# Supplementary material for: The Role of +4U as an Extended Translation Termination Signal in Bacteria
Source: Genetics. 2016 Nov 29;205(2):539–49. doi: 10.1534/genetics.116.193961 (PMC5289835; doi:10.1534/genetics.116.193961)
Supplement: Supplementary file 4 [file 539FileS3.xlsx]

## Sheet: B. antracis
AA	Codon	CF_HEG	CF_LEG	L_RSCU	H_RSCU	Equal line			Amino acid	R-endign Codon	L_RSCU	H_RSCU	Equal line		Amino acid	Other codon	L_RSCU	H_RSCU	Equal line
*	UGA	0	7	0.525	0	0.525			E	GAA	1.459	1.528	1.459		A	GCA	1.762	1.367	1.762
*	UAG	2	4	0.3	0.15	0.3			E	GAG	0.541	0.472	0.541		A	GCC	0.201	0.023	0.201
*	UAA	38	29	2.175	2.85	2.175			K	AAA	1.517	1.575	1.517		A	GCG	0.919	0.334	0.919
A	GCU	293	395	1.117	2.276	1.117			K	AAG	0.483	0.425	0.483		A	GCU	1.117	2.276	1.117
A	GCG	43	325	0.919	0.334	0.919			L	UUA	1.694	1.912	1.694		G	GGA	1.589	0.76	1.589
A	GCC	3	71	0.201	0.023	0.201			L	UUG	0.306	0.088	0.306		G	GGC	0.447	0.643	0.447
A	GCA	176	623	1.762	1.367	1.762			Q	CAA	1.577	1.866	1.577		G	GGG	0.611	0.042	0.611
C	UGU	6	120	1.463	1.2	1.463			Q	CAG	0.423	0.134	0.423		G	GGU	1.353	2.555	1.353
C	UGC	4	44	0.537	0.8	0.537			R	AGA	1.665	2	1.665		L	CUA	0.985	0.821	0.985
D	GAU	125	894	1.649	1.106	1.649			R	AGG	0.335	0	0.335		L	CUC	0.391	0.021	0.391
D	GAC	101	190	0.351	0.894	0.351									L	CUG	0.495	0.126	0.495
E	GAG	103	436	0.541	0.472	0.541									L	CUU	2.128	3.032	2.128
E	GAA	333	1176	1.459	1.528	1.459									P	CCA	1.923	2.222	1.923
F	UUU	35	624	1.394	0.476	1.394									P	CCC	0.079	0.019	0.079
F	UUC	112	271	0.606	1.524	0.606									P	CCG	1.045	0.213	1.045
G	GGU	306	494	1.353	2.555	1.353									P	CCU	0.953	1.546	0.953
G	GGG	5	223	0.611	0.042	0.611									R	CGA	0.797	0.056	0.797
G	GGC	77	163	0.447	0.643	0.447									R	CGC	0.678	0.766	0.678
G	GGA	91	580	1.589	0.76	1.589									R	CGG	0.209	0	0.209
H	CAC	49	95	0.401	0.951	0.401									R	CGU	2.317	3.178	2.317
H	CAU	54	379	1.599	1.049	1.599									S	UCA	1.767	0.832	1.767
I	AUU	150	898	1.955	1.293	1.955									S	UCC	0.271	0.069	0.271
I	AUA	3	303	0.66	0.026	0.66									S	UCG	0.466	0.069	0.466
I	AUC	195	177	0.385	1.681	0.385									S	UCU	1.496	3.029	1.496
K	AAA	459	1055	1.517	1.575	1.517									T	ACA	1.981	1.438	1.981
K	AAG	124	336	0.483	0.425	0.483									T	ACC	0.132	0.036	0.132
L	CUA	39	161	0.985	0.821	0.985									T	ACG	1.21	0.314	1.21
L	CUC	1	64	0.391	0.021	0.391									T	ACU	0.677	2.211	0.677
L	CUG	6	81	0.495	0.126	0.495									V	GUA	1.786	1.671	1.786
L	CUU	144	348	2.128	3.032	2.128									V	GUC	0.278	0.071	0.278
L	UUA	217	875	1.694	1.912	1.694									V	GUG	0.637	0.333	0.637
L	UUG	10	158	0.306	0.088	0.306									V	GUU	1.298	1.926	1.298
M	AUG	145	491	1	1	1
N	AAC	167	255	0.438	1.403	0.438
N	AAU	71	909	1.562	0.597	1.562
P	CCA	115	440	1.923	2.222	1.923
P	CCC	1	18	0.079	0.019	0.079
P	CCU	80	218	0.953	1.546	0.953
P	CCG	11	239	1.045	0.213	1.045
Q	CAA	167	660	1.577	1.866	1.577
Q	CAG	12	177	0.423	0.134	0.423
R	AGA	21	209	1.665	2	1.665
R	AGG	0	42	0.335	0	0.335
R	CGA	6	107	0.797	0.056	0.797
R	CGC	82	91	0.678	0.766	0.678
R	CGG	0	28	0.209	0	0.209
R	CGU	340	311	2.317	3.178	2.317
S	AGC	34	114	0.508	1.259	0.508
S	AGU	20	335	1.492	0.741	1.492
S	UCA	36	326	1.767	0.832	1.767
S	UCC	3	50	0.271	0.069	0.271
S	UCG	3	86	0.466	0.069	0.466
S	UCU	131	276	1.496	3.029	1.496
T	ACC	3	48	0.132	0.036	0.132
T	ACA	119	720	1.981	1.438	1.981
T	ACG	26	440	1.21	0.314	1.21
T	ACU	183	246	0.677	2.211	0.677
V	GUU	272	550	1.298	1.926	1.298
V	GUG	47	270	0.637	0.333	0.637
V	GUC	10	118	0.278	0.071	0.278
V	GUA	236	757	1.786	1.671	1.786
W	UGG	27	239	1	1	1
Y	UAC	86	180	0.417	1.445	0.417
Y	UAU	33	683	1.583	0.555	1.583
																					ta

## Sheet: B. subtilis
AA	Codon	CF_HEG	CF_LEG	L_RSCU	H_RSCU	Equal line			Amino acid	R-endign Codon	L_RSCU	H_RSCU	Equal line		Amino acid	Other codon	L_RSCU	H_RSCU	Equal line
*	UGA	0	12	0.9	0	0.9			E	GAA	1.322	1.566	1.322		A	GCA	1.128	1.051	1.128
*	UAG	2	5	0.375	0.15	0.375			E	GAG	0.678	0.434	0.678		A	GCC	0.919	0.12	0.919
*	UAA	38	23	1.725	2.85	1.725			K	AAA	1.432	1.654	1.432		A	GCG	1.061	0.535	1.061
A	GCU	249	132	0.892	2.295	0.892			K	AAG	0.568	0.346	0.568		A	GCU	0.892	2.295	0.892
A	GCG	58	157	1.061	0.535	1.061			L	UUA	1.026	1.398	1.026		G	GGA	1.184	1.308	1.184
A	GCC	13	136	0.919	0.12	0.919			L	UUG	0.974	0.602	0.974		G	GGC	1.447	0.664	1.447
A	GCA	114	167	1.128	1.051	1.128			Q	CAA	1	1.712	1		G	GGG	0.82	0.095	0.82
C	UGU	7	17	0.895	1.4	0.895			Q	CAG	1	0.288	1		G	GGU	0.549	1.934	0.549
C	UGC	3	21	1.105	0.6	1.105			R	AGA	1.261	2	1.261		L	CUA	0.365	0.614	0.365
D	GAU	104	139	1.23	1.005	1.23			R	AGG	0.739	0	0.739		L	CUC	0.808	0.112	0.808
D	GAC	103	87	0.77	0.995	0.77									L	CUG	1.642	0.279	1.642
E	GAG	80	103	0.678	0.434	0.678									L	CUU	1.186	2.995	1.186
E	GAA	289	201	1.322	1.566	1.322									P	CCA	0.594	1.659	0.594
F	UUU	35	361	1.418	0.526	1.418									P	CCC	0.452	0.045	0.452
F	UUC	98	148	0.582	1.474	0.582									P	CCG	1.884	0.386	1.884
G	GGU	204	77	0.549	1.934	0.549									P	CCU	1.071	1.909	1.071
G	GGG	10	115	0.82	0.095	0.82									R	CGA	0.8	0.052	0.8
G	GGC	70	203	1.447	0.664	1.447									R	CGC	1.067	1.382	1.067
G	GGA	138	166	1.184	1.308	1.184									R	CGG	1.156	0	1.156
H	CAC	51	35	0.556	1.291	0.556									R	CGU	0.978	2.565	0.978
H	CAU	28	91	1.444	0.709	1.444									S	UCA	1.38	0.821	1.38
I	AUU	130	319	1.412	1.211	1.412									S	UCC	0.841	0.147	0.841
I	AUA	0	91	0.403	0	0.403									S	UCG	0.679	0.042	0.679
I	AUC	192	268	1.186	1.789	1.186									S	UCU	1.1	2.989	1.1
K	AAA	454	257	1.432	1.654	1.432									T	ACA	1.446	1.361	1.446
K	AAG	95	102	0.568	0.346	0.568									T	ACC	0.881	0.084	0.881
L	CUA	33	56	0.365	0.614	0.365									T	ACG	1.062	0.519	1.062
L	CUC	6	124	0.808	0.112	0.808									T	ACU	0.61	2.035	0.61
L	CUG	15	252	1.642	0.279	1.642									V	GUA	0.77	1.371	0.77
L	CUU	161	182	1.186	2.995	1.186									V	GUC	1.074	0.319	1.074
L	UUA	93	176	1.026	1.398	1.026									V	GUG	1.032	0.336	1.032
L	UUG	40	167	0.974	0.602	0.974									V	GUU	1.124	1.974	1.124
M	AUG	126	250	1	1	1
N	AAC	170	110	0.894	1.56	0.894
N	AAU	48	136	1.106	0.44	1.106
P	CCA	73	46	0.594	1.659	0.594
P	CCC	2	35	0.452	0.045	0.452
P	CCU	84	83	1.071	1.909	1.071
P	CCG	17	146	1.884	0.386	1.884
Q	CAA	125	114	1	1.712	1
Q	CAG	21	114	1	0.288	1
R	AGA	37	58	1.261	2	1.261
R	AGG	0	34	0.739	0	0.739
R	CGA	5	27	0.8	0.052	0.8
R	CGC	132	36	1.067	1.382	1.067
R	CGG	0	39	1.156	0	1.156
R	CGU	245	33	0.978	2.565	0.978
S	AGC	32	119	1.442	1.255	1.442
S	AGU	19	46	0.558	0.745	0.558
S	UCA	39	128	1.38	0.821	1.38
S	UCC	7	78	0.841	0.147	0.841
S	UCG	2	63	0.679	0.042	0.679
S	UCU	142	102	1.1	2.989	1.1
T	ACC	6	78	0.881	0.084	0.881
T	ACA	97	128	1.446	1.361	1.446
T	ACG	37	94	1.062	0.519	1.062
T	ACU	145	54	0.61	2.035	0.61
V	GUU	229	159	1.124	1.974	1.124
V	GUG	39	146	1.032	0.336	1.032
V	GUC	37	152	1.074	0.319	1.074
V	GUA	159	109	0.77	1.371	0.77
W	UGG	20	87	1	1	1
Y	UAC	88	92	0.669	1.586	0.669
Y	UAU	23	183	1.331	0.414	1.331

## Sheet: S. aureus
AA	Codon	CF_HEG	CF_LEG	L_RSCU	H_RSCU	Equal line			Amino acid	R-endign Codon	L_RSCU	H_RSCU	Equal line		Amino acid	Other codon	L_RSCU	H_RSCU	Equal line
*	UGA	0	7	0.525	0	0.525			E	GAA	1.662	1.811	1.662		A	GCA	1.992	1.553	1.992
*	UAG	0	3	0.225	0	0.225			E	GAG	0.338	0.189	0.338		A	GCC	0.198	0.035	0.198
*	UAA	40	30	2.25	3	2.25			K	AAA	1.608	1.844	1.608		A	GCG	0.667	0.252	0.667
A	GCU	249	485	1.143	2.161	1.143			K	AAG	0.392	0.156	0.392		A	GCU	1.143	2.161	1.143
A	GCG	29	283	0.667	0.252	0.667			L	UUA	1.571	1.937	1.571		G	GGA	0.98	0.862	0.98
A	GCC	4	84	0.198	0.035	0.198			L	UUG	0.429	0.063	0.429		G	GGC	0.516	0.444	0.516
A	GCA	179	845	1.992	1.553	1.992			Q	CAA	1.781	1.978	1.781		G	GGG	0.36	0.027	0.36
C	UGU	7	89	1.633	1.556	1.633			Q	CAG	0.219	0.022	0.219		G	GGU	2.144	2.667	2.144
C	UGC	2	20	0.367	0.444	0.367			R	AGA	1.791	2	1.791		L	CUA	1.367	0.903	1.367
D	GAU	125	1060	1.646	1.059	1.646			R	AGG	0.209	0	0.209		L	CUC	0.327	0.129	0.327
D	GAC	111	228	0.354	0.941	0.354									L	CUG	0.503	0	0.503
E	GAG	42	208	0.338	0.189	0.338									L	CUU	1.803	2.968	1.803
E	GAA	403	1021	1.662	1.811	1.662									P	CCA	2.195	2.558	2.195
F	UUU	50	677	1.574	0.69	1.574									P	CCC	0.112	0.02	0.112
F	UUC	95	183	0.426	1.31	0.426									P	CCG	0.55	0.142	0.55
G	GGU	300	632	2.144	2.667	2.144									P	CCU	1.143	1.279	1.143
G	GGG	3	106	0.36	0.027	0.36									R	CGA	0.906	0.043	0.906
G	GGC	50	152	0.516	0.444	0.516									R	CGC	0.54	0.337	0.54
G	GGA	97	289	0.98	0.862	0.98									R	CGG	0.139	0	0.139
H	CAC	51	66	0.277	1.146	0.277									R	CGU	2.414	3.62	2.414
H	CAU	38	410	1.723	0.854	1.723									S	UCA	2.155	2.637	2.155
I	AUU	160	1062	1.83	1.348	1.83									S	UCC	0.153	0.018	0.153
I	AUA	8	422	0.727	0.067	0.727									S	UCG	0.427	0.018	0.427
I	AUC	188	257	0.443	1.584	0.443									S	UCU	1.264	1.327	1.264
K	AAA	531	1249	1.608	1.844	1.608									T	ACA	1.985	1.575	1.985
K	AAG	45	304	0.392	0.156	0.392									T	ACC	0.159	0.037	0.159
L	CUA	14	163	1.367	0.903	1.367									T	ACG	0.641	0.185	0.641
L	CUC	2	39	0.327	0.129	0.327									T	ACU	1.216	2.203	1.216
L	CUG	0	60	0.503	0	0.503									V	GUA	1.335	1.964	1.335
L	CUU	46	215	1.803	2.968	1.803									V	GUC	0.472	0.056	0.472
L	UUA	306	1100	1.571	1.937	1.571									V	GUG	0.639	0.168	0.639
L	UUG	10	300	0.429	0.063	0.429									V	GUU	1.554	1.812	1.554
M	AUG	124	458	1	1	1
N	AAC	161	299	0.385	1.273	0.385
N	AAU	92	1255	1.615	0.727	1.615
P	CCA	126	411	2.195	2.558	2.195
P	CCC	1	21	0.112	0.02	0.112
P	CCU	63	214	1.143	1.279	1.143
P	CCG	7	103	0.55	0.142	0.55
Q	CAA	180	1015	1.781	1.978	1.781
Q	CAG	2	125	0.219	0.022	0.219
R	AGA	62	240	1.791	2	1.791
R	AGG	0	28	0.209	0	0.209
R	CGA	4	104	0.906	0.043	0.906
R	CGC	31	62	0.54	0.337	0.54
R	CGG	0	16	0.139	0	0.139
R	CGU	333	277	2.414	3.62	2.414
S	AGC	24	99	0.408	0.727	0.408
S	AGU	42	386	1.592	1.273	1.592
S	UCA	147	479	2.155	2.637	2.155
S	UCC	1	34	0.153	0.018	0.153
S	UCG	1	95	0.427	0.018	0.427
S	UCU	74	281	1.264	1.327	1.264
T	ACC	3	63	0.159	0.037	0.159
T	ACA	128	787	1.985	1.575	1.985
T	ACG	15	254	0.641	0.185	0.641
T	ACU	179	482	1.216	2.203	1.216
V	GUU	226	576	1.554	1.812	1.554
V	GUG	21	237	0.639	0.168	0.639
V	GUC	7	175	0.472	0.056	0.472
V	GUA	245	495	1.335	1.964	1.335
W	UGG	24	170	1	1	1
Y	UAC	71	162	0.394	1.068	0.394
Y	UAU	62	660	1.606	0.932	1.606

## Sheet: B. henselae
AA	Codon	CF_HEG	CF_LEG	L_RSCU	H_RSCU	Equal line			Amino acid	R-endign Codon	L_RSCU	H_RSCU	Equal line		Amino acid	Other codon	L_RSCU	H_RSCU	Equal line
*	UGA	9	12	0.9	0.675	0.9			E	GAA	1.447	1.429	1.447		A	GCA	1.472	1.125	1.472
*	UAG	6	7	0.525	0.45	0.525			E	GAG	0.553	0.571	0.553		A	GCC	0.539	0.34	0.539
*	UAA	25	21	1.575	1.875	1.575			K	AAA	1.5	1.322	1.5		A	GCG	0.645	0.604	0.645
A	GCU	256	354	1.343	1.932	1.343			K	AAG	0.5	0.678	0.5		A	GCU	1.343	1.932	1.343
A	GCG	80	170	0.645	0.604	0.645			L	UUA	1.083	1.029	1.083		G	GGA	1.017	0.777	1.017
A	GCC	45	142	0.539	0.34	0.539			L	UUG	0.917	0.971	0.917		G	GGC	0.727	0.393	0.727
A	GCA	149	388	1.472	1.125	1.472			Q	CAA	1.454	1.086	1.454		G	GGG	0.686	0.537	0.686
C	UGU	20	95	1.473	1.481	1.473			Q	CAG	0.546	0.914	0.546		G	GGU	1.57	2.293	1.57
C	UGC	7	34	0.527	0.519	0.527			R	AGA	1.358	1.091	1.358		L	CUA	0.405	0.179	0.405
D	GAU	205	507	1.668	1.76	1.668			R	AGG	0.642	0.909	0.642		L	CUC	0.804	0.458	0.804
D	GAC	28	101	0.332	0.24	0.332									L	CUG	0.453	0.418	0.453
E	GAG	94	184	0.553	0.571	0.553									L	CUU	2.338	2.945	2.338
E	GAA	235	482	1.447	1.429	1.447									P	CCA	1.353	1.333	1.353
F	UUU	118	583	1.725	1.662	1.725									P	CCC	0.664	0.296	0.664
F	UUC	24	93	0.275	0.338	0.275									P	CCG	0.44	0.741	0.44
G	GGU	239	389	1.57	2.293	1.57									P	CCU	1.543	1.63	1.543
G	GGG	56	170	0.686	0.537	0.686									R	CGA	0.391	0.183	0.391
G	GGC	41	180	0.727	0.393	0.727									R	CGC	1.195	0.635	1.195
G	GGA	81	252	1.017	0.777	1.017									R	CGG	0.5	0.317	0.5
H	CAC	23	48	0.365	0.411	0.365									R	CGU	1.914	2.865	1.914
H	CAU	89	215	1.635	1.589	1.635									S	UCA	1.18	1.136	1.18
I	AUU	261	560	1.772	2.218	1.772									S	UCC	0.643	0.288	0.643
I	AUA	32	196	0.62	0.272	0.62									S	UCG	0.431	0.797	0.431
I	AUC	60	192	0.608	0.51	0.608									S	UCU	1.747	1.78	1.747
K	AAA	322	612	1.5	1.322	1.5									T	ACA	1.699	1.484	1.699
K	AAG	165	204	0.5	0.678	0.5									T	ACC	0.72	0.652	0.72
L	CUA	9	67	0.405	0.179	0.405									T	ACG	0.72	0.706	0.72
L	CUC	23	133	0.804	0.458	0.804									T	ACU	0.861	1.158	0.861
L	CUG	21	75	0.453	0.418	0.453									V	GUA	0.748	0.463	0.748
L	CUU	148	387	2.338	2.945	2.338									V	GUC	0.614	0.347	0.614
L	UUA	88	359	1.083	1.029	1.083									V	GUG	0.876	0.802	0.876
L	UUG	83	304	0.917	0.971	0.917									V	GUU	1.762	2.388	1.762
M	AUG	131	318	1	1	1
N	AAC	31	127	0.485	0.295	0.485
N	AAU	179	397	1.515	1.705	1.515
P	CCA	63	157	1.353	1.333	1.353
P	CCC	14	77	0.664	0.296	0.664
P	CCU	77	179	1.543	1.63	1.543
P	CCG	35	51	0.44	0.741	0.44
Q	CAA	107	349	1.454	1.086	1.454
Q	CAG	90	131	0.546	0.914	0.546
R	AGA	18	108	1.358	1.091	1.358
R	AGG	15	51	0.642	0.909	0.642
R	CGA	23	50	0.391	0.183	0.391
R	CGC	80	153	1.195	0.635	1.195
R	CGG	40	64	0.5	0.317	0.5
R	CGU	361	245	1.914	2.865	1.914
S	AGC	11	108	0.686	0.407	0.686
S	AGU	43	207	1.314	1.593	1.314
S	UCA	67	156	1.18	1.136	1.18
S	UCC	17	85	0.643	0.288	0.643
S	UCG	47	57	0.431	0.797	0.431
S	UCU	105	231	1.747	1.78	1.747
T	ACC	36	128	0.72	0.652	0.72
T	ACA	82	302	1.699	1.484	1.699
T	ACG	39	128	0.72	0.706	0.72
T	ACU	64	153	0.861	1.158	0.861
V	GUU	268	356	1.762	2.388	1.762
V	GUG	90	177	0.876	0.802	0.876
V	GUC	39	124	0.614	0.347	0.614
V	GUA	52	151	0.748	0.463	0.748
W	UGG	26	183	1	1	1
Y	UAC	17	53	0.269	0.304	0.269
Y	UAU	95	341	1.731	1.696	1.731

## Sheet: N. meningitidis 
AA	Codon	CF_HEG	CF_LEG	L_RSCU	H_RSCU	Equal line			Amino acid	R-endign Codon	L_RSCU	H_RSCU	Equal line		Amino acid	Other codon	L_RSCU	H_RSCU	Equal line
*	UGA	4	20	1.5	0.3	1.5			E	GAA	1.629	1.566	1.629		A	GCA	0.755	1.166	0.755
*	UAG	2	1	0.075	0.15	0.075			E	GAG	0.371	0.434	0.371		A	GCC	1.699	1.012	1.699
*	UAA	34	19	1.425	2.55	1.425			K	AAA	1.649	1.77	1.649		A	GCG	1.194	0.479	1.194
A	GCU	219	249	0.352	1.344	0.352			K	AAG	0.351	0.23	0.351		A	GCU	0.352	1.344	0.352
A	GCG	78	844	1.194	0.479	1.194			L	UUA	0.307	0.227	0.307		G	GGA	0.404	0.126	0.404
A	GCC	165	1201	1.699	1.012	1.699			L	UUG	1.693	1.773	1.693		G	GGC	2.441	1.407	2.441
A	GCA	190	534	0.755	1.166	0.755			Q	CAA	1.153	1.665	1.153		G	GGG	0.275	0.032	0.275
C	UGU	9	45	0.407	0.818	0.407			Q	CAG	0.847	0.335	0.847		G	GGU	0.881	2.435	0.881
C	UGC	13	176	1.593	1.182	1.593			R	AGA	0.857	1.846	0.857		L	CUA	0.075	0.021	0.075
D	GAU	136	636	0.821	1.092	0.821			R	AGG	1.143	0.154	1.143		L	CUC	0.996	0.166	0.996
D	GAC	113	914	1.179	0.908	1.179									L	CUG	2.35	3.585	2.35
E	GAG	89	335	0.371	0.434	0.371									L	CUU	0.579	0.228	0.579
E	GAA	321	1473	1.629	1.566	1.629									P	CCA	0.158	0.556	0.158
F	UUU	73	383	0.862	0.793	0.862									P	CCC	1.283	0.648	1.283
F	UUC	111	506	1.138	1.207	1.138									P	CCG	1.872	1.093	1.872
G	GGU	308	500	0.881	2.435	0.881									P	CCU	0.687	1.704	0.687
G	GGG	4	156	0.275	0.032	0.275									R	CGA	0.141	0.09	0.141
G	GGC	178	1385	2.441	1.407	2.441									R	CGC	2.553	1.746	2.553
G	GGA	16	229	0.404	0.126	0.404									R	CGG	0.428	0.041	0.428
H	CAC	58	343	1.14	1.084	1.14									R	CGU	0.878	2.123	0.878
H	CAU	49	259	0.86	0.916	0.86									S	UCA	0.568	0.694	0.568
I	AUU	184	598	1.095	1.582	1.095									S	UCC	1.799	1.169	1.799
I	AUA	8	102	0.187	0.069	0.187									S	UCG	1.01	0.164	1.01
I	AUC	157	939	1.719	1.35	1.719									S	UCU	0.622	1.973	0.622
K	AAA	484	1342	1.649	1.77	1.649									T	ACA	0.4	0.431	0.4
K	AAG	63	286	0.351	0.23	0.351									T	ACC	2.228	2	2.228
L	CUA	1	30	0.075	0.021	0.075									T	ACG	0.919	0.194	0.919
L	CUC	8	396	0.996	0.166	0.996									T	ACU	0.453	1.375	0.453
L	CUG	173	934	2.35	3.585	2.35									V	GUA	0.642	1.113	0.642
L	CUU	11	230	0.579	0.228	0.579									V	GUC	1.329	0.646	1.329
L	UUA	30	154	0.307	0.227	0.307									V	GUG	1.133	0.557	1.133
L	UUG	234	848	1.693	1.773	1.693									V	GUU	0.896	1.684	0.896
M	AUG	146	604	1	1	1
N	AAC	133	806	1.258	1.142	1.258
N	AAU	100	475	0.742	0.858	0.742
P	CCA	30	42	0.158	0.556	0.158
P	CCC	35	342	1.283	0.648	1.283
P	CCU	92	183	0.687	1.704	0.687
P	CCG	59	499	1.872	1.093	1.872
Q	CAA	189	658	1.153	1.665	1.153
Q	CAG	38	483	0.847	0.335	0.847
R	AGA	12	42	0.857	1.846	0.857
R	AGG	1	56	1.143	0.154	1.143
R	CGA	11	47	0.141	0.09	0.141
R	CGC	213	852	2.553	1.746	2.553
R	CGG	5	143	0.428	0.041	0.428
R	CGU	259	293	0.878	2.123	0.878
S	AGC	57	516	1.588	1.39	1.588
S	AGU	25	134	0.412	0.61	0.412
S	UCA	38	126	0.568	0.694	0.568
S	UCC	64	399	1.799	1.169	1.799
S	UCG	9	224	1.01	0.164	1.01
S	UCU	108	138	0.622	1.973	0.622
T	ACC	144	846	2.228	2	2.228
T	ACA	31	152	0.4	0.431	0.4
T	ACG	14	349	0.919	0.194	0.919
T	ACU	99	172	0.453	1.375	0.453
V	GUU	245	402	0.896	1.684	0.896
V	GUG	81	508	1.133	0.557	1.133
V	GUC	94	596	1.329	0.646	1.329
V	GUA	162	288	0.642	1.113	0.642
W	UGG	31	206	1	1	1
Y	UAC	79	437	1.212	1.274	1.212
Y	UAU	45	284	0.788	0.726	0.788

## Sheet: C. jejuni
AA	Codon	CF_HEG	CF_LEG	L_RSCU	H_RSCU	Equal line			Amino acid	R-endign Codon	L_RSCU	H_RSCU	Equal line		Amino acid	Other codon	L_RSCU	H_RSCU	Equal line
*	UGA	4	14	1.05	0.3	1.05			E	GAA	1.618	1.655	1.618		A	GCA	1.218	1.559	1.218
*	UAG	0	4	0.3	0	0.3			E	GAG	0.382	0.345	0.382		A	GCC	0.443	0.084	0.443
*	UAA	36	22	1.65	2.7	1.65			K	AAA	1.681	1.793	1.681		A	GCG	0.272	0.35	0.272
A	GCU	264	662	2.067	2.008	2.067			K	AAG	0.319	0.207	0.319		A	GCU	2.067	2.008	2.067
A	GCG	46	87	0.272	0.35	0.272			L	UUA	1.546	1.643	1.546		G	GGA	1.598	1.051	1.598
A	GCC	11	142	0.443	0.084	0.443			L	UUG	0.454	0.357	0.454		G	GGC	0.621	0.521	0.621
A	GCA	205	390	1.218	1.559	1.218			Q	CAA	1.799	1.858	1.799		G	GGG	0.448	0.141	0.448
C	UGU	16	154	1.439	1.032	1.439			Q	CAG	0.201	0.142	0.201		G	GGU	1.333	2.287	1.333
C	UGC	15	60	0.561	0.968	0.561			R	AGA	1.688	1.927	1.688		L	CUA	0.605	0.933	0.605
D	GAU	224	1082	1.862	1.764	1.862			R	AGG	0.312	0.073	0.312		L	CUC	0.287	0.089	0.287
D	GAC	30	80	0.138	0.236	0.138									L	CUG	0.128	0	0.128
E	GAG	74	293	0.382	0.345	0.382									L	CUU	2.98	2.978	2.98
E	GAA	355	1241	1.618	1.655	1.618									P	CCA	1.209	2.324	1.209
F	UUU	140	1269	1.886	1.618	1.886									P	CCC	0.279	0.022	0.279
F	UUC	33	77	0.114	0.382	0.114									P	CCG	0.163	0.268	0.163
G	GGU	259	333	1.333	2.287	1.333									P	CCU	2.349	1.385	2.349
G	GGG	16	112	0.448	0.141	0.448									R	CGA	0.344	0.085	0.344
G	GGC	59	155	0.621	0.521	0.621									R	CGC	1.244	1.577	1.244
G	GGA	119	399	1.598	1.051	1.598									R	CGG	0.096	0	0.096
H	CAC	30	58	0.301	0.723	0.301									R	CGU	2.316	2.338	2.316
H	CAU	53	328	1.699	1.277	1.699									S	UCA	1.147	1.589	1.147
I	AUU	248	953	1.509	1.73	1.509									S	UCC	0.261	0.142	0.261
I	AUA	49	609	0.964	0.342	0.964									S	UCG	0.195	0.057	0.195
I	AUC	133	333	0.527	0.928	0.527									S	UCU	2.397	2.213	2.397
K	AAA	676	1772	1.681	1.793	1.681									T	ACA	1.276	1.486	1.276
K	AAG	78	336	0.319	0.207	0.319									T	ACC	0.647	0.292	0.647
L	CUA	42	137	0.605	0.933	0.605									T	ACG	0.201	0.111	0.201
L	CUC	4	65	0.287	0.089	0.287									T	ACU	1.875	2.111	1.875
L	CUG	0	29	0.128	0	0.128									V	GUA	1.279	1.554	1.279
L	CUU	134	675	2.98	2.978	2.98									V	GUC	0.175	0.088	0.175
L	UUA	221	1159	1.546	1.643	1.546									V	GUG	0.769	0.486	0.769
L	UUG	48	340	0.454	0.357	0.454									V	GUU	1.777	1.873	1.777
M	AUG	134	409	1	1	1
N	AAC	53	198	0.265	0.402	0.265
N	AAU	211	1297	1.735	1.598	1.735
P	CCA	104	156	1.209	2.324	1.209
P	CCC	1	36	0.279	0.022	0.279
P	CCU	62	303	2.349	1.385	2.349
P	CCG	12	21	0.163	0.268	0.163
Q	CAA	131	672	1.799	1.858	1.799
Q	CAG	10	75	0.201	0.142	0.201
R	AGA	263	346	1.688	1.927	1.688
R	AGG	10	64	0.312	0.073	0.312
R	CGA	3	18	0.344	0.085	0.344
R	CGC	56	65	1.244	1.577	1.244
R	CGG	0	5	0.096	0	0.096
R	CGU	83	121	2.316	2.338	2.316
S	AGC	64	229	0.638	0.889	0.638
S	AGU	80	489	1.362	1.111	1.362
S	UCA	56	176	1.147	1.589	1.147
S	UCC	5	40	0.261	0.142	0.261
S	UCG	2	30	0.195	0.057	0.195
S	UCU	78	368	2.397	2.213	2.397
T	ACC	21	135	0.647	0.292	0.647
T	ACA	107	266	1.276	1.486	1.276
T	ACG	8	42	0.201	0.111	0.201
T	ACU	152	391	1.875	2.111	1.875
V	GUU	235	407	1.777	1.873	1.777
V	GUG	61	176	0.769	0.486	0.769
V	GUC	11	40	0.175	0.088	0.175
V	GUA	195	293	1.279	1.554	1.279
W	UGG	31	127	1	1	1
Y	UAC	28	102	0.243	0.354	0.243
Y	UAU	130	736	1.757	1.646	1.757

## Sheet: H. pylori
AA	Codon	CF_HEG	CF_LEG	L_RSCU	H_RSCU	Equal line			Amino acid	R-endign Codon	L_RSCU	H_RSCU	Equal line		Amino acid	Other codon	L_RSCU	H_RSCU	Equal line
*	UGA	5	11	0.825	0.375	0.825			E	GAA	1.411	1.469	1.411		A	GCA	0.39	0.619	0.39
*	UAG	8	4	0.3	0.6	0.3			E	GAG	0.589	0.531	0.589		A	GCC	0.706	0.58	0.706
*	UAA	27	25	1.875	2.025	1.875			K	AAA	1.583	1.407	1.583		A	GCG	1.446	1.071	1.446
A	GCU	176	258	1.458	1.73	1.458			K	AAG	0.417	0.593	0.417		A	GCU	1.458	1.73	1.458
A	GCG	109	256	1.446	1.071	1.446			L	UUA	1.161	1.03	1.161		G	GGA	0.389	0.341	0.389
A	GCC	59	125	0.706	0.58	0.706			L	UUG	0.839	0.97	0.839		G	GGC	1.12	1.472	1.12
A	GCA	63	69	0.39	0.619	0.39			Q	CAA	1.65	1.565	1.65		G	GGG	1.958	1.173	1.958
C	UGU	9	49	0.797	0.529	0.797			Q	CAG	0.35	0.435	0.35		G	GGU	0.533	1.013	0.533
C	UGC	25	74	1.203	1.471	1.203			R	AGA	0.748	1.293	0.748		L	CUA	0.613	0.812	0.613
D	GAU	132	168	1.474	1.382	1.474			R	AGG	1.252	0.707	1.252		L	CUC	0.826	1.143	0.826
D	GAC	59	60	0.526	0.618	0.526									L	CUG	0.523	0.241	0.523
E	GAG	86	88	0.589	0.531	0.589									L	CUU	2.038	1.805	2.038
E	GAA	238	211	1.411	1.469	1.411									P	CCA	0.471	0.956	0.471
F	UUU	117	759	1.646	1.453	1.646									P	CCC	1.024	0.654	1.024
F	UUC	44	163	0.354	0.547	0.354									P	CCG	0.579	0.478	0.579
G	GGU	95	89	0.533	1.013	0.533									P	CCU	1.926	1.912	1.926
G	GGG	110	327	1.958	1.173	1.958									R	CGA	0.719	0.261	0.719
G	GGC	138	187	1.12	1.472	1.12									R	CGC	1.719	2.222	1.719
G	GGA	32	65	0.389	0.341	0.389									R	CGG	0.219	0.131	0.219
H	CAC	37	45	0.514	0.673	0.514									R	CGU	1.344	1.386	1.344
H	CAU	73	130	1.486	1.327	1.486									S	UCA	0.641	0.934	0.641
I	AUU	190	435	1.51	1.717	1.51									S	UCC	0.699	0.642	0.699
I	AUA	15	113	0.392	0.136	0.392									S	UCG	0.806	0.409	0.806
I	AUC	127	316	1.097	1.148	1.097									S	UCU	1.854	2.015	1.854
K	AAA	467	414	1.583	1.407	1.583									T	ACA	0.482	0.567	0.482
K	AAG	197	109	0.417	0.593	0.417									T	ACC	1.398	1.459	1.398
L	CUA	27	89	0.613	0.812	0.613									T	ACG	1.024	0.721	1.024
L	CUC	38	120	0.826	1.143	0.826									T	ACU	1.096	1.253	1.096
L	CUG	8	76	0.523	0.241	0.523									V	GUA	0.323	0.611	0.323
L	CUU	60	296	2.038	1.805	2.038									V	GUC	0.528	0.454	0.528
L	UUA	122	603	1.161	1.03	1.161									V	GUG	2.019	1.963	2.019
L	UUG	115	436	0.839	0.97	0.839									V	GUU	1.131	0.972	1.131
M	AUG	135	286	1	1	1
N	AAC	83	146	0.798	0.838	0.798
N	AAU	115	220	1.202	1.162	1.202
P	CCA	38	35	0.471	0.956	0.471
P	CCC	26	76	1.024	0.654	1.024
P	CCU	76	143	1.926	1.912	1.926
P	CCG	19	43	0.579	0.478	0.579
Q	CAA	108	212	1.65	1.565	1.65
Q	CAG	30	45	0.35	0.435	0.35
R	AGA	148	40	0.748	1.293	0.748
R	AGG	81	67	1.252	0.707	1.252
R	CGA	10	23	0.719	0.261	0.719
R	CGC	85	55	1.719	2.222	1.719
R	CGG	5	7	0.219	0.131	0.219
R	CGU	53	43	1.344	1.386	1.344
S	AGC	111	295	1.432	1.521	1.432
S	AGU	35	117	0.568	0.479	0.568
S	UCA	32	66	0.641	0.934	0.641
S	UCC	22	72	0.699	0.642	0.699
S	UCG	14	83	0.806	0.409	0.806
S	UCU	69	191	1.854	2.015	1.854
T	ACC	85	116	1.398	1.459	1.398
T	ACA	33	40	0.482	0.567	0.482
T	ACG	42	85	1.024	0.721	1.024
T	ACU	73	91	1.096	1.253	1.096
V	GUU	105	210	1.131	0.972	1.131
V	GUG	212	375	2.019	1.963	2.019
V	GUC	49	98	0.528	0.454	0.528
V	GUA	66	60	0.323	0.611	0.323
W	UGG	26	135	1	1	1
Y	UAC	48	93	0.51	0.686	0.51
Y	UAU	92	272	1.49	1.314	1.49
																					I
																					FlgG
																					FlgC
																					pr
																					I
																					B
																					and	ta
																					I
																					I

## Sheet: P. aeruginosa 
AA	Codon	CF_HEG	CF_LEG	L_RSCU	H_RSCU	Equal line			Amino acid	R-endign Codon	L_RSCU	H_RSCU	Equal line		Amino acid	Other codon	L_RSCU	H_RSCU	Equal line
*	UGA	7	30	2.25	0.525	2.25			E	GAA	0.686	1.156	0.686		A	GCA	0.153	0.358	0.153
*	UAG	1	7	0.525	0.075	0.525			E	GAG	1.314	0.844	1.314		A	GCC	2.323	1.863	2.323
*	UAA	32	3	0.225	2.4	0.225			K	AAA	0.176	0.503	0.176		A	GCG	1.394	0.586	1.394
A	GCU	183	83	0.131	1.192	0.131			K	AAG	1.824	1.497	1.824		A	GCU	0.131	1.192	0.131
A	GCG	90	885	1.394	0.586	1.394			L	UUA	0.052	0	0.052		G	GGA	0.185	0.031	0.185
A	GCC	286	1475	2.323	1.863	2.323			L	UUG	1.948	2	1.948		G	GGC	2.963	2.32	2.963
A	GCA	55	97	0.153	0.358	0.153			Q	CAA	0.268	0.409	0.268		G	GGG	0.519	0.062	0.519
C	UGU	2	26	0.272	0.133	0.272			Q	CAG	1.732	1.591	1.732		G	GGU	0.332	1.588	0.332
C	UGC	28	165	1.728	1.867	1.728			R	AGA	0.292	1.333	0.292		L	CUA	0.04	0.018	0.04
D	GAU	79	188	0.341	0.575	0.341			R	AGG	1.708	0.667	1.708		L	CUC	0.928	0.528	0.928
D	GAC	196	914	1.659	1.425	1.659									L	CUG	2.941	3.374	2.941
E	GAG	170	825	1.314	0.844	1.314									L	CUU	0.091	0.081	0.091
E	GAA	233	431	0.686	1.156	0.686									P	CCA	0.175	0.063	0.175
F	UUU	11	30	0.079	0.14	0.079									P	CCC	0.917	0.604	0.917
F	UUC	146	731	1.921	1.86	1.921									P	CCG	2.787	2.833	2.787
G	GGU	206	160	0.332	1.588	0.332									P	CCU	0.121	0.5	0.121
G	GGG	8	250	0.519	0.062	0.519									R	CGA	0.124	0.015	0.124
G	GGC	301	1426	2.963	2.32	2.963									R	CGC	2.688	1.804	2.688
G	GGA	4	89	0.185	0.031	0.185									R	CGG	0.83	0.045	0.83
H	CAC	97	289	1.386	1.59	1.386									R	CGU	0.359	2.136	0.359
H	CAU	25	128	0.614	0.41	0.614									S	UCA	0.095	0	0.095
I	AUU	37	45	0.152	0.362	0.152									S	UCC	1.685	2.749	1.685
I	AUA	0	13	0.044	0	0.044									S	UCG	2.168	0.894	2.168
I	AUC	270	830	2.804	2.638	2.804									S	UCU	0.051	0.358	0.051
K	AAA	133	52	0.176	0.503	0.176									T	ACA	0.065	0.028	0.065
K	AAG	396	539	1.824	1.497	1.824									T	ACC	3.173	3.261	3.173
L	CUA	2	26	0.04	0.018	0.04									T	ACG	0.627	0.139	0.627
L	CUC	59	605	0.928	0.528	0.928									T	ACU	0.135	0.571	0.135
L	CUG	377	1917	2.941	3.374	2.941									V	GUA	0.187	0.522	0.187
L	CUU	9	59	0.091	0.081	0.091									V	GUC	1.68	1.693	1.68
L	UUA	0	6	0.052	0	0.052									V	GUG	2.045	0.981	2.045
L	UUG	4	223	1.948	2	1.948									V	GUU	0.088	0.804	0.088
M	AUG	134	466	1	1	1
N	AAC	180	484	1.77	1.773	1.77
N	AAU	23	63	0.23	0.227	0.23
P	CCA	3	49	0.175	0.063	0.175
P	CCC	29	257	0.917	0.604	0.917
P	CCU	24	34	0.121	0.5	0.121
P	CCG	136	781	2.787	2.833	2.787
Q	CAA	45	110	0.268	0.409	0.268
Q	CAG	175	712	1.732	1.591	1.732
R	AGA	2	7	0.292	1.333	0.292
R	AGG	1	41	1.708	0.667	1.708
R	CGA	2	53	0.124	0.015	0.124
R	CGC	239	1153	2.688	1.804	2.688
R	CGG	6	356	0.83	0.045	0.83
R	CGU	283	154	0.359	2.136	0.359
S	AGC	101	560	1.83	1.888	1.83
S	AGU	6	52	0.17	0.112	0.17
S	UCA	0	13	0.095	0	0.095
S	UCC	123	230	1.685	2.749	1.685
S	UCG	40	296	2.168	0.894	2.168
S	UCU	16	7	0.051	0.358	0.051
T	ACC	234	683	3.173	3.261	3.173
T	ACA	2	14	0.065	0.028	0.065
T	ACG	10	135	0.627	0.139	0.627
T	ACU	41	29	0.135	0.571	0.135
V	GUU	114	33	0.088	0.804	0.088
V	GUG	139	766	2.045	0.981	2.045
V	GUC	240	629	1.68	1.693	1.68
V	GUA	74	70	0.187	0.522	0.187
W	UGG	33	310	1	1	1
Y	UAC	111	450	1.546	1.79	1.546
Y	UAU	13	132	0.454	0.21	0.454

## Sheet: Y. pestis
AA	Codon	CF_HEG	CF_LEG	L_RSCU	H_RSCU	Equal line			Amino acid	R-endign Codon	L_RSCU	H_RSCU	Equal line		Amino acid	Other codon	L_RSCU	H_RSCU	Equal line
*	UGA	2	3	0.225	0.15	0.225			E	GAA	1.255	1.504	1.255		A	GCA	0.804	1.18	0.804
*	UAG	0	3	0.225	0	0.225			E	GAG	0.745	0.496	0.745		A	GCC	1.307	0.385	1.307
*	UAA	38	34	2.55	2.85	2.55			K	AAA	1.438	1.236	1.438		A	GCG	1.099	0.688	1.099
A	GCU	277	405	0.79	1.748	0.79			K	AAG	0.562	0.764	0.562		A	GCU	0.79	1.748	0.79
A	GCG	109	563	1.099	0.688	1.099			L	UUA	0.951	0.542	0.951		G	GGA	0.202	0.057	0.202
A	GCC	61	670	1.307	0.385	1.307			L	UUG	1.049	1.458	1.049		G	GGC	1.509	1.535	1.509
A	GCA	187	412	0.804	1.18	0.804			Q	CAA	0.788	1.01	0.788		G	GGG	0.743	0.098	0.743
C	UGU	12	68	0.683	0.889	0.683			Q	CAG	1.212	0.99	1.212		G	GGU	1.546	2.31	1.546
C	UGC	15	131	1.317	1.111	1.317			R	AGA	1.111	2	1.111		L	CUA	0.472	0.216	0.472
D	GAU	137	682	1.112	0.989	1.112			R	AGG	0.889	0	0.889		L	CUC	0.417	0.14	0.417
D	GAC	140	545	0.888	1.011	0.888									L	CUG	2.398	3.238	2.398
E	GAG	100	551	0.745	0.496	0.745									L	CUU	0.714	0.406	0.714
E	GAA	303	929	1.255	1.504	1.255									P	CCA	0.8	1.265	0.8
F	UUU	55	337	0.964	0.618	0.964									P	CCC	0.784	0.061	0.784
F	UUC	123	362	1.036	1.382	1.036									P	CCG	1.725	1.735	1.725
G	GGU	283	460	1.546	2.31	1.546									P	CCU	0.691	0.939	0.691
G	GGG	12	221	0.743	0.098	0.743									R	CGA	0.233	0.039	0.233
G	GGC	188	449	1.509	1.535	1.509									R	CGC	1.82	1.188	1.82
G	GGA	7	60	0.202	0.057	0.202									R	CGG	0.601	0.031	0.601
H	CAC	62	213	0.982	1.042	0.982									R	CGU	1.346	2.742	1.346
H	CAU	57	221	1.018	0.958	1.018									S	UCA	1.235	0.62	1.235
I	AUU	125	503	1.2	1.059	1.2									S	UCC	0.832	1.06	0.832
I	AUA	4	177	0.422	0.034	0.422									S	UCG	0.989	0.12	0.989
I	AUC	225	578	1.378	1.907	1.378									S	UCU	0.944	2.2	0.944
K	AAA	332	959	1.438	1.236	1.438									T	ACA	0.914	0.291	0.914
K	AAG	205	375	0.562	0.764	0.562									T	ACC	1.858	1.404	1.858
L	CUA	17	197	0.472	0.216	0.472									T	ACG	0.697	0.331	0.697
L	CUC	11	174	0.417	0.14	0.417									T	ACU	0.531	1.974	0.531
L	CUG	255	1001	2.398	3.238	2.398									V	GUA	0.622	0.964	0.622
L	CUU	32	298	0.714	0.406	0.714									V	GUC	0.9	0.431	0.9
L	UUA	29	351	0.951	0.542	0.951									V	GUG	1.52	0.554	1.52
L	UUG	78	387	1.049	1.458	1.049									V	GUU	0.958	2.051	0.958
M	AUG	142	521	1	1	1
N	AAC	160	486	0.957	1.461	0.957
N	AAU	59	530	1.043	0.539	1.043
P	CCA	62	147	0.8	1.265	0.8
P	CCC	3	144	0.784	0.061	0.784
P	CCU	46	127	0.691	0.939	0.691
P	CCG	85	317	1.725	1.735	1.725
Q	CAA	100	446	0.788	1.01	0.788
Q	CAG	98	686	1.212	0.99	1.212
R	AGA	5	25	1.111	2	1.111
R	AGG	0	20	0.889	0	0.889
R	CGA	5	68	0.233	0.039	0.233
R	CGC	152	530	1.82	1.188	1.82
R	CGG	4	175	0.601	0.031	0.601
R	CGU	351	392	1.346	2.742	1.346
S	AGC	63	415	1.217	1.636	1.217
S	AGU	14	267	0.783	0.364	0.783
S	UCA	31	221	1.235	0.62	1.235
S	UCC	53	149	0.832	1.06	0.832
S	UCG	6	177	0.989	0.12	0.989
S	UCU	110	169	0.944	2.2	0.944
T	ACC	106	626	1.858	1.404	1.858
T	ACA	22	308	0.914	0.291	0.914
T	ACG	25	235	0.697	0.331	0.697
T	ACU	149	179	0.531	1.974	0.531
V	GUU	300	317	0.958	2.051	0.958
V	GUG	81	503	1.52	0.554	1.52
V	GUC	63	298	0.9	0.431	0.9
V	GUA	141	206	0.622	0.964	0.622
W	UGG	35	310	1	1	1
Y	UAC	74	201	0.613	1.31	0.613
Y	UAU	39	455	1.387	0.69	1.387

## Sheet: E.coli
#AA	Codon	CF_HEGs	CF_LEGs	L_RSCU	H_RSCU	Equal line			Amino acid	R-endign Codon	L_RSCU	H_RSCU	Equal line		Amino acid	Other codon	L_RSCU	H_RSCU	Equal line
*	UGA	5	18	1.35	0.375	1.35			E	GAA	1.358	1.603	1.358		A	GCA	0.791	1.007	0.791
*	UAG	1	3	0.225	0.075	0.225			E	GAG	0.642	0.397	0.642		A	GCC	1.053	0.405	1.053
*	UAA	34	19	1.425	2.55	1.425			K	AAA	1.43	1.621	1.43		A	GCG	1.596	0.976	1.596
A	GCU	426	160	0.56	1.612	0.56			K	AAG	0.57	0.379	0.57		A	GCU	0.56	1.612	0.56
A	GCG	258	456	1.596	0.976	1.596			L	UUA	0.935	0.867	0.935		G	GGA	0.532	0.105	0.532
A	GCC	107	301	1.053	0.405	1.053			L	UUG	1.065	1.133	1.065		G	GGC	1.531	1.766	1.531
A	GCA	266	226	0.791	1.007	0.791			Q	CAA	0.757	0.347	0.757		G	GGG	0.77	0.175	0.77
C	UGU	20	60	0.896	0.727	0.896			Q	CAG	1.243	1.653	1.243		G	GGU	1.167	1.955	1.167
C	UGC	35	74	1.104	1.273	1.104			R	AGA	1.143	1.5	1.143		L	CUA	0.186	0.047	0.186
D	GAU	230	218	1.329	0.806	1.329			R	AGG	0.857	0.5	0.857		L	CUC	0.668	0.17	0.668
D	GAC	341	110	0.671	1.194	0.671									L	CUG	2.581	3.548	2.581
E	GAG	143	129	0.642	0.397	0.642									L	CUU	0.565	0.235	0.565
E	GAA	577	273	1.358	1.603	1.358									P	CCA	0.762	0.595	0.762
F	UUU	84	370	1.267	0.56	1.267									P	CCC	0.561	0.163	0.561
F	UUC	216	214	0.733	1.44	0.733									P	CCG	2.109	2.857	2.109
G	GGU	392	250	1.167	1.955	1.167									P	CCU	0.569	0.385	0.569
G	GGG	35	165	0.77	0.175	0.77									R	CGA	0.382	0.029	0.382
G	GGC	354	328	1.531	1.766	1.531									R	CGC	1.725	1.372	1.725
G	GGA	21	114	0.532	0.105	0.532									R	CGG	0.45	0.058	0.45
H	CAC	127	82	0.854	1.46	0.854									R	CGU	1.443	2.542	1.443
H	CAU	47	110	1.146	0.54	1.146									S	UCA	1.098	0.273	1.098
I	AUU	178	391	1.519	0.877	1.519									S	UCC	0.725	1.258	0.725
I	AUA	11	73	0.284	0.054	0.284									S	UCG	1.409	0.226	1.409
I	AUC	420	308	1.197	2.069	1.197									S	UCU	0.767	2.243	0.767
K	AAA	573	256	1.43	1.621	1.43									T	ACA	0.545	0.135	0.545
K	AAG	134	102	0.57	0.379	0.57									T	ACC	1.67	2.101	1.67
L	CUA	8	52	0.186	0.047	0.186									T	ACG	1.212	0.262	1.212
L	CUC	29	187	0.668	0.17	0.668									T	ACU	0.572	1.503	0.572
L	CUG	605	722	2.581	3.548	2.581									V	GUA	0.525	0.858	0.525
L	CUU	40	158	0.565	0.235	0.565									V	GUC	0.913	0.406	0.913
L	UUA	26	201	0.935	0.867	0.935									V	GUG	1.631	0.775	1.631
L	UUG	34	229	1.065	1.133	1.065									V	GUU	0.931	1.961	0.931
M	AUG	259	394	1	1	1
N	AAC	299	150	1.003	1.634	1.003
N	AAU	67	149	0.997	0.366	0.997
P	CCA	51	91	0.762	0.595	0.762
P	CCC	14	67	0.561	0.163	0.561
P	CCU	33	68	0.569	0.385	0.569
P	CCG	245	252	2.109	2.857	2.109
Q	CAA	59	143	0.757	0.347	0.757
Q	CAG	281	235	1.243	1.653	1.243
R	AGA	3	24	1.143	1.5	1.143
R	AGG	1	18	0.857	0.5	0.857
R	CGA	3	50	0.382	0.029	0.382
R	CGC	143	226	1.725	1.372	1.725
R	CGG	6	59	0.45	0.058	0.45
R	CGU	265	189	1.443	2.542	1.443
S	AGC	81	170	1.269	1.573	1.269
S	AGU	22	98	0.731	0.427	0.731
S	UCA	23	106	1.098	0.273	1.098
S	UCC	106	70	0.725	1.258	0.725
S	UCG	19	136	1.409	0.226	1.409
S	UCU	189	74	0.767	2.243	0.767
T	ACC	281	248	1.67	2.101	1.67
T	ACA	18	81	0.545	0.135	0.545
T	ACG	35	180	1.212	0.262	1.212
T	ACU	201	85	0.572	1.503	0.572
V	GUU	377	197	0.931	1.961	0.931
V	GUG	149	345	1.631	0.775	1.631
V	GUC	78	193	0.913	0.406	0.913
V	GUA	165	111	0.525	0.858	0.525
W	UGG	66	255	1	1	1
Y	UAC	156	121	0.858	1.339	0.858
Y	UAU	77	161	1.142	0.661	1.142

[truncated: 15 more sheets: L.lactis, S.enterica , S.pyogenes , M.tuberculosis , L.interrogans, M.aeruginosa, A.ferrooxidans , B. thetaiotaomicron, D.deserti, L. pneumophila , L. monocytogenes , S. oneidensis , S. flexneri , D. vulgaris, Synechocystis sp. PCC 6803]
