# Supplementary material for: The Role of +4U as an Extended Translation Termination Signal in Bacteria
Source: Genetics. 2016 Nov 29;205(2):539–49. doi: 10.1534/genetics.116.193961 (PMC5289835; doi:10.1534/genetics.116.193961)
Supplement: Supplementary file 6 [file 539FileS4.xlsx]

## Sheet: E coli
SeqNa	ITE	stop codon	3' flanking site
b3986	0.8656	TAA	G
b1677	0.86479	TAA	T
b2779	0.83591	TAA	G
b2215	0.83538	TAA	T
b3230	0.83221	TAA	T
b1779	0.83041	TAA	G
b3556	0.8253	TAA	T
b3339	0.82055	TAA	T
b2185	0.81314	TAA	T
b0957	0.81269	TAA	G
b0605	0.80961	TAA	A
b0911	0.80832	TAA	T
b0169	0.808	TAA	T
b3936	0.80396	TAA	G
b3980	0.80299	TAA	T
b3314	0.79778	TAA	G
b2925	0.7973	TAA	G
b3703	0.79581	TAA	T
b0903	0.79512	TAA	T
b4203	0.79354	TAA	T
b3320	0.78871	TAA	G
b0170	0.78756	TAA	T
b3636	0.78563	TAA	T
b0814	0.78108	TAA	T
b4143	0.78092	TAA	T
b3984	0.78054	TAA	T
b3317	0.77731	TAA	T
b3340	0.7744	TAA	G
b3065	0.77317	TAA	T
b0436	0.77212	TAA	T
b3319	0.77023	TGA	T
b3919	0.76688	TAA	G
b3301	0.76364	TAA	G
b0023	0.76311	TAA	T
b3185	0.76187	TAA	G
b2609	0.76028	TAA	T
b2606	0.75963	TAA	G
b2926	0.75729	TAA	A
b1823	0.75542	TGA	T
b3165	0.75409	TAA	T
b2579	0.74629	TAA	G
b3342	0.7446	TAA	T
b1676	0.74428	TAA	T
b1716	0.74357	TAA	G
b4226	0.74228	TAA	G
b0014	0.73926	TAA	T
b3311	0.73922	TAA	T
b3983	0.73811	TAA	G
b1237	0.73421	TAA	T
b3186	0.73331	TAA	G
b1717	0.73167	TAA	G
b0741	0.72995	TAA	G
b1265	0.7285	TGA	A
b4147	0.72828	TAA	T
b3988	0.72775	TAA	T
b3231	0.72436	TAA	T
b3318	0.72157	TAA	G
b0114	0.72053	TAA	G
b1094	0.72019	TAA	G
b4139	0.71954	TAA	T
b4200	0.71763	TAA	T
b3734	0.71659	TAA	C
b2296	0.71652	TGA	T
b0623	0.71471	TAA	G
b3987	0.71471	TAA	T
b3164	0.71456	TAA	G
b4202	0.71426	TAA	T
b4108	0.71349	TGA	T
b0929	0.71339	TAA	T
b4000	0.71159	TAA	G
b3296	0.71067	TAA	A
b3349	0.71064	TAA	T
b3369	0.7097	TAA	G
b3916	0.70875	TAA	T
b2551	0.70717	TAA	G
b0411	0.7071	TGA	T
b3732	0.70569	TAA	C
b0178	0.70471	TAA	G
b2297	0.70456	TAA	T
b3309	0.70449	TAA	T
b3312	0.70422	TAA	T
b1241	0.70405	TAA	T
b0471	0.70387	TGA	T
b0525	0.70366	TAA	T
b3162	0.70354	TAA	T
b2007	0.70335	TAA	T
b0474	0.7022	TAA	T
b3908	0.70165	TAA	T
b0116	0.70144	TAA	T
b3308	0.70015	TAA	G
b2935	0.69751	TAA	T
b3871	0.69419	TAA	T
b3649	0.69323	TAA	T
b2669	0.69087	TAA	T
b3341	0.69017	TGA	A
b3637	0.69001	TAA	G
b2417	0.68883	TAA	T
b4384	0.68687	TAA	T
b3313	0.68648	TAA	T
b4526	0.68483	TAA	T
b3297	0.68431	TAA	C
b4059	0.6843	TGA	T
b0469	0.68346	TAA	T
b4177	0.68303	TAA	T
b1089	0.68192	TAA	T
b2415	0.68174	TAA	T
b1654	0.68008	TAA	T
b3305	0.67899	TAA	G
b4131	0.67881	TAA	T
b3307	0.67827	TAA	T
b3985	0.67783	TAA	T
b2942	0.67723	TAA	T
b2796	0.67681	TAA	G
b4322	0.67677	TAA	T
b0755	0.67618	TAA	A
b3870	0.67431	TAA	G
b0156	0.67374	TAA	T
b4606	0.67371	TAA	T
b1042	0.67368	TAA	T
b3304	0.67107	TAA	G
b3321	0.66979	TAA	T
b1743	0.66942	TAA	T
b2533	0.66893	TAA	T
b2508	0.66891	TGA	T
b1355	0.66788	TGA	G
b1541	0.66593	TAA	G
b3261	0.66505	TAA	T
b0729	0.66427	TAA	A
b3982	0.66425	TAA	C
b1819	0.66371	TAA	G
b3687	0.66244	TAA	T
b1850	0.66223	TAA	A
b2872	0.66107	TAA	T
b2323	0.66097	TAA	T
b4258	0.66074	TAA	T
b0440	0.66049	TAA	G
b3931	0.6598	TAA	T
b3043	0.65939	TAA	T
b1288	0.65849	TAA	T
b2525	0.65725	TAA	C
b3092	0.65724	TAA	G
b0684	0.65717	TGA	T
b2507	0.65679	TGA	T
b3306	0.6567	TAA	T
b3303	0.65655	TAA	A
b3315	0.65598	TGA	G
b2530	0.654	TAA	T
b0512	0.65284	TAA	T
b3737	0.65248	TAG	T
b0115	0.65224	TAA	G
b3251	0.65197	TAA	T
b0141	0.65187	TAA	G
b0728	0.65152	TAA	T
b1866	0.65149	TGA	T
b0473	0.65148	TGA	T
b1136	0.65121	TAA	T
b3168	0.65098	TAA	G
b1864	0.65067	TGA	T
b2699	0.65036	TAA	T
b2518	0.65024	TAA	T
b4207	0.65018	TAA	G
b0008	0.64993	TAA	T
b3783	0.64968	TAA	A
b2890	0.64963	TAA	G
b3299	0.64954	TGA	T
b3612	0.64892	TAA	T
b2343	0.64794	TAA	T
b3560	0.64786	TAA	G
b3302	0.64767	TAA	G
b0194	0.64755	TGA	T
b2262	0.64753	TAA	T
b3495	0.64735	TAA	T
b0884	0.64583	TGA	T
b3781	0.64577	TAA	G
b4381	0.64565	TAA	G
b3728	0.64492	TAA	T
b1637	0.64446	TAA	T
b4383	0.6444	TGA	T
b3609	0.64429	TGA	T
b3316	0.64389	TAA	G
b3705	0.64338	TGA	T
b1269	0.6431	TAA	T
b3229	0.64307	TAA	T
b2400	0.64262	TAA	T
b4036	0.64257	TAA	T
b3256	0.64241	TAA	G
b3294	0.64219	TAA	T
b1782	0.64203	TGA	T
b4401	0.64171	TAA	T
b3067	0.63979	TAA	T
b3178	0.6396	TAA	G
b3347	0.63956	TAA	G
b4153	0.63945	TAA	G
b3510	0.6394	TAA	T
b0172	0.63939	TGA	T
b4243	0.6389	TAA	T
b3365	0.63862	TGA	G
b4138	0.63685	TAA	T
b3860	0.6367	TAA	T
b2281	0.63582	TAA	G
b3461	0.6356	TAA	T
b4142	0.63529	TAA	T
b0642	0.63428	TAA	G
b0893	0.63386	TAA	T
b3167	0.63276	TAA	T
b2476	0.63195	TGA	T
b1207	0.63165	TAA	T
b2498	0.63129	TAA	A
b3310	0.63121	TAA	G
b2457	0.63052	TAA	T
b3599	0.62982	TAA	T
b3236	0.62981	TAA	T
b0407	0.62969	TAA	T
b1171	0.62959	TAA	T
b0197	0.6293	TAA	T
b1225	0.62843	TGA	T
b4391	0.62825	TAA	T
b3928	0.62767	TGA	T
b1634	0.62735	TAA	A
b0015	0.62731	TAA	C
b0811	0.62687	TAA	T
b2029	0.62681	TAA	T
b3774	0.62667	TAA	G
b3699	0.62589	TAA	T
b0680	0.62538	TAA	T
b0118	0.62467	TAA	A
b0161	0.62465	TAA	T
b1641	0.62419	TAA	A
b2959	0.62408	TAA	G
b0098	0.62375	TAA	A
b4151	0.62321	TAA	C
b2529	0.62224	TAA	G
b0631	0.62224	TAA	C
b0812	0.62192	TAA	A
b0762	0.6213	TGA	T
b3725	0.62118	TGA	T
b4154	0.62077	TGA	G
b4025	0.62076	TAA	T
b3403	0.62069	TAA	T
b0237	0.6202	TAA	T
b0727	0.61993	TAG	T
b0238	0.61978	TAA	T
b1651	0.61959	TAA	T
b2870	0.61894	TAA	C
b0678	0.61857	TAA	T
b0010	0.61826	TAA	T
b1084	0.61825	TAA	T
b4518	0.61794	TAG	C
b2416	0.61781	TAA	T
b0415	0.61769	TGA	A
b4687	0.61694	TAA	C
b3559	0.61651	TAA	T
b1713	0.61646	TGA	A
b3255	0.61645	TAA	C
b0954	0.61628	TGA	T
b3233	0.61613	TAA	T
b1101	0.61603	TAA	T
b2904	0.61603	TAA	C
b1719	0.61591	TAA	G
b1714	0.61578	TAA	G
b2114	0.61521	TAA	T
b3619	0.61496	TAA	G
b0606	0.61465	TAA	G
b3729	0.61405	TAA	T
b3169	0.61405	TAA	T
b4192	0.61357	TAA	T
b0171	0.61297	TAA	T
b3807	0.61282	TAA	G
b2231	0.61275	TAA	T
b3686	0.61272	TAA	C
b0438	0.61195	TAA	T
b0185	0.61126	TAA	T
b0430	0.611	TAA	T
b2994	0.61096	TAA	T
b3499	0.61076	TAA	T
b1656	0.61046	TAA	T
b1203	0.6097	TAA	T
b4034	0.60939	TAA	T
b1224	0.60939	TGA	A
b3357	0.60899	TAA	T
b1493	0.60881	TGA	T
b3366	0.60858	TAA	T
b3238	0.60849	TAA	A
b2171	0.60817	TAA	C
b3544	0.60805	TAA	T
b1131	0.60802	TAA	A
b3181	0.60774	TAA	G
b2780	0.60694	TAA	G
b4666	0.60673	TAA	C
b2150	0.60643	TAA	G
b0095	0.60575	TAA	G
b4132	0.60572	TAA	T
b0637	0.6056	TAA	T
b4353	0.60531	TAA	T
b0726	0.60479	TAA	A
b3775	0.6047	TAA	T
b0835	0.60427	TAA	T
b3175	0.60426	TAA	A
b4172	0.60423	TAA	G
b0688	0.60421	TAA	A
b2697	0.60405	TAA	T
b0416	0.60402	TGA	T
b3029	0.60388	TAA	T
b2393	0.60338	TAA	G
b2235	0.60308	TGA	T
b1818	0.60306	TAA	C
b4354	0.60281	TAA	C
b2531	0.60276	TAA	T
b2206	0.60273	TAA	G
b0683	0.60267	TAA	G
b0441	0.60265	TAA	T
b0033	0.60244	TAA	T
b3517	0.60238	TGA	T
b2696	0.60107	TAA	T
b0863	0.60092	TAA	T
b4375	0.60092	TAA	T
b2721	0.59986	TAA	G
b1412	0.59985	TAA	C
b0408	0.59965	TGA	G
b3498	0.59947	TGA	T
b0059	0.5994	TAA	C
b1215	0.59908	TAA	T
b0734	0.59901	TAA	G
b4255	0.59875	TAA	T
b0026	0.5986	TGA	T
b4195	0.59823	TAA	G
b1480	0.59821	TAA	T
b1521	0.59803	TAA	T
b0053	0.59747	TAA	T
b0720	0.59746	TAA	T
b4663	0.59744	TAA	C
b1572	0.5971	TGA	T
b3295	0.59699	TAA	C
b2480	0.59625	TGA	T
b2286	0.59611	TAA	T
b0820	0.59569	TAA	G
b4122	0.59559	TAA	C
b2387	0.59545	TAA	T
b2450	0.5953	TAA	A
b0434	0.59508	TAA	T
b0902	0.59482	TAA	T
b3942	0.59477	TAA	T
b2284	0.59473	TAA	C
b0658	0.59451	TAA	A
b2053	0.59448	TAA	G
b3298	0.59432	TAA	T
b3611	0.59399	TAA	T
b2283	0.59387	TGA	G
b2234	0.59354	TGA	T
b2614	0.59347	TAA	T
b2569	0.59321	TAA	C
b2449	0.59321	TGA	T
b3831	0.59302	TAA	T
b4209	0.59282	TGA	T
b1905	0.59253	TAA	T
b0655	0.59233	TAA	T
b0632	0.59229	TAA	A
b0819	0.59198	TAA	T
b1324	0.59167	TAA	T
b3183	0.59147	TAA	T
b3384	0.59092	TAA	T
b4175	0.59067	TAA	T
b0928	0.59049	TAA	G
b0180	0.5904	TGA	T
b1518	0.59026	TGA	G
b3552	0.59023	TAA	T
b2316	0.59008	TGA	T
b3731	0.58981	TAA	C
b0166	0.58973	TAA	A
b3708	0.58972	TAA	T
b2477	0.5896	TAA	A
b4234	0.58948	TAA	T
b2444	0.58933	TGA	C
b2713	0.58916	TAA	A
b1474	0.58881	TAA	G
b3610	0.58865	TAA	C
b0679	0.58812	TAA	T
b0426	0.5881	TAA	T
b1876	0.58803	TAA	T
b4238	0.588	TAA	T
b0930	0.58743	TAA	T
b0723	0.58731	TAA	T
b3401	0.58686	TAA	T
b0740	0.58646	TGA	T
b3213	0.58633	TAA	G
b0432	0.58599	TAA	A
b2938	0.58556	TAA	G
b0143	0.58529	TGA	C
b3736	0.5852	TAA	G
b0439	0.5851	TAG	T
b0733	0.585	TAA	G
b1380	0.58475	TAA	T
b3405	0.58453	TGA	G
b1181	0.58441	TGA	T
b2732	0.58423	TAG	T
b1334	0.58418	TGA	T
b1304	0.58417	TAA	T
b2431	0.58394	TAA	G
b2997	0.58384	TAA	C
b2014	0.58319	TAA	T
b0660	0.58276	TGA	G
b3816	0.5826	TAA	A
b2019	0.58256	TGA	T
b0406	0.58225	TAA	T
b1211	0.58208	TAA	T
b2909	0.58138	TAA	A
b4232	0.58117	TAA	T
b3847	0.58102	TGA	T
b3093	0.58068	TAA	C
b2687	0.58054	TAG	T
b0177	0.5802	TAA	G
b3172	0.57996	TAA	T
b0797	0.57994	TAA	T
b1095	0.5795	TAA	G
b0615	0.57944	TAA	G
b0356	0.57934	TGA	T
b0207	0.57916	TAA	G
b0410	0.57893	TGA	T
b2891	0.57854	TGA	G
b2514	0.57841	TAA	G
b4463	0.57835	TAA	T
b0875	0.57825	TAA	T
b2023	0.57778	TGA	T
b3858	0.57773	TAA	A
b0431	0.57741	TGA	T
b0222	0.57711	TAA	G
b1382	0.57684	TGA	G
b2566	0.57646	TAA	G
b2156	0.57637	TAA	G
b4045	0.57621	TAA	T
b2827	0.57577	TAA	T
b0125	0.57573	TAA	G
b4323	0.57539	TAA	C
b3414	0.57539	TAA	G
b0409	0.57504	TAA	T
b3192	0.57496	TAA	T
b0159	0.5748	TAA	G
b1123	0.5745	TAA	T
b2339	0.57435	TAA	G
b0145	0.57419	TAA	T
b4349	0.57392	TGA	G
b0528	0.57369	TGA	T
b3415	0.57362	TGA	T
b3945	0.57305	TAA	C
b2954	0.573	TAA	A
b4598	0.57291	TGA	T
b3938	0.57264	TAA	A
b3200	0.57254	TAA	T
b3363	0.57249	TAA	T
b2123	0.5723	TAA	T
b3701	0.57206	TAA	T
b2581	0.57191	TGA	T
b1718	0.57167	TAA	G
b3408	0.57118	TAA	T
b2996	0.57093	TGA	T
b0873	0.57082	TAA	G
b0168	0.57035	TAA	G
b3166	0.57028	TAA	T
b3733	0.57021	TAA	A
b3011	0.56996	TAA	G
b2901	0.56994	TAA	G
b2287	0.56991	TAA	T
b0809	0.56985	TAA	T
b3724	0.56984	TAA	T
b0096	0.56982	TAA	C
b1831	0.56955	TGA	A
b1274	0.56942	TAA	C
b3866	0.5693	TAA	C
b1117	0.56916	TAA	T
b4160	0.56913	TAA	T
b3600	0.56912	TAA	T
b2610	0.56912	TAA	T
b3602	0.5691	TAA	G
b3259	0.56891	TAA	C
b2962	0.56867	TAA	A
b4179	0.56858	TGA	T
b1625	0.56833	TAA	A
b1133	0.56825	TGA	T
b1891	0.56797	TAA	C
b3640	0.56785	TAA	C
b0616	0.56755	TAA	G
b2290	0.56751	TAA	T
b3201	0.567	TGA	T
b1431	0.5669	TAG	T
b2949	0.56686	TAA	G
b1243	0.56666	TAA	T
b0969	0.56641	TAA	C
b3730	0.56617	TGA	T
b0423	0.56597	TAA	T
b2957	0.56592	TAA	T
b0917	0.56592	TGA	G
b3038	0.56585	TAA	G
b0547	0.56575	TAA	T
b0163	0.56574	TAA	T
b0681	0.56563	TGA	T
b0224	0.56562	TAA	G
b2517	0.56557	TGA	T
b1377	0.56533	TAA	A
b4021	0.56525	TAA	G
b3751	0.56519	TAG	T
b3094	0.5649	TGA	A
b0674	0.56488	TAA	G
b3926	0.56485	TAA	T
b1854	0.56481	TAA	G
b1227	0.56479	TAA	G
b3846	0.56478	TAA	G
b0393	0.56466	TAA	T
b2360	0.5645	TGA	T
b0150	0.56446	TAA	T
b4174	0.56426	TAA	C
b2187	0.56418	TAA	G
b4194	0.56417	TAA	G
b1344	0.5641	TAA	C
b2903	0.56404	TAA	T
b4217	0.56403	TAA	C
b3738	0.56399	TAA	T
b1604	0.56395	TAA	C
b2797	0.56395	TAA	T
b1923	0.5639	TAA	T
b2412	0.56359	TGA	T
b0054	0.56354	TGA	T
b2042	0.56348	TAA	T
b2513	0.56337	TGA	G
b4410	0.56318	TAA	T
b2988	0.56242	TAA	T
b0277	0.56238	TAA	G
b3644	0.56234	TAA	C
b2319	0.56212	TAA	T
b3382	0.56211	TGA	A
b4043	0.56202	TAA	C
b3744	0.56193	TAA	T
b2105	0.5618	TAA	T
b2528	0.56155	TGA	T
b4196	0.56128	TAA	G
b0422	0.56122	TAA	T
b0447	0.5611	TAA	A
b3287	0.56105	TAA	G
b3116	0.56103	TAA	T
b3932	0.56097	TAA	G
b2937	0.56087	TAA	G
b3019	0.56087	TAA	T
b2414	0.56058	TAA	T
b2592	0.56052	TAA	A
b2217	0.56043	TAA	T
b2947	0.56027	TAA	C
b2752	0.56013	TAA	G
b3964	0.56004	TAA	T
b0104	0.55998	TAA	T
b2908	0.55994	TGA	G
b3961	0.5599	TAA	A
b3352	0.5597	TGA	T
b0759	0.55949	TAA	G
b2425	0.55941	TGA	T
b2893	0.55913	TAA	T
b2330	0.5591	TAA	G
b4117	0.55907	TAA	C
b3439	0.55893	TAA	A
b1702	0.55892	TAA	A
b2964	0.55889	TAA	T
b4361	0.55886	TAA	T
b3212	0.55876	TAA	G
b1467	0.55876	TAA	T
b1283	0.5587	TAA	T
b0039	0.55863	TAA	G
b2727	0.55841	TAG	G
b3024	0.5584	TAA	T
b1475	0.55839	TAA	G
b2552	0.55835	TAA	T
b3911	0.55803	TAA	A
b2344	0.55797	TGA	T
b4129	0.55785	TAA	A
b0134	0.55781	TAA	G
b3180	0.5578	TAA	G
b3956	0.55773	TAA	T
b2557	0.55766	TAA	G
b3062	0.55754	TAA	C
b3641	0.55746	TAA	T
b2167	0.55745	TAA	T
b1461	0.55737	TAA	C
b2168	0.55727	TGA	C
b2359	0.5572	TAA	T
b4070	0.557	TAA	C
b0038	0.55685	TAA	A
b4535	0.55676	TGA	G
b1236	0.55672	TAA	C
b1221	0.55658	TGA	T
b2079	0.55653	TAG	T
b1209	0.55652	TAA	T
b1901	0.5564	TAA	T
b0549	0.55621	TGA	A
b2471	0.55613	TAG	T
b1530	0.55584	TAA	A
b2081	0.55579	TAA	G
b3101	0.55579	TGA	T
b0573	0.55577	TAA	C
b3338	0.5557	TAA	A
b0628	0.55534	TAA	T
b1093	0.55527	TGA	C
b4144	0.55521	TGA	T
b3091	0.55516	TAA	A
b2802	0.55509	TAA	T
b0126	0.55504	TAA	A
b3430	0.55502	TAA	T
b3030	0.55501	TAA	A
b3460	0.55497	TAA	T
b3189	0.55497	TAA	T
b3770	0.55496	TAA	A
b2871	0.55464	TAA	T
b0924	0.55433	TAA	A
b2567	0.55428	TGA	G
b0463	0.554	TAA	C
b0895	0.55398	TGA	G
b0196	0.5539	TGA	G
b3540	0.55388	TAA	C
b1259	0.55377	TGA	T
b0864	0.55375	TAA	G
b1738	0.55342	TAA	T
b0757	0.55337	TGA	A
b2061	0.5532	TAA	G
b1286	0.55293	TAA	T
b2463	0.55287	TAA	T
b2285	0.55285	TGA	A
b2728	0.55254	TAA	T
b2914	0.55248	TGA	T
b2277	0.55231	TAA	A
b0610	0.55231	TAA	T
b3263	0.55227	TGA	A
b3028	0.55217	TAA	C
b0462	0.55215	TGA	T
b4532	0.55211	TAA	T
b0120	0.55209	TAA	C
b3390	0.55208	TAA	T
b0894	0.55201	TAA	G
b3893	0.55201	TGA	A
b0949	0.55144	TGA	T
b1523	0.55139	TGA	G
b3176	0.55137	TAA	A
b0112	0.55135	TAA	T
b2895	0.55134	TGA	T
b0507	0.55121	TAA	G
b4079	0.55119	TAA	T
b3894	0.55105	TAA	C
b0785	0.55082	TAG	T
b1314	0.5508	TAA	G
b0661	0.55074	TAA	T
b1729	0.55073	TAA	T
b3741	0.55063	TAA	C
b0526	0.55061	TAA	T
b2809	0.55042	TAA	T
b3237	0.55039	TAA	T
b4237	0.55034	TGA	T
b2511	0.55032	TAA	T
b3417	0.5503	TAA	G
b0990	0.55029	TAA	G
b2282	0.55027	TAA	G
b3742	0.55024	TAA	G
b3041	0.55015	TGA	A
b2722	0.55009	TGA	T
b2881	0.55008	TAA	A
b0823	0.55	TAA	T
b2312	0.54974	TGA	T
b3912	0.54971	TGA	T
b1817	0.54969	TAA	C
b2236	0.54966	TGA	A
b0515	0.54965	TAA	G
b1126	0.54949	TAA	G
b0401	0.54936	TAA	A
b0948	0.54934	TGA	A
b1277	0.54921	TAA	C
b0072	0.54915	TAA	G
b3037	0.54911	TGA	T
b3771	0.54906	TAA	T
b3466	0.54887	TAA	C
b4005	0.5488	TAA	C
b3865	0.54858	TAA	T
b4376	0.54854	TAA	T
b3244	0.54832	TAA	T
b4006	0.54827	TAA	T
b2278	0.54817	TGA	G
b3055	0.54814	TAA	A
b3666	0.54811	TAA	A
b0770	0.54808	TAA	A
b4618	0.54784	TAA	T
b3764	0.54774	TAA	T
b3138	0.54739	TAA	A
b3616	0.54737	TAA	C
b3337	0.54734	TAA	A
b2059	0.54719	TAA	A
b3891	0.54714	TAA	T
b4469	0.54709	TAA	A
b3428	0.54672	TAA	G
b0909	0.54648	TAA	A
b2897	0.54625	TGA	T
b1814	0.54604	TAA	T
b0905	0.54603	TAA	A
b3901	0.54594	TAA	T
b2515	0.54573	TAA	T
b0860	0.54569	TAA	G
b2741	0.54565	TAA	G
b0009	0.54549	TAA	A
b3900	0.54542	TAA	G
b1109	0.54541	TAA	T
b3648	0.54534	TGA	A
b2447	0.54516	TGA	A
b2022	0.54514	TAA	T
b2448	0.54511	TAA	G
b2452	0.54508	TGA	A
b1092	0.54493	TAA	A
b2878	0.54484	TAA	T
b3715	0.5447	TAG	T
b3035	0.54459	TGA	T
b2673	0.54456	TGA	G
b2441	0.54452	TGA	T
b3925	0.54448	TAA	A
b0251	0.54448	TGA	T
b1144	0.54447	TAA	G
b2795	0.54443	TAA	T
b0888	0.54432	TAA	T
b0784	0.54422	TAA	G
b2499	0.54412	TAA	T
b2762	0.5441	TAA	A
b3713	0.54403	TAA	A
b4352	0.54389	TAA	G
b1552	0.54389	TGA	G
b0724	0.54378	TAA	A
b3371	0.54365	TAA	T
b2874	0.54355	TAA	T
b3170	0.54351	TAA	T
b4592	0.54348	TAA	C
b4015	0.5434	TAA	G
b0578	0.54318	TAA	T
b1802	0.54306	TAA	T
b1413	0.54289	TAA	C
b3076	0.54288	TGA	G
b1379	0.54283	TAA	T
b0246	0.54273	TAA	T
b0042	0.5426	TGA	T
b4537	0.54247	TAA	A
b3880	0.54245	TAA	C
b0214	0.54242	TAA	G
b4083	0.54237	TAA	T
b2276	0.54207	TAA	T
b2155	0.54192	TGA	T
b1739	0.54149	TAA	T
b3746	0.54119	TAA	C
b2346	0.54118	TAA	G
b3006	0.54111	TAA	T
b2512	0.5411	TAA	T
b4161	0.54109	TGA	C
b4262	0.54108	TAA	C
b1638	0.54107	TGA	A
b4180	0.54096	TAA	T
b0062	0.54083	TAA	G
b3670	0.54045	TAA	C
b3999	0.54045	TAA	G
b3789	0.54045	TGA	G
b3878	0.5404	TAA	T
b1852	0.54038	TAA	T
b1214	0.54032	TAA	T
b1349	0.54026	TAA	T
b2186	0.54024	TAA	T
b2717	0.54022	TAG	T
b1830	0.54003	TAA	T
b3225	0.54001	TGA	G
b2945	0.53995	TAA	C
b1346	0.5399	TGA	T
b3071	0.53988	TAA	T
b2585	0.53981	TAA	T
b3250	0.53976	TAG	T
b0882	0.5397	TAA	T
b3407	0.53968	TAA	A
b4152	0.53965	TAA	G
b4123	0.53951	TAA	A
b4706	0.53947	TAA	T
b3464	0.53941	TAA	C
b0522	0.5394	TAA	C
b2460	0.53938	TGA	A
b2944	0.53912	TAA	C
b4071	0.539	TGA	C
b0413	0.5388	TAA	G
b2440	0.53855	TAA	G
b1658	0.53855	TAA	T
b1761	0.53839	TAA	G
b1953	0.53834	TGA	A
b1086	0.53831	TAA	T
b4193	0.5383	TAA	T
b2720	0.53822	TGA	T
b1048	0.53817	TAA	G
b3579	0.53815	TAA	A
b1479	0.53814	TAA	G
b0071	0.53809	TAA	T
b3940	0.53806	TAA	T
b3042	0.538	TAA	A
b2995	0.53795	TGA	G
b3829	0.53792	TAA	A
b2158	0.53782	TAA	A
b2069	0.53777	TAA	T
b1734	0.53777	TAA	C
b3226	0.53774	TAA	T
b0492	0.5377	TGA	T
b0932	0.53768	TGA	T
b3806	0.53766	TGA	T
b4260	0.53763	TAA	T
b0133	0.53762	TAA	T
b3221	0.53758	TAA	A
b4093	0.53746	TAA	C
b2794	0.5374	TAA	A
b0198	0.53735	TAA	C
b2175	0.53729	TAA	T
b2617	0.53721	TAA	T
b2688	0.53709	TGA	C
b0676	0.53696	TAA	T
b1829	0.53691	TAA	T
b2003	0.53672	TGA	G
b2763	0.5367	TAA	C
b1589	0.53662	TAA	A
b0722	0.5365	TGA	T
b2913	0.53646	TAA	T
b1267	0.53644	TAA	C
b0967	0.53643	TAA	C
b3714	0.53643	TAA	A
b1869	0.53637	TAG	C
b1571	0.53633	TGA	T
b1004	0.53625	TAA	T
b0693	0.53624	TGA	G
b1108	0.53615	TAA	A
b3117	0.5361	TAA	T
b4291	0.53577	TGA	T
b0271	0.53567	TAA	C
b0584	0.53567	TGA	T
b0149	0.53566	TAA	C
b1056	0.53561	TAA	G
b1179	0.53556	TAA	C
b0782	0.53541	TAA	G
b3388	0.5354	TAA	T
b0032	0.53539	TAA	T
b2943	0.53536	TAA	T
b0029	0.53533	TAA	G
b3049	0.5353	TGA	T
b1172	0.53529	TAA	G
b0918	0.53526	TAA	T
b3727	0.53524	TAA	T
b3409	0.53523	TAA	T
b1583	0.53519	TAA	C
b3089	0.53499	TAA	T
b3519	0.53496	TAA	T
b0184	0.53495	TAA	T
b2243	0.53493	TAA	A
b3083	0.53489	TGA	T
b1967	0.53487	TAA	T
b4382	0.53487	TAA	C
b3613	0.5348	TAA	G
b3300	0.53477	TAA	T
b2510	0.53471	TAA	T
b2374	0.53466	TGA	T
b2066	0.53454	TAA	G
b0369	0.5345	TAA	T
b0028	0.5345	TAA	C
b1749	0.5344	TAA	T
b1725	0.53428	TGA	T
b3187	0.53417	TAA	T
b3526	0.53405	TAA	A
b2919	0.53395	TAA	T
b1778	0.53382	TGA	A
b1635	0.53373	TAA	T
b3960	0.5337	TAA	G
b3500	0.5337	TAA	A
b3293	0.53334	TAG	T
b1261	0.53331	TGA	T
b1185	0.53321	TAA	T
b2249	0.53319	TAA	A
b2898	0.53319	TGA	T
b0075	0.53316	TAA	G
b1351	0.53291	TGA	A
b0102	0.53271	TAA	G
b2616	0.53266	TAA	A
b3565	0.53262	TAA	C
b2025	0.53249	TAA	C
b3509	0.53243	TAA	T
b2807	0.5323	TAA	G
b2725	0.53227	TGA	G
b3346	0.53216	TAA	T
b4214	0.53209	TAA	A
b4547	0.53209	TAA	G
b3927	0.53208	TAA	T
b1365	0.532	TAA	C
b0652	0.53194	TAA	T
b1685	0.53192	TGA	T
b3955	0.53191	TAA	T
b1155	0.53175	TGA	C
b3432	0.53166	TGA	C
b0523	0.53164	TGA	A
b2336	0.53162	TGA	T
b2386	0.53158	TAA	G
b2340	0.53155	TGA	T
b4041	0.53153	TAA	T
b2026	0.53146	TGA	G
b0635	0.53137	TAA	T
b2608	0.53124	TAA	A
b3965	0.53123	TAA	A
b3541	0.53118	TAA	T
b3493	0.53118	TGA	G
b1018	0.53112	TAA	G
b2784	0.53111	TAA	T
b3125	0.53111	TAG	G
b1251	0.53099	TGA	A
b0907	0.53091	TAA	T
b3780	0.5308	TAA	A
b0154	0.53079	TGA	T
b2420	0.5306	TAA	A
b4052	0.53059	TAA	T
b2560	0.53054	TAA	T
b1764	0.53054	TAG	A
b3947	0.53052	TAA	A
b2960	0.5305	TAA	T
b2813	0.53037	TGA	T
b3455	0.53034	TAA	G
b3836	0.53034	TAA	T
b2325	0.53013	TAA	G
b1306	0.53006	TGA	G
b0686	0.52989	TAA	C
b2976	0.52984	TAA	T
b4566	0.52981	TAA	G
b1573	0.52963	TAG	T
b0677	0.52957	TAA	G
b3476	0.52948	TAA	T
b3054	0.52944	TAA	T
b4558	0.52935	TAA	A
b2576	0.52934	TAA	T
b4613	0.52907	TGA	T
b3589	0.52898	TAA	T
b2990	0.5288	TGA	T
b3917	0.5288	TGA	T
b0891	0.5287	TAG	A
b4218	0.52854	TAA	C
b1248	0.52836	TAA	A
b1125	0.52834	TGA	T
b4324	0.52831	TGA	C
b0465	0.52824	TAA	A
b3821	0.52821	TGA	T
b2594	0.52809	TGA	G
b2408	0.52806	TGA	T
b2363	0.5279	TAA	T
b4245	0.52782	TAA	G
b3142	0.52781	TAA	T
b1621	0.52778	TAA	G
b3867	0.52775	TAA	A
b3348	0.52773	TGA	G
b3794	0.52773	TGA	T
b1088	0.5277	TAA	T
b1350	0.52763	TAA	G
b2910	0.5276	TGA	C
b0685	0.52756	TAA	A
b3529	0.52752	TAG	C
b1612	0.5275	TAA	A
b1605	0.52749	TAA	C
b1805	0.52745	TGA	G
b3802	0.52743	TAG	T
b3097	0.52739	TAA	C
b2207	0.52726	TGA	A
b3406	0.52721	TAA	G
b0450	0.52715	TAA	T
b4406	0.52709	TGA	T
b4466	0.52699	TAA	G
b3501	0.52698	TAA	A
b0771	0.5269	TAA	A
b3546	0.52687	TAA	G
b3079	0.5268	TAA	T
b3863	0.52679	TAA	G
b1420	0.52672	TGA	T
b0973	0.5267	TAA	C
b1650	0.52648	TAA	T
b1305	0.52648	TAA	T
b0509	0.52641	TGA	T
b2354	0.5263	TGA	C
b4185	0.52625	TAA	T
b2792	0.52624	TAA	T
b2828	0.52622	TGA	G
b2733	0.52603	TAA	T
b2165	0.52596	TAA	T
b0756	0.52588	TAA	T
b2538	0.52581	TGA	G
b0890	0.5258	TAA	C
b0651	0.52579	TAA	C
b3791	0.52568	TGA	T
b2679	0.52562	TAA	T
b2124	0.52551	TAA	A
b2309	0.52537	TAA	T
b0966	0.52536	TAA	T
b4173	0.52534	TAA	C
b4390	0.52532	TAA	C
b2280	0.52531	TGA	T
b3114	0.52531	TGA	C
b0754	0.52529	TAA	G
b2209	0.52525	TAA	A
b1613	0.52523	TAA	G
b2169	0.52519	TAA	T
b1307	0.52513	TGA	G
b3949	0.52512	TAA	T
b2329	0.52509	TAA	A
b2710	0.525	TGA	G
b4506	0.52493	TGA	T
b1602	0.5249	TAA	C
b1147	0.52488	TGA	A
b1128	0.52477	TAA	G
b0040	0.52477	TAA	T
b0580	0.52473	TAA	A
b2162	0.52468	TAA	G
b1575	0.52465	TGA	A
b2467	0.52461	TGA	A
b1196	0.52457	TAG	A
b4478	0.52456	TAA	T
b0927	0.52452	TAA	G
b1827	0.52442	TGA	T
b3204	0.5244	TAG	T
b0612	0.52437	TAA	T
b2645	0.52435	TAA	C
b0293	0.52435	TAA	T
b0659	0.52435	TAA	T
b4182	0.5242	TAA	T
b3772	0.52409	TAG	G
b0458	0.52406	TAA	G
b1614	0.52399	TAA	T
b1617	0.52398	TGA	A
b2636	0.52392	TAA	A
b0981	0.52392	TAA	A
b3554	0.52389	TAA	A
b0101	0.52389	TGA	C
b2411	0.52388	TGA	G
b0073	0.52379	TAA	T
b0074	0.52378	TGA	T
b1468	0.52378	TGA	A
b4085	0.52373	TAA	C
b2506	0.52361	TAA	T
b0420	0.52353	TAA	T
b0699	0.52353	TGA	T
b2958	0.52342	TAA	T
b2684	0.52336	TAA	C
b0643	0.52335	TAA	T
b1824	0.52333	TAA	G
b1226	0.52331	TAA	T
b4024	0.52327	TAA	A
b2445	0.52324	TAA	C
b2729	0.52315	TGA	A
b3989	0.5231	TAA	C
b1633	0.52309	TAA	G
b2781	0.52309	TGA	A
b0914	0.52307	TGA	T
b3018	0.52296	TAA	G
b3656	0.52288	TAA	T
b0738	0.52283	TAA	A
b0912	0.5228	TAA	G
b0641	0.52278	TGA	T
b3650	0.52273	TAA	T
b2362	0.52272	TAA	T
b3103	0.52268	TAA	A
b1390	0.52265	TAA	C
b1629	0.52258	TAA	A
b0477	0.52254	TAA	G
b3575	0.52241	TGA	G
b4058	0.52237	TAA	T
b2701	0.52225	TAG	C
b2526	0.52223	TAA	T
b3481	0.52222	TGA	G
b0086	0.52219	TAG	T
b1388	0.52218	TAA	G
b3813	0.52214	TAA	C
b4099	0.52201	TAA	T
b1062	0.522	TAA	A
b3147	0.52197	TAA	C
b3614	0.52196	TAA	A
b3572	0.52192	TAA	A
b3267	0.5219	TAA	C
b1440	0.52189	TAA	C
b0931	0.52187	TAA	T
b3902	0.52184	TAA	G
b1920	0.52183	TAA	T
b1143	0.52181	TAA	A
b0391	0.52177	TAA	T
b0063	0.52169	TAA	G
b2668	0.52166	TAA	T
b3104	0.52166	TGA	G
b4135	0.52162	TGA	C
b1146	0.52159	TAG	C
b0349	0.52157	TAA	G
b2822	0.52156	TAA	A
b1054	0.52156	TGA	G
b0243	0.5215	TAA	A
b2024	0.5215	TAA	T
b3400	0.52136	TAA	C
b3801	0.52132	TAA	G
b1695	0.52127	TAA	T
b2745	0.52125	TAA	T
b1766	0.52114	TAA	G
b0084	0.52112	TAA	T
b3433	0.5211	TAA	T
b3385	0.52105	TAA	G
b1427	0.52105	TAA	C
b0221	0.52094	TAA	A
b4035	0.52088	TAA	G
b0758	0.52087	TAA	G
b4064	0.52078	TAA	T
b1732	0.52074	TGA	T
b2060	0.52069	TAA	C
b4233	0.52046	TAA	T
b3202	0.52042	TGA	C
b3336	0.5204	TGA	G
b3012	0.52033	TAA	C
b4244	0.52033	TAA	T
b1386	0.52031	TGA	T
b3425	0.52027	TAA	C
b3132	0.52022	TAA	G
b1902	0.52021	TGA	T
b2601	0.52019	TAA	G
b4014	0.52012	TAA	A
b4032	0.52012	TAA	A
b1174	0.52009	TAA	G
b3367	0.52008	TAA	T
b0904	0.52007	TAA	T
b1247	0.51988	TAA	A
b1264	0.51967	TGA	T
b2250	0.51959	TGA	T
b1223	0.51955	TAA	A
b1313	0.51953	TAA	T
b2009	0.51951	TAA	T
b2524	0.5195	TAA	T
b0324	0.51949	TGA	T
b3929	0.51947	TGA	T
b2383	0.51938	TGA	C
b3654	0.51937	TAA	T
b4197	0.51935	TAA	T
b3937	0.5193	TAA	T
b4501	0.51929	TAA	A
b4360	0.51927	TGA	A
b3426	0.51925	TAA	A
b3437	0.51921	TAA	G
b1000	0.51914	TAA	T
b3946	0.51909	TAA	A
b4191	0.51908	TAA	A
b1564	0.51903	TGA	T
b1793	0.51901	TAA	C
b0595	0.51898	TAA	T
b2562	0.51898	TAA	T
b2279	0.51886	TGA	A
b1851	0.5188	TAA	G
b0922	0.5187	TGA	A
b4019	0.51869	TGA	T
b3950	0.51866	TAA	G
b3113	0.51862	TAA	A
b2497	0.51859	TAA	T
b0124	0.51856	TAA	G
b2390	0.51851	TAA	A
b2027	0.51847	TAA	T
b0996	0.51847	TAA	T
b0005	0.51841	TAA	A
b4114	0.51836	TGA	A
b2423	0.51836	TGA	G
b2731	0.51835	TAA	C
b4145	0.51831	TAA	T
b3224	0.51829	TAA	T
b1757	0.51815	TAA	C
b2021	0.51812	TGA	T
b2303	0.51806	TAA	T
b0121	0.518	TAA	G
b3248	0.51784	TGA	A
b0529	0.5177	TAA	C
b0424	0.51759	TAA	A
b3075	0.51759	TAG	T
b0312	0.51753	TAA	C
b3032	0.51751	TGA	T
b3378	0.51747	TAA	A
b0311	0.51744	TGA	G
b0068	0.51743	TAA	T
b1698	0.51741	TAA	T
b2659	0.5173	TAA	G
b2730	0.51729	TAA	T
b1358	0.51723	TAA	G
b3726	0.51701	TGA	T
b1870	0.517	TGA	T
b2288	0.5169	TAA	C
b1310	0.51689	TAA	A
b1675	0.5168	TGA	C
b2299	0.51676	TGA	A
b2375	0.51671	TAA	T
b2685	0.51661	TAA	T
b2039	0.51657	TAA	T
b3826	0.51651	TAA	T
b4705	0.51649	TAG	C
b0199	0.51648	TGA	G
b3453	0.51646	TAA	T
b4186	0.51644	TAA	G
b0088	0.51643	TGA	T
b1071	0.51639	TGA	T
b0044	0.51638	TGA	T
b4321	0.51636	TAA	A
b0936	0.51632	TGA	G
b1715	0.51631	TGA	A
b4328	0.51627	TAA	A
b0803	0.51623	TAA	C
b3288	0.51621	TAA	C
b2946	0.51621	TGA	T
b2294	0.51621	TGA	G
b2806	0.51617	TAA	C
b2644	0.51617	TGA	G
b2672	0.51609	TAG	T
b3749	0.51607	TAA	A
b4294	0.51585	TAA	C
b1639	0.5158	TGA	G
b0849	0.51579	TGA	T
b2719	0.51568	TGA	G
b0489	0.51564	TGA	T
b2202	0.51563	TAA	C
b3962	0.51557	TAA	A
b1002	0.51542	TAA	C
b3743	0.51541	TGA	T
b1127	0.5154	TAA	G
b2523	0.51539	TAA	A
b1597	0.51538	TAA	G
b0460	0.51529	TAA	T
b3361	0.51529	TAA	A
b2113	0.51528	TAA	C
b0772	0.51526	TAA	G
b1308	0.51525	TAA	A
b1945	0.51521	TGA	G
b4246	0.51511	TAA	A
b4464	0.51493	TAA	T
b2924	0.51486	TAA	T
b2723	0.5148	TGA	G
b2203	0.51478	TAA	G
b0004	0.51473	TAA	A
b3951	0.51469	TAA	C
b4476	0.51468	TAA	G
b3205	0.51463	TAA	T
b2132	0.51463	TGA	C
b4396	0.5146	TAA	C
b2703	0.51458	TAG	A
b2247	0.51457	TAA	T
b0991	0.5145	TGA	A
b2564	0.51447	TAA	T
b3364	0.51437	TAA	T
b2475	0.51436	TAA	C
b1783	0.51421	TAA	C
b2048	0.51411	TAA	T
b0946	0.51397	TAA	C
b1452	0.51392	TAA	T
b4395	0.51385	TAA	C
b0739	0.51381	TAA	T
b3136	0.51379	TAA	G
b2434	0.51374	TGA	G
b0781	0.51373	TAA	A
b1060	0.51372	TAA	C
b2501	0.51371	TAA	C
b3440	0.51363	TAA	G
b0334	0.51362	TAA	G
b4350	0.51362	TGA	C
b4102	0.51359	TGA	A
b0550	0.51346	TGA	T
b3532	0.51342	TAA	T
b3410	0.51329	TAA	C
b2240	0.51323	TAA	T
b4016	0.51318	TGA	G
b3179	0.51316	TAA	C
b1928	0.51316	TAA	T
b2422	0.51303	TGA	T
b2357	0.51298	TAA	T
b2622	0.51297	TAA	A
b3077	0.51295	TAA	C
b4031	0.51292	TAA	T
b1700	0.51289	TAA	T
b3159	0.51282	TAA	G
b2369	0.51273	TAA	C
b1784	0.51271	TAA	A
b0802	0.51263	TAA	T
b3601	0.51257	TAA	G
b0113	0.51257	TAG	T
b3720	0.51256	TAA	T
b1939	0.51236	TGA	T
b2572	0.51233	TAA	T
b3735	0.51231	TAA	G
b3355	0.51226	TAA	C
b3941	0.51217	TAA	A
b4069	0.51199	TAA	C
b4106	0.51198	TGA	C
b2951	0.51175	TAA	G
b1860	0.51164	TAA	G
b2239	0.5116	TAA	T
b2955	0.51154	TAA	A
b1100	0.51142	TGA	A
b2765	0.51137	TGA	T
b1636	0.51132	TGA	A
b0675	0.51128	TGA	A
b1280	0.51125	TAA	T
b3107	0.51116	TAA	A
b2539	0.51115	TGA	T
b2758	0.51112	TGA	A
b2093	0.5111	TGA	C
b0880	0.51108	TAG	C
b2062	0.51104	TAA	T
b2597	0.51099	TAA	T
b2764	0.51099	TAG	T
b3206	0.51097	TAA	T
b2197	0.51093	TGA	T
b4380	0.51085	TAA	G
b3697	0.51084	TAA	T
b0248	0.51072	TGA	C
b4126	0.5107	TAA	G
b0452	0.51063	TAA	A
b0211	0.51057	TGA	C
b3506	0.51056	TAA	C
b1908	0.51045	TAA	G
b2545	0.51038	TAA	G
b1519	0.51036	TAA	A
b2241	0.51031	TAA	A
b2214	0.51031	TGA	T
b3146	0.51026	TAA	C
b3247	0.5102	TAA	A
b3542	0.51011	TAA	G
b0122	0.51011	TAA	T
b1049	0.51009	TAA	A
b2716	0.51006	TAG	G
b3717	0.51004	TAG	T
b0025	0.51003	TAA	G
b3126	0.51001	TAA	C
b1780	0.51001	TAA	T
b3458	0.51	TGA	T
b0366	0.50993	TGA	G
b3580	0.50991	TGA	G
b1916	0.50991	TGA	T
b3740	0.5099	TAA	T
b2751	0.50984	TAA	T
b3896	0.50983	TAA	A
b2098	0.50981	TGA	A
b1540	0.50979	TAA	T
b2724	0.50977	TGA	G
b0340	0.5097	TGA	C
b2767	0.50967	TAA	A
b3881	0.50965	TAA	G
b0800	0.50964	TAA	T
b1856	0.50959	TAA	T
b0487	0.50955	TGA	T
b1430	0.50955	TGA	C
b0923	0.50954	TAA	T
b3778	0.50954	TAA	T
b1301	0.50954	TAA	T
b1642	0.50954	TGA	A
b1777	0.50942	TAA	G
b0472	0.5094	TAA	G
b1861	0.50939	TGA	G
b1628	0.50936	TAA	G
b3438	0.50929	TAA	G
b0018	0.50924	TAA	G
b4057	0.50923	TAA	A
b1188	0.50923	TGA	A
b2787	0.50907	TAA	G
b0313	0.50904	TAA	C
b0384	0.50898	TGA	T
b0082	0.50894	TGA	T
b3620	0.50894	TGA	C
b1186	0.50892	TGA	T
b0365	0.50888	TAA	A
b2600	0.50887	TAA	T
b1740	0.50885	TAA	T
b2599	0.50884	TGA	T
b0868	0.50878	TAA	T
b4379	0.50878	TGA	C
b2349	0.50873	TGA	G
b1295	0.50871	TAA	T
b2900	0.50871	TAA	A
b1291	0.5087	TGA	G
b0262	0.50866	TAA	C
b2097	0.50866	TAA	G
b4078	0.50866	TGA	T
b0773	0.50864	TAA	T
b1333	0.50862	TAA	C
b4037	0.50855	TAA	T
b0001	0.50854	TGA	C
b3257	0.50849	TGA	A
b3651	0.50842	TAA	G
b0555	0.50841	TGA	G
b1957	0.50834	TGA	A
b0617	0.50817	TAA	A
b3471	0.50817	TGA	T
b4100	0.50817	TGA	T
b2661	0.50815	TAA	C
b1983	0.50815	TAA	T
b3480	0.50808	TAA	C
b3718	0.50805	TAA	G
b2582	0.50797	TAA	T
b1282	0.50795	TAA	C
b3193	0.50792	TAA	T
b0779	0.5079	TAA	C
b4227	0.50789	TGA	G
b4504	0.50788	TGA	C
b2520	0.50784	TAA	A
b1063	0.5078	TAA	T
b1424	0.50768	TAA	T
b1915	0.50756	TAA	T
b4116	0.50748	TGA	T
b0048	0.50746	TAA	T
b1892	0.50746	TGA	T
b4022	0.50742	TGA	T
b3084	0.50738	TAA	G
b3752	0.50737	TGA	C
b4703	0.50731	TGA	T
b3210	0.50729	TGA	C
b3590	0.50728	TAA	G
b1946	0.50722	TAG	T
b0618	0.50714	TGA	G
b2726	0.50711	TGA	G
b3396	0.50708	TGA	T
b0333	0.50706	TAA	A
b0049	0.50698	TAA	A
b4335	0.50693	TAA	G
b0974	0.50691	TGA	G
b2774	0.50682	TAA	C
b2568	0.50675	TAA	T
b1846	0.50673	TAA	T
b0742	0.50672	TAA	T
b4388	0.50666	TAA	T
b1555	0.50662	TGA	A
b3788	0.50661	TAA	T
b3003	0.50659	TAA	A
b3262	0.50658	TAA	A
b2917	0.50658	TAA	T
b1768	0.50658	TAA	T
b2443	0.50657	TAA	C
b0505	0.5065	TGA	C
b4155	0.50644	TAA	T
b1426	0.50641	TAA	A
b2111	0.50641	TAA	T
b1492	0.50638	TAA	C
b2057	0.50625	TAG	C
b0061	0.50624	TAA	T
b0443	0.50622	TAA	A
b2194	0.50613	TAA	A
b1300	0.50609	TGA	A
b0179	0.50607	TAA	C
b2843	0.50605	TAG	T
b3677	0.50604	TAA	G
b3289	0.50603	TGA	T
b1837	0.50601	TAA	T
b4378	0.50597	TAG	G
b3617	0.5059	TGA	G
b3025	0.50588	TGA	A
b1050	0.5058	TGA	T
b0798	0.50574	TAA	C
b3997	0.50572	TAA	G
b1581	0.50571	TAA	G
b1297	0.5057	TAA	T
b1584	0.50566	TAG	C
b2905	0.50564	TGA	T
b0997	0.50558	TGA	C
b3052	0.50555	TAA	C
b3074	0.50554	TAA	A
b0765	0.50544	TGA	T
b2464	0.50537	TAA	A
b2821	0.50529	TGA	T
b3832	0.5052	TAG	C
b3279	0.50515	TGA	T
b2883	0.50511	TAA	T
b0480	0.50505	TAA	T
b3652	0.50502	TAA	A
b1576	0.50497	TAA	A
b0183	0.50495	TGA	T
b1580	0.5049	TAA	T
b2455	0.50485	TAA	G
b2825	0.50484	TGA	A
b2662	0.50479	TAG	C
b3280	0.50479	TGA	T
b0508	0.50473	TAA	A
b3537	0.50466	TGA	C
b3386	0.50463	TAA	G
b1804	0.50455	TAA	A
b4671	0.50453	TAA	T
b2979	0.50441	TGA	T
b1254	0.50439	TAA	C
b2666	0.50438	TAA	A
b1673	0.50438	TAA	G
b1930	0.50432	TAA	T
b2766	0.50427	TAG	C
b2818	0.50424	TAA	G
b1178	0.50417	TAA	A
b0437	0.50413	TGA	T
b0051	0.50406	TAA	C
b0810	0.50405	TGA	T
b1760	0.50404	TAA	A
b2522	0.50396	TAA	A
b0069	0.50395	TGA	T
b3939	0.50394	TAA	A
b0281	0.50391	TAA	C
b1811	0.50391	TGA	T
b2841	0.5039	TGA	T
b1809	0.50388	TAA	G
b3691	0.50387	TAA	T
b3031	0.50381	TGA	C
b3503	0.50379	TAA	A
b3533	0.50379	TGA	T
b0381	0.50378	TAA	T
b0854	0.50377	TAA	T
b3531	0.50376	TAA	A
b4359	0.50375	TAA	T
b0347	0.50373	TGA	T
b1327	0.50372	TAA	T
b2085	0.50368	TGA	G
b1649	0.50363	TAG	C
b1938	0.50362	TAA	C
b0970	0.50349	TAA	T
b4105	0.50345	TAA	A
b1272	0.50338	TAA	A
b0567	0.50337	TAA	A
b0382	0.50331	TAA	A
b0239	0.50329	TAA	A
b0036	0.50322	TAA	C
b4146	0.50322	TAA	C
b0576	0.50321	TAA	G
b0859	0.5032	TAA	A
b1399	0.50317	TAG	A
b1378	0.5031	TAA	A
b2436	0.50307	TAA	C
b0298	0.50307	TGA	A
b0373	0.50307	TGA	A
b0540	0.50307	TGA	A
b1027	0.50307	TGA	A
b2088	0.50307	TGA	A
b2133	0.50305	TAA	A
b1844	0.50302	TAA	T
b1652	0.50302	TAG	T
b3463	0.5029	TAA	G
b0972	0.50277	TAA	C
b3981	0.50277	TGA	G
b4596	0.50277	TGA	G
b1478	0.50265	TAA	G
b2210	0.50261	TAA	T
b3835	0.50255	TGA	T
b0091	0.5025	TGA	T
b1450	0.50248	TAA	A
b4298	0.50246	TGA	G
b1826	0.50246	TGA	T
b1014	0.50242	TAA	A
b1232	0.50239	TAA	T
b3671	0.50238	TAA	G
b3260	0.50235	TAA	A
b1376	0.50231	TGA	C
b3877	0.5023	TAA	T
b2977	0.50228	TAA	G
b1872	0.50226	TAA	G
b1400	0.50225	TAA	C
b1875	0.50218	TAA	T
b1051	0.50214	TAA	T
b0127	0.5021	TGA	T
b0827	0.50209	TAA	T
b2495	0.50205	TAA	G
b2020	0.50203	TGA	G
b3653	0.50194	TAA	C
b4162	0.50194	TAA	A
b1103	0.50183	TAA	C
b3547	0.50174	TAA	T
b1776	0.50171	TAA	C
b2554	0.50169	TGA	A
b3642	0.50168	TAA	A
b1913	0.50167	TGA	T
b3475	0.5016	TGA	T
b1326	0.50159	TGA	A
b2702	0.50157	TGA	C
b1661	0.50155	TAA	A
b1055	0.50154	TAA	A
b1593	0.50154	TAA	C
b0020	0.50151	TAA	T
b0908	0.50144	TGA	A
b3472	0.50137	TAA	G
b1064	0.50132	TAA	T
b1347	0.50124	TAA	A
b3803	0.50123	TAA	C
b1213	0.50123	TAA	G
b0639	0.50118	TGA	T
b0402	0.50116	TAA	T
b1619	0.50114	TAA	T
b1942	0.50111	TGA	T
b1705	0.5011	TAA	T
b3098	0.5011	TAA	T
b0181	0.5011	TAG	C
b2953	0.5011	TAG	G
b0295	0.50099	TAA	T
b4096	0.50097	TGA	T
b1929	0.50095	TGA	A
b1608	0.50094	TAA	G
b0329	0.50083	TAA	T
b1476	0.50082	TAA	T
b3228	0.50079	TAA	T
b3129	0.50077	TAA	T
b1765	0.50075	TGA	T
b2952	0.50074	TGA	A
b1801	0.50067	TGA	G
b2478	0.50057	TAA	A
b2790	0.50057	TGA	T
b4374	0.50053	TGA	T
b4553	0.50052	TAA	G
b2820	0.50046	TAA	T
b1298	0.50046	TGA	C
b2052	0.50041	TAA	T
b2331	0.50035	TGA	G
b1632	0.50035	TGA	T
b1099	0.50026	TAA	G
b3607	0.50025	TAA	T
b0548	0.50023	TGA	T
b1303	0.50022	TAG	C
b2502	0.50021	TAA	T
b4455	0.50013	TAA	G
b1671	0.49993	TGA	A
b2830	0.4999	TAA	G
b2125	0.49986	TAA	A
b0837	0.49985	TAG	C
b1210	0.49979	TAG	C
b1816	0.49977	TAA	G
b0657	0.49973	TAA	T
b3633	0.49971	TGA	G
b0791	0.49966	TGA	C
b1389	0.49947	TAG	C
b4221	0.49947	TGA	G
b3368	0.49945	TAA	T
b2704	0.49943	TAA	A
b2527	0.49943	TAA	T
b0889	0.4994	TAA	C
b4254	0.49931	TAA	T
b0065	0.4993	TAG	G
b3080	0.49924	TAA	T
b2488	0.49923	TGA	G
b3064	0.4992	TAA	A
b4222	0.49919	TAA	C
b2791	0.49916	TAA	T
b1825	0.49911	TAA	T
b2718	0.49908	TGA	C
b1415	0.49904	TAA	T
b4472	0.49904	TGA	T
b4211	0.49902	TAG	T
b0559	0.49901	TGA	T
b0634	0.499	TAA	G
b0767	0.49897	TAA	C
b3190	0.49894	TAA	C
b2595	0.49894	TGA	G
b3234	0.4989	TAA	T
b0709	0.49888	TAA	T
b0344	0.49886	TAA	T
b0763	0.49886	TAA	T
b2173	0.49886	TAA	G
b2643	0.49885	TAA	G
b1647	0.49882	TAA	G
b1114	0.49879	TAA	T
b0119	0.49872	TAA	A
b4224	0.4987	TAA	A
b0123	0.4986	TAA	A
b0087	0.49841	TAA	T
b0952	0.49836	TAA	T
b1194	0.49835	TGA	T
b1217	0.49829	TAA	A
b0839	0.49828	TAA	T
b3862	0.49828	TAA	G
b0945	0.49823	TAA	T
b1812	0.49821	TAA	G
b1681	0.49815	TGA	T
b2141	0.49812	TGA	T
b2894	0.49811	TGA	T
b0187	0.49809	TAA	G
b3322	0.49808	TAA	C
b2140	0.49805	TAA	A
b4387	0.49804	TGA	C
b2549	0.49798	TAA	A
b2834	0.49796	TAA	G
b3839	0.49796	TAA	A
b2154	0.49794	TGA	A
b0055	0.49793	TGA	C
b1204	0.49787	TAA	G
b1773	0.49787	TAA	T
b1330	0.4978	TAA	A
b2598	0.49772	TGA	A
b0640	0.49761	TGA	T
b2631	0.4976	TGA	A
b2195	0.49752	TGA	G
b4033	0.49747	TAA	G
b0732	0.49739	TGA	A
b2237	0.49738	TAA	T
b3085	0.49737	TAA	A
b2620	0.49737	TGA	A
b0195	0.49733	TAA	A
b0043	0.49731	TGA	C
b1950	0.4973	TAA	T
b3657	0.49729	TAA	G
b0273	0.49724	TGA	T
b0259	0.49719	TAA	A
b0552	0.49719	TAA	A
b0656	0.49719	TAA	A
b1331	0.49719	TAA	A
b2030	0.49719	TAA	A
b2192	0.49719	TAA	A
b2982	0.49719	TAA	A
b3218	0.49719	TAA	A
b3505	0.49719	TAA	A
b3834	0.49716	TAA	T
b1806	0.49716	TGA	C
b1587	0.49713	TAA	C
b2534	0.49713	TAA	C
b2565	0.49712	TGA	T
b1623	0.49711	TAA	C
b0822	0.49696	TGA	C
b0503	0.49694	TAA	T
b2705	0.49693	TGA	T
b4601	0.49693	TGA	T
b0963	0.49691	TAA	T
b3822	0.4969	TAG	T
b3387	0.49689	TAA	T
b2143	0.49688	TAA	G
b0421	0.49687	TAA	A
b4111	0.49687	TAA	G
b3235	0.49685	TAA	G
b1771	0.49684	TAA	A
b1554	0.49668	TGA	A
b3934	0.49667	TAA	A
b2183	0.49665	TAA	C
b4095	0.49657	TGA	T
b3207	0.49656	TAA	T
b4474	0.49653	TGA	A
b3470	0.49652	TGA	T
b1488	0.4965	TAA	T
b2184	0.49644	TAA	T
b3527	0.49643	TAA	T
b2532	0.49643	TAA	C
b3265	0.49642	TAA	G
b1466	0.49639	TGA	T
b0594	0.49634	TGA	A
b0217	0.4963	TAA	T
b4220	0.49627	TGA	G
b4351	0.49626	TAA	A
b1921	0.49626	TGA	A
b0961	0.49625	TAA	T
b2989	0.49619	TAA	G
b3787	0.49619	TGA	T
b2065	0.49603	TAA	T
b3994	0.49603	TGA	T
b2379	0.49593	TAA	A
b3706	0.49587	TAA	C
b0242	0.49584	TAA	G
b2268	0.49584	TAA	C
b2799	0.4958	TAA	A
b0951	0.4958	TGA	A
b0711	0.49578	TGA	A
b3935	0.49577	TAA	A
b0092	0.49576	TAA	T
b2188	0.4957	TGA	T
b0861	0.49569	TAA	T
b2289	0.49569	TAA	T
b2366	0.49561	TAA	T
b1182	0.49556	TGA	T
b0390	0.49552	TAA	T
b1130	0.49546	TGA	T
b1748	0.49544	TGA	T
b1198	0.49543	TAA	G
b0405	0.49543	TAA	T
b4098	0.49541	TAA	T
b3381	0.49541	TGA	A
b0556	0.49535	TAG	A
b4259	0.49534	TAA	T
b1917	0.49534	TAA	T
b1281	0.49533	TGA	T
b2041	0.49529	TAA	T
b0847	0.49529	TAA	A
b2208	0.49523	TAA	C
b2831	0.49519	TAG	C
b0682	0.49518	TAA	G
b3203	0.49517	TAA	T
b1497	0.49513	TAA	T
b0551	0.49508	TAA	T
b2782	0.49507	TAG	T
b1370	0.49505	TAA	A
b4393	0.49503	TGA	T
b1119	0.49496	TAA	A
b4266	0.49495	TAA	C
b4327	0.49495	TGA	C
b3209	0.49494	TGA	G
b0569	0.49491	TAA	C
b1044	0.49491	TAA	G
b0871	0.49482	TAA	A
b2789	0.49478	TAA	G
b0131	0.49477	TGA	T
b0825	0.49473	TAA	C
b1807	0.49473	TGA	A
b3127	0.49469	TAA	G
b2873	0.49465	TAA	C
b1091	0.49463	TAG	G
b1849	0.49461	TAA	A
b4252	0.49459	TGA	T
b1594	0.49453	TAA	C
b2468	0.49453	TGA	T
b0955	0.4945	TGA	T
b0984	0.49437	TAA	C
b4235	0.49434	TAA	A
b3056	0.49433	TGA	G
b0824	0.49432	TAA	C
b3869	0.49432	TAA	A
b0604	0.4943	TAA	A
b1972	0.49428	TAA	C
b0241	0.49428	TAA	T
b2310	0.49422	TAA	G
b4412	0.49422	TGA	T
b0557	0.49417	TAA	T
b1263	0.49416	TAA	A
b0834	0.49416	TAA	T
b1560	0.49415	TAA	G
b0999	0.49412	TGA	T
b2836	0.49408	TGA	G
b1896	0.49392	TAG	G
b0093	0.49389	TGA	T
b0417	0.49379	TAA	A
b1531	0.49377	TAG	T
b4067	0.49369	TAA	T
b4240	0.49368	TAA	T
b0270	0.49366	TAA	C
b2230	0.49361	TGA	G
b2345	0.49349	TAA	A
b0627	0.49343	TGA	C
b1258	0.49342	TGA	A
b3005	0.4934	TAA	A
b1845	0.49337	TAA	G
b2147	0.49331	TAA	A
b3141	0.49328	TAA	C
b2742	0.49327	TAA	A
b0494	0.49324	TAA	A
b1498	0.49324	TAA	C
b4088	0.49321	TAA	A
b4183	0.4932	TAA	T
b3811	0.49308	TAA	T
b4241	0.49305	TGA	T
b3449	0.49299	TAG	T
b4511	0.49297	TGA	G
b2410	0.49296	TAA	A
b1141	0.49289	TAA	G
b1848	0.49287	TGA	A
b1994	0.49278	TAA	A
b0182	0.49277	TGA	T
b0712	0.49273	TGA	C
b1238	0.49269	TAA	T
b3492	0.49267	TGA	C
b3973	0.49263	TAA	G
b2838	0.49256	TAA	C
b1660	0.49251	TGA	T
b2244	0.49245	TAA	A
b2469	0.49241	TAA	T
b3753	0.49238	TAG	A
b1836	0.49228	TGA	T
b4124	0.49225	TAA	C
b2159	0.4922	TAA	T
b3518	0.4922	TGA	A
b4565	0.49219	TAA	A
b3974	0.49217	TAA	T
b3102	0.49216	TAA	A
b1704	0.49215	TGA	A
b3264	0.49211	TAA	A
b0865	0.49211	TAA	C
b2555	0.49204	TAA	A
b2300	0.49202	TAA	T
b2817	0.49197	TGA	T
b1557	0.49196	TAA	A
b1319	0.49194	TGA	T
b1078	0.49193	TAA	G
b1037	0.49191	TGA	C
b3528	0.49189	TAA	T
b2274	0.49188	TAA	A
b0697	0.49185	TGA	G
b0896	0.49182	TAA	T
b3972	0.49178	TGA	A
b1863	0.49176	TAA	G
b2459	0.49174	TGA	T
b4239	0.49172	TAA	A
b3070	0.4917	TAA	C
b3711	0.49167	TAA	C
b1115	0.49166	TAA	G
b2892	0.49163	TAG	C
b2252	0.49161	TAA	A
b0962	0.49159	TAA	G
b4689	0.49158	TAA	C
b0998	0.49158	TGA	C
b0265	0.49157	TAA	C
b0275	0.49157	TAA	C
b0250	0.49151	TGA	T
b2144	0.49148	TAG	T
b3418	0.49144	TAA	G
b2063	0.49137	TGA	T
b1135	0.49136	TAA	G
b4011	0.49135	TAA	T
b3593	0.49133	TAG	C
b1914	0.49127	TGA	G
b2328	0.49124	TAA	T
b3903	0.49121	TAA	A
b0710	0.49117	TAA	C
b4533	0.49117	TGA	A
b3566	0.4911	TAA	G
b0041	0.49109	TAA	T
b0737	0.49109	TAA	G
b3131	0.49106	TGA	G
b3625	0.49105	TAA	A
b2670	0.49102	TGA	C
b0429	0.49096	TAA	G
b4365	0.49088	TAG	A
b3719	0.49076	TAA	A
b4261	0.49074	TGA	T
b3292	0.49067	TGA	T
b2078	0.49054	TGA	C
b3779	0.49051	TAA	T
b1098	0.49051	TGA	G
b0189	0.49048	TGA	T
b1834	0.49045	TAA	T
b2496	0.49043	TAG	A
b1003	0.4904	TAA	C
b3284	0.49036	TAA	T
b4251	0.49036	TGA	T
b0786	0.49029	TAA	T
b2887	0.49026	TGA	T
b0470	0.49022	TAA	T
b0826	0.49022	TAA	C
b2028	0.49022	TGA	T
b1697	0.49021	TGA	A
b1674	0.49018	TGA	A
b3448	0.49017	TAA	A
b4049	0.49017	TAA	C
b0484	0.49016	TAA	G
b2135	0.49016	TAG	A
b3115	0.49015	TAA	T
b2107	0.49014	TAA	A
b0301	0.49014	TGA	T
b3351	0.49013	TGA	T
b2516	0.49008	TAA	C
b3668	0.49007	TAA	G
b3051	0.49006	TAA	A
b1588	0.48999	TAA	G
b2341	0.48996	TAA	G
b3678	0.48993	TGA	C
b3483	0.48992	TAA	G
b4467	0.4899	TAA	C
b1435	0.48989	TAA	A
b1539	0.48985	TAA	T
b0977	0.48984	TAA	A
b0799	0.48981	TAA	T
b2896	0.48981	TAA	A
b2712	0.48979	TAA	A
b1723	0.48978	TAA	C
b2266	0.48978	TAA	A
b0315	0.48971	TGA	T
b1489	0.48971	TGA	C
b1710	0.48964	TAA	T
b1175	0.48963	TAA	G
b2157	0.48962	TAA	G
b4170	0.48956	TAA	G
b0006	0.48956	TGA	T
b2786	0.48951	TAA	T
b2032	0.48951	TAA	C
b0937	0.48951	TGA	A
b2232	0.48948	TGA	G
b3198	0.48944	TGA	G
b3163	0.48939	TAG	C
b2708	0.48936	TAA	T
b2465	0.48936	TGA	T
b3592	0.48934	TGA	T
b1792	0.4893	TGA	T
b0836	0.48924	TGA	A
b0817	0.48922	TGA	G
b0022	0.48921	TAA	C
b1894	0.48921	TAA	C
b3444	0.48921	TAA	C
b3253	0.48919	TAA	C
b4362	0.48918	TAA	C
b3833	0.48916	TGA	C
b3139	0.48915	TGA	A
b0034	0.4891	TAA	T
b2906	0.48908	TAA	A
b0607	0.48905	TAA	T
b0766	0.48897	TAA	T
b4662	0.4888	TGA	C
b1693	0.48877	TAA	G
b1353	0.48875	TAG	C
b0611	0.4887	TAA	T
b0089	0.48869	TGA	G
b1200	0.48868	TAA	G
b4046	0.48864	TAA	G
b4527	0.48862	TAA	C
b3958	0.48858	TAA	G
b3605	0.48851	TAG	T
b1858	0.48851	TGA	T
b4137	0.4884	TGA	T
b2307	0.48838	TGA	G
b3482	0.48836	TAA	A
b0080	0.48834	TAA	G
b2223	0.48829	TGA	C
b3702	0.48827	TAA	A
b3290	0.48827	TAA	T
b1205	0.48821	TAA	C
b0081	0.4882	TAA	A
b3588	0.48811	TGA	T
b3512	0.48809	TAG	T
b1559	0.48807	TAA	A
b0076	0.48801	TAA	C
[truncated: 2,141 more rows]

## Sheet: L lactis
SeqName	ITE	stop codon	3' flanking site
L0395	0.90706	TAA	T
L0430	0.89244	TAA	G
L0405	0.87878	TAA	G
L0398	0.86539	TAA	T
L102317	0.85199	TAA	T
L0007	0.84931	TAA	G
L133770	0.84929	TAA	T
L0371	0.84802	TAA	T
L0392	0.84571	TAA	T
L0381	0.84295	TAA	T
L0005	0.84295	TAA	T
L0389	0.83607	TAA	G
L120335	0.83506	TAA	T
L0404	0.83047	TAA	T
L0384	0.8245	TAA	A
L0408	0.82211	TAA	A
L0411	0.81871	TAA	T
L0379	0.81715	TAA	T
L0399	0.81413	TAA	T
L0403	0.81259	TAA	G
L0386	0.81071	TAA	T
L0400	0.80832	TAA	T
L0417	0.80502	TAA	T
L00096	0.80441	TAA	T
L0424	0.8001	TAA	T
L0382	0.79884	TAA	G
L0423	0.79811	TAA	T
L0393	0.79617	TAA	T
L0391	0.79616	TAA	T
L0413	0.79516	TAA	T
L0010	0.79215	TAA	T
L0006	0.79166	TAA	T
L0385	0.78823	TAA	T
L0397	0.78795	TAA	T
L0387	0.78757	TAA	T
L0415	0.78696	TAA	G
L0407	0.78575	TAA	T
L0183	0.78359	TAA	T
L0009	0.78299	TAA	T
L0414	0.77979	TAA	G
L0420	0.7772	TAA	G
L0402	0.77666	TAA	T
L0378	0.76042	TAA	G
L0410	0.75712	TAA	T
L0017	0.75628	TAA	A
L172505	0.75591	TAA	T
L0409	0.75561	TAA	T
L0011	0.75376	TAA	T
L0368	0.75206	TAA	G
L0416	0.75096	TAA	T
L146623	0.74607	TAA	G
L0390	0.74156	TAA	T
L0421	0.7403	TAA	G
L0003	0.73484	TAA	T
L0096	0.72865	TAA	G
L0422	0.72842	TAA	T
L0380	0.72234	TAA	T
L0401	0.72191	TAA	G
L11729a	0.72034	TAA	A
L120628	0.7196	TAA	T
L0388	0.71659	TAA	T
L0419	0.71628	TAA	T
L0425	0.71354	TAA	T
L0396	0.71063	TAA	T
L0394	0.70853	TAA	G
L147466	0.70374	TAA	T
L0336	0.70194	TAA	T
L0418	0.69687	TAA	G
L153863	0.69665	TAG	A
L18872	0.69529	TAA	G
L178206	0.69217	TAA	T
L0376	0.6903	TAA	T
L0412	0.69013	TAA	T
L0012	0.6882	TAA	T
L149295	0.68412	TAA	A
L0383	0.67999	TAA	G
L0377	0.67221	TAA	T
L0138	0.6686	TAA	T
L0136	0.66396	TAA	T
L117090	0.66096	TAA	T
L61620	0.6544	TAA	T
L0208	0.65384	TAA	C
L1762179	0.65236	TAA	T
L0406	0.64132	TAA	A
L0339	0.64047	TAA	A
L0002	0.6365	TAA	G
L0109	0.63411	TAA	T
L8990	0.62798	TAA	T
L6563	0.62544	TAA	T
L0046	0.625	TAA	G
L0372	0.62097	TAA	T
L0367	0.62088	TAA	G
L0273	0.61906	TAA	A
L57408	0.61895	TAA	T
L115968	0.61782	TAG	A
L128695	0.61752	TAA	T
L95240	0.61654	TAG	G
L0260	0.61382	TAA	A
L11208	0.61311	TAA	G
L0137	0.60647	TAA	G
L0140	0.60379	TAA	T
L0125	0.60347	TAA	A
L0347	0.60289	TAA	A
L14408	0.60135	TAA	A
L0195	0.59977	TAA	T
L150515	0.59695	TAA	T
L0141	0.59684	TAA	A
L145267	0.59458	TAA	T
L13145	0.59353	TAA	T
L164604	0.59114	TAA	T
L161132	0.58941	TAA	G
L0033	0.58801	TAA	G
L88252	0.58624	TAA	T
L62663	0.58565	TAA	T
L159386	0.58387	TAA	T
L84096	0.58357	TAA	T
L140714	0.58217	TAA	T
L198893	0.58003	TAA	T
L0118	0.57918	TAA	T
L0187	0.57757	TAA	A
L175538	0.57669	TAA	T
L121483	0.57517	TAA	G
L177520	0.57287	TAA	A
L68137	0.5708	TAA	G
L0035	0.57074	TAA	T
L56269	0.57065	TAA	A
L41335	0.56945	TAG	A
L82103	0.5688	TAA	T
L173813	0.56743	TAA	A
L197697	0.56593	TGA	T
L0243	0.56507	TAA	A
L145739	0.56435	TAA	A
L0186	0.5616	TAA	A
L186107	0.56015	TAA	A
L60596	0.55962	TAA	A
L33661	0.5593	TAA	T
L2385	0.55906	TAA	A
L31473	0.55812	TAA	T
L160425	0.55756	TAA	A
L0036	0.55741	TAA	T
L157023	0.55649	TAA	A
L71563	0.5555	TAA	T
L66233	0.55486	TAA	A
L85575	0.55473	TAA	T
L52034	0.5547	TAA	A
L0357	0.55455	TAA	A
L22735	0.55355	TAA	T
L199221	0.55341	TAA	T
L173068	0.55335	TAA	T
L0139	0.5532	TAA	T
L0034	0.55174	TGA	G
L0329	0.5507	TAA	T
L0004	0.54926	TAA	T
L73210	0.54886	TAA	A
L50721	0.5464	TAA	T
L0160	0.54532	TAA	A
L0349	0.54528	TAA	T
L19292	0.54528	TAA	T
L12179	0.54506	TAA	A
L27865	0.54457	TAA	A
L59867	0.54438	TAA	T
L25614	0.54397	TAA	A
L16574	0.54395	TAA	T
L0475	0.54371	TAA	T
L0350	0.5427	TAA	T
L0113	0.54257	TAA	G
L117074	0.54165	TAA	A
L177590	0.5409	TAA	G
L0013	0.54066	TAA	A
L20847	0.54049	TAA	T
L0230	0.54027	TAA	A
L154885	0.5396	TAA	T
L72391	0.53939	TAA	T
L153973	0.53876	TAA	A
L0345	0.53792	TAA	T
L0196	0.53682	TAA	A
L165	0.53672	TAA	G
L102360	0.53635	TAA	T
L129403	0.53434	TAA	A
L0227	0.53397	TAA	A
L63310	0.53365	TAA	A
L167877	0.53357	TAA	A
L0080	0.53289	TAA	T
L153408	0.53278	TAA	T
L45583	0.53244	TAA	A
L157316	0.53189	TAA	T
L0334	0.53168	TAA	A
L0358	0.53062	TAA	T
L210	0.52888	TGA	T
L109335	0.52828	TAA	A
L67370	0.52679	TAA	A
L12227	0.52668	TAA	A
L5126	0.52667	TAA	T
L156559	0.52568	TAA	T
L0343	0.52566	TAA	G
L0344	0.52559	TAA	A
L130687	0.52526	TAA	T
L8105	0.52503	TAA	T
L320	0.52477	TAA	T
L0161	0.52419	TAA	A
L883	0.52372	TAA	G
L92850	0.52367	TAA	A
L0361	0.52346	TAG	T
L157144	0.52206	TAA	T
L110899	0.52118	TAA	G
L198515	0.52059	TAA	A
L101560	0.5198	TAA	T
L0143	0.51901	TAA	A
L0043	0.51889	TAA	T
L10679	0.51868	TAA	T
L0171	0.51867	TAA	A
L41854	0.51826	TGA	G
L113864	0.51808	TAA	T
L0095	0.51789	TAA	G
L21264	0.51746	TAA	A
L0346	0.51731	TAA	A
L0041	0.51641	TGA	T
L68759	0.51441	TAG	T
L158186	0.5141	TAG	T
L0375	0.51408	TAA	T
L119891	0.51403	TAA	C
L0158	0.51324	TAA	A
L185031	0.51253	TAA	A
L0356	0.51144	TAA	T
L0359	0.51042	TAA	T
L165279	0.50999	TAG	T
L16514	0.50967	TAA	T
L106117	0.50939	TAA	G
L0351	0.50906	TAA	T
L121253	0.5079	TAA	T
L171588	0.5055	TAA	A
L0325	0.50436	TAA	G
L0352	0.50319	TAA	A
L0185	0.50305	TAA	A
L107797	0.50302	TAA	A
L109162	0.50243	TAA	G
L71174	0.50222	TAA	A
L193909	0.50195	TAA	A
L159396	0.50183	TAA	G
L0049	0.50175	TGA	A
L0282	0.50169	TAA	T
L0272	0.5008	TAA	A
L164312	0.49985	TAA	T
L0473	0.4997	TAA	A
L73818	0.49795	TAA	T
L166407	0.4975	TAA	A
L0194	0.49724	TGA	G
L152487	0.49708	TAA	A
L65029	0.49695	TAA	A
L166804	0.49678	TGA	A
L141748	0.49639	TAA	T
L187771	0.49631	TAA	T
L0362	0.49547	TAA	A
L132251	0.49542	TAA	T
L0044	0.49425	TAA	A
L43680	0.4942	TGA	G
L0338	0.49375	TAA	A
L77482	0.49345	TAA	A
L156251	0.49331	TAA	G
L0203	0.49293	TAA	A
L127223	0.4925	TAA	G
L173881	0.4921	TAA	G
L0295	0.49164	TAA	T
L140621	0.49142	TAA	T
L136332	0.4913	TAA	G
L107724	0.4901	TAA	G
L73853	0.48968	TAA	T
L0283	0.48947	TAA	T
L0340	0.4892	TAA	T
L153665	0.48834	TAA	A
L104437	0.4883	TAA	T
L93826	0.48719	TAA	A
L80411	0.48708	TAA	T
L90005	0.48637	TAA	A
L41778	0.48556	TGA	G
L55758	0.48532	TAA	A
L0298	0.48504	TAA	A
L63652	0.48466	TAA	T
L76013	0.48399	TGA	G
L154925	0.48348	TAA	T
L0016	0.48317	TAA	A
L162009	0.48264	TAA	A
L137630	0.48253	TAA	T
L0360	0.48237	TAA	A
L179409	0.48224	TAA	T
L0302	0.48191	TAA	T
L0266	0.48129	TAA	A
L192122	0.48126	TAG	T
L106345	0.48108	TAG	G
L0063	0.48095	TAA	A
L0294	0.48093	TAA	T
L70624	0.48044	TAA	G
L49741	0.48039	TAA	T
L33556	0.48029	TAA	A
L0333	0.48023	TAA	A
L0222	0.48014	TGA	G
L70400	0.48011	TAA	G
L52207	0.48008	TAA	T
L0156	0.48001	TAA	A
L148976	0.47973	TGA	T
L35068	0.47962	TAA	A
L150593	0.47958	TAA	A
L94890	0.47953	TGA	T
L70961	0.47936	TAA	T
L88187	0.4791	TAA	T
L39625	0.4791	TAG	A
L0355	0.47898	TAA	T
L198323	0.47872	TAA	T
L44970	0.47845	TAA	G
L0190	0.47824	TAA	A
L2866	0.47794	TAA	A
L45132	0.47776	TAA	A
L72477	0.47753	TAA	T
L181692	0.47725	TAA	A
L0224	0.47705	TAA	T
L37916	0.47691	TAA	T
L198033	0.47666	TAA	C
L88446	0.47638	TAG	T
L0337	0.47623	TAA	G
L21300	0.47569	TAA	T
L0221	0.47562	TAA	A
L96847	0.47544	TAA	T
L0014	0.47517	TAA	T
L25115	0.47508	TAA	T
L159954	0.47398	TAA	A
L106731	0.47388	TAA	G
L0024	0.47349	TAG	T
L5013	0.47346	TAG	G
L37906	0.47341	TAA	T
L0184	0.4732	TAA	A
L134243	0.47275	TAA	T
L92987	0.47255	TGA	T
L0353	0.47217	TAA	T
L53019	0.47198	TGA	T
L40005	0.47152	TGA	A
L0474	0.47123	TAA	G
L0131	0.47083	TAA	A
L17654	0.47042	TAA	A
L34806	0.47021	TAA	G
L42564	0.47015	TGA	T
L123365	0.47013	TAA	A
L143312	0.46958	TAA	A
L39857	0.46955	TAA	G
L118271	0.46941	TAA	T
L168484	0.46903	TAA	T
L52331	0.4689	TAG	A
L105256	0.46847	TAA	A
L0028	0.46737	TAA	A
L0199	0.46733	TAA	A
L129183	0.46732	TAA	A
L192589	0.46725	TAA	A
L109201	0.46723	TAA	A
L0052	0.4672	TAA	A
L139168	0.46702	TAA	A
L25762	0.46697	TAA	A
L0015	0.4669	TAA	A
L59950	0.46678	TAA	A
L197041	0.46659	TAA	A
L147009	0.4662	TAG	A
L11729	0.46593	TAA	G
L108008	0.46563	TAA	T
L200002	0.46489	TAA	C
L106963	0.46445	TAA	G
L97777	0.46369	TAA	T
L114370	0.46367	TAA	G
L143791	0.46365	TAA	A
L59621	0.46352	TAG	G
L104969	0.46348	TGA	A
L1530	0.46316	TAA	A
L107726	0.46279	TAA	T
L108430	0.46272	TAA	A
L123159	0.46269	TAA	A
L79267	0.46261	TAA	A
L0172	0.4624	TGA	T
L0159	0.46222	TAA	A
L144334	0.46193	TAA	G
L0354	0.46176	TAA	A
L0213	0.46168	TAA	A
L58790	0.46164	TAA	T
L19272	0.46161	TAA	A
L147936	0.46148	TAG	A
L135991	0.46144	TAA	A
L135351	0.46123	TAG	A
L156302	0.46068	TAA	A
L22900	0.46067	TAA	A
L57295	0.4605	TAG	G
L158343	0.46044	TAG	T
L94534	0.46001	TAA	A
L138452	0.45999	TGA	G
L140690	0.4597	TAA	A
L60613	0.4591	TAG	A
L60929	0.45907	TAA	A
L0188	0.45905	TAG	T
L76755	0.45896	TGA	T
L0373	0.4589	TAA	T
L29321	0.45884	TAG	A
L126739	0.45874	TAA	T
L45002	0.4585	TAA	T
L119032	0.45835	TAA	G
L186703	0.45823	TGA	G
L129005	0.45823	TGA	G
L131352	0.45823	TGA	G
L91907	0.45823	TGA	G
L87010	0.45823	TGA	G
L44083	0.4582	TAA	G
L43866	0.4582	TAG	G
L117145	0.4578	TAA	A
L127411	0.4574	TAA	A
L116532	0.45723	TAA	A
L101678	0.45716	TAA	A
L100575	0.457	TAA	A
L115671	0.45651	TAA	A
L196178	0.45558	TAG	A
L58858	0.45493	TGA	T
L150031	0.45488	TAA	A
L0086	0.4548	TAA	T
L0059	0.45461	TAA	A
L0151	0.45454	TAA	A
L0155	0.45446	TAA	T
L50874	0.45422	TAA	A
L158710	0.45421	TAA	T
L0234	0.45417	TAG	T
L16826	0.45416	TGA	G
L21385	0.45416	TGA	G
L46387	0.45407	TAG	G
L159505	0.45348	TAG	A
L93886	0.45327	TGA	G
L62931	0.45321	TAA	A
L158188	0.45306	TAA	T
L54546	0.45248	TAA	G
L91510	0.45241	TAG	T
L56416	0.45234	TAA	C
L0192	0.45226	TAA	T
L48154	0.45217	TGA	A
L2.1N	0.45211	TAA	T
L1417	0.45206	TGA	T
L81616	0.452	TAA	T
L183112	0.45188	TAA	T
L74195	0.45179	TGA	T
L62008	0.4512	TGA	T
L124415	0.45104	TAA	T
L66199	0.45082	TAA	A
L53929	0.45073	TAA	T
L179660	0.45062	TAA	G
L173921	0.45041	TAA	A
L168282	0.4504	TAA	G
L7722	0.45039	TAA	A
L7866	0.45037	TAA	G
L51420	0.45028	TAG	A
L117821	0.4502	TAA	A
L49824	0.45016	TAA	C
L193644	0.45009	TAA	C
L0082	0.44998	TAA	T
L200004	0.44997	TAA	T
L0205	0.44965	TAG	A
L0300	0.44941	TAA	T
L11745	0.44927	TAA	A
L72137	0.44923	TAA	A
L52030	0.44916	TAA	A
L155408	0.44916	TAA	G
L102062	0.44887	TAA	A
L0321	0.448	TGA	T
L67708	0.44799	TAA	T
L119452	0.44786	TGA	A
L64373	0.44784	TAA	G
L52711	0.44768	TAA	A
L53699	0.44752	TAA	T
L44608	0.44741	TGA	G
L85514	0.44729	TAA	A
L132617	0.44714	TAA	G
L49325	0.44705	TAA	T
L0008	0.44689	TAG	A
L0290	0.44671	TAA	G
L166912	0.44658	TAA	A
L3227	0.44641	TAA	A
L0248	0.44637	TAA	T
L48504	0.44636	TAA	A
L184159	0.44622	TAA	T
L0040	0.44585	TAA	A
L117444	0.44562	TAA	G
L198056	0.44553	TAA	A
L190278	0.44542	TAA	A
L80045	0.44531	TAA	A
L13187	0.44526	TAA	A
L0342	0.44515	TAA	G
L51281	0.4451	TGA	T
L25787	0.44508	TAA	A
L149828	0.44499	TGA	T
L115551	0.44483	TAA	T
L0291	0.44482	TAA	A
L0256	0.44411	TAG	G
L60272	0.44406	TGA	A
L36850	0.44396	TAA	A
L64021	0.44367	TAA	T
L71932	0.44314	TAA	A
L111126	0.44302	TAA	A
L182555	0.4427	TGA	T
L93500	0.44269	TAA	T
L0077	0.44268	TAG	A
L0057	0.44258	TGA	A
L0182	0.4419	TAA	G
L0363	0.44174	TAA	A
L0051	0.44158	TAA	A
L0366	0.44144	TAA	T
L33322	0.44121	TGA	T
L46694	0.44119	TGA	C
L163602	0.44111	TGA	C
L164012	0.44108	TAA	A
L0239	0.44067	TAA	A
L76582	0.44052	TAG	T
L45109	0.4405	TAA	A
L115025	0.44017	TAA	G
L145238	0.44005	TAA	A
L42912	0.43951	TAA	A
L50391	0.43915	TAA	A
L64175	0.43884	TAA	G
L0275	0.43883	TAG	T
L160092	0.43865	TAA	A
L59286	0.4385	TGA	T
L68758	0.43849	TAA	A
L0088	0.43831	TAA	A
L138640	0.4382	TGA	A
L55698	0.43774	TAA	A
L155044	0.43758	TAA	T
L0301	0.43737	TAA	T
L185517	0.43701	TAA	A
L0326	0.43685	TAA	A
L193734	0.43679	TAA	T
L34899	0.43666	TAA	A
L112776	0.436	TAA	A
L0157	0.43598	TAA	A
L175357	0.43568	TGA	C
L174321	0.43561	TAG	G
L161121	0.43549	TAA	G
L98749	0.43499	TAG	T
L0189	0.43494	TAA	T
L128690	0.43493	TAA	T
L0255	0.43489	TAA	A
L67624	0.43481	TAA	A
L192996	0.43404	TAA	T
L159324	0.43402	TAA	T
L63684	0.43373	TAA	T
L6328	0.43344	TGA	T
L58927	0.43338	TGA	C
L0328	0.43337	TAA	T
L67226	0.43309	TAA	T
L0281	0.43302	TGA	A
L0369	0.43301	TAA	A
L0092	0.43285	TGA	A
L190226	0.43264	TAA	T
L192240	0.43263	TAG	T
L48903	0.4326	TAA	T
L82453	0.43249	TAA	A
L113067	0.43187	TGA	C
L143350	0.43165	TAA	A
L9089	0.43161	TGA	G
L109882	0.43129	TAA	A
L90678	0.43119	TAA	A
L0210	0.43093	TAA	A
L73239	0.43086	TAA	G
L52028	0.43086	TAA	G
L180241	0.43059	TAA	A
L91456	0.43046	TGA	T
L0071	0.43035	TGA	G
L87561	0.43022	TAA	T
L21127	0.43001	TAG	T
L78730	0.42978	TAA	T
L0089	0.42971	TAA	A
L196779	0.42948	TAA	A
L4822	0.42937	TAA	G
L162597	0.42928	TAA	A
L0374	0.42913	TAG	A
L111521	0.429	TAG	G
L101706	0.42892	TAA	T
L651011	0.42883	TGA	G
L137446	0.42877	TAA	T
L0348	0.42874	TAA	G
L35965	0.42846	TAA	T
L45383	0.42835	TAA	A
L0238	0.42832	TAA	A
L34460	0.4283	TGA	C
L0247	0.42783	TAA	T
L160485	0.42779	TAA	A
L134450	0.42775	TAA	T
L41670	0.4277	TGA	A
L15795	0.4274	TAA	A
L140754	0.4272	TAA	T
L135972	0.4272	TGA	T
L0112	0.42656	TGA	T
L45966	0.4265	TAA	T
L0061	0.42641	TGA	A
L167426	0.42639	TGA	G
L0180	0.42635	TGA	A
L141766	0.42632	TAA	T
L0237	0.4261	TAA	A
L131245	0.426	TAA	A
L00396	0.4258	TAA	A
L0045	0.42555	TAA	A
L54059	0.42549	TAA	A
L60836	0.42537	TAG	A
L35649	0.42535	TAG	G
L27694	0.42533	TAA	T
L166082	0.42533	TAA	A
L119780	0.42531	TAA	A
L43452	0.42499	TAA	A
L135954	0.42498	TAA	A
L194226	0.42495	TAA	A
L151330	0.42488	TAA	T
L0060	0.42472	TAA	C
L107468	0.42453	TGA	T
L86157	0.4245	TAA	A
L165202	0.4244	TAA	A
L28502	0.42423	TAA	A
L138230	0.42422	TAG	G
L2183	0.42421	TAA	A
L0235	0.42385	TAA	G
L52191	0.42366	TAA	A
L0116	0.42365	TAA	A
L22116	0.4236	TAA	A
L189090	0.42348	TAA	T
L198289	0.42348	TAA	A
L0078	0.42328	TAG	A
L58125	0.42318	TGA	A
L0278	0.42311	TGA	T
L47364	0.42309	TGA	A
L52019	0.42295	TGA	A
L0323	0.42286	TAA	A
L26628	0.42251	TAA	A
L126409	0.42249	TGA	A
L195348	0.42223	TAG	T
L0094	0.42219	TAA	T
L9964	0.42215	TAA	A
L5953	0.42211	TAA	A
L49015	0.42208	TGA	A
L0087	0.42194	TGA	G
L92414	0.4219	TGA	A
L91444	0.42166	TAA	T
L0039	0.42162	TAA	A
L183563	0.4216	TAA	T
L101912	0.4214	TGA	T
L172964	0.42112	TGA	T
L130682	0.42105	TGA	A
L0048	0.42087	TAA	G
L128777	0.42073	TAA	G
L0121	0.42071	TGA	G
L171350	0.4207	TAA	T
L73435	0.4207	TGA	A
L177346	0.42068	TAA	G
L0097	0.42063	TAA	A
L106374	0.42047	TGA	C
L0075	0.42033	TAG	T
L0047	0.42013	TAA	A
L0032	0.42013	TGA	T
L63811	0.42007	TAA	A
L154481	0.41986	TAA	A
L132777	0.41949	TAA	A
L324	0.41935	TAA	T
L43490	0.41923	TAA	T
L42195	0.419	TAG	G
L70979	0.41892	TAG	A
L45936	0.41882	TAA	T
L0231	0.41856	TAA	T
L54944	0.41848	TAG	A
L45677	0.41847	TAA	G
L46118	0.41839	TAA	A
L182020	0.41801	TAA	A
L60254	0.41783	TAG	A
L195415	0.41762	TAA	A
L11749	0.41757	TAA	A
L54580	0.41746	TAG	A
L48417	0.4174	TAA	A
L0225	0.41732	TGA	T
L112195	0.41719	TAG	A
L131803	0.41714	TGA	T
L113931	0.41694	TAA	T
L0146	0.41676	TGA	A
L75267	0.41674	TGA	A
L53055	0.41649	TAG	A
L0119	0.41574	TAA	T
L0236	0.41572	TAA	G
L191486	0.41572	TAG	T
L0100	0.41552	TAA	T
L141260	0.4154	TAA	C
L53819	0.41525	TAA	A
L29672	0.41514	TAA	T
L0114	0.41509	TGA	A
L142159	0.41485	TAA	A
L180469	0.41454	TAA	A
L38687	0.41437	TGA	G
L0064	0.41411	TGA	T
L137682	0.4141	TAA	A
L81453	0.41404	TAA	T
L0022	0.41385	TAA	A
L21952	0.41375	TAA	A
L55605	0.41309	TAA	C
L162229	0.41307	TAA	G
L0320	0.41305	TAG	A
L129379	0.41289	TAA	T
L43612	0.41287	TGA	G
L142310	0.41282	TAA	A
L0085	0.41277	TAA	A
L89079	0.41276	TAA	A
L32489	0.41243	TGA	A
L0258	0.41242	TAA	A
L0304	0.41209	TAA	A
L181168	0.41203	TAA	T
L38962	0.41193	TGA	G
L58038	0.4119	TGA	A
L47334	0.4119	TGA	A
L169783	0.41187	TAA	G
L0253	0.41186	TGA	A
L166512	0.41141	TGA	A
L64811	0.41138	TGA	C
L57401	0.41109	TAA	A
L118696	0.41066	TAA	G
L10283	0.41059	TAA	A
L162604	0.4102	TAA	T
L0103	0.41013	TAA	A
L0303	0.41009	TAA	T
L70070	0.41001	TGA	G
L3306	0.40998	TAA	A
L30909	0.40982	TAA	T
L88729	0.40977	TAA	A
L0001	0.40972	TGA	T
L133858	0.40971	TAG	T
L101699	0.40971	TAG	T
L18622	0.4095	TAA	T
L50216	0.4095	TAA	A
L142722	0.40931	TAA	A
L62774	0.40922	TGA	A
L0067	0.40902	TAA	T
L12334	0.40895	TGA	T
L00157	0.40885	TGA	A
L119676	0.40879	TGA	A
L81189	0.40872	TAA	T
L179531	0.40869	TGA	C
L121426	0.40865	TAA	T
L75985	0.40855	TAA	T
L0292	0.40846	TAA	A
L0288	0.40845	TGA	T
L0310	0.40837	TAA	C
L74935	0.40835	TAA	A
L89194	0.40831	TAA	A
L140856	0.40828	TGA	A
L175101	0.40819	TAA	A
L144410	0.4081	TAG	A
L0257	0.40807	TGA	T
L128692	0.40772	TAA	A
L0062	0.40751	TAG	A
L00196	0.40744	TAA	A
L31393	0.40743	TAA	A
L183602	0.40731	TAA	T
L122198	0.40724	TAA	A
L95012	0.40669	TAG	A
L132038	0.40663	TAA	G
L110479	0.4066	TAA	T
L118475	0.40659	TAA	T
L0200	0.40654	TAA	A
L0287	0.40622	TAG	A
L0330	0.40611	TAA	A
L11456	0.40599	TAA	A
L0181	0.40568	TAA	T
L0470	0.4056	TAA	A
L102634	0.40558	TAA	C
L3272	0.40549	TAA	A
L45895	0.40546	TAA	T
L583407	0.40534	TAA	A
L42302	0.40525	TAA	T
L69762	0.40521	TGA	T
L128696	0.4052	TAA	T
L168650	0.40502	TAA	G
L187315	0.40471	TAA	A
L41447	0.40467	TAG	T
L51101	0.40467	TAG	T
L158071	0.40461	TAA	T
L0268	0.4044	TGA	G
L156445	0.40433	TGA	A
L61641	0.40421	TAA	A
L99272	0.40406	TGA	C
L121289	0.40405	TAA	T
L82250	0.40404	TAA	A
L0215	0.40383	TAA	A
L0163	0.40363	TAA	T
L52677	0.40363	TAG	G
L72609	0.40361	TAA	A
L32666	0.40361	TAA	G
L180104	0.40336	TGA	C
L61355	0.40332	TAA	G
L0090	0.40326	TAG	G
L128694	0.40313	TAG	A
L128951	0.403	TGA	T
L94809	0.4029	TAA	G
L0279	0.40289	TAA	A
L115500	0.40269	TAA	A
L0467	0.40263	TAA	A
L46297	0.40249	TAA	T
L57903	0.40235	TAA	C
L117718	0.40233	TGA	C
L0468	0.40228	TAA	A
L102491	0.40223	TGA	A
L128697	0.40217	TAA	A
L13958	0.40206	TAA	A
L190009	0.40202	TAG	T
L0021	0.40201	TAG	T
L196579	0.40195	TAA	A
L192354	0.40178	TAA	A
L0102	0.40177	TAA	A
L0145	0.4017	TGA	G
L0177	0.40154	TAA	T
L176360	0.40151	TAA	A
L0070	0.40125	TAA	A
L0201	0.40115	TGA	A
L104221	0.40098	TAA	A
L0233	0.40094	TAA	T
L1004	0.40079	TAA	A
L70498	0.40069	TAA	A
L0471	0.40068	TAA	A
L0472	0.40068	TAA	A
L75633	0.40062	TAA	G
L131423	0.40032	TAA	T
L165490	0.40024	TAA	A
L45616	0.40003	TAA	T
L109453	0.39999	TAA	G
L32653	0.39994	TAA	A
L57860	0.39993	TAA	G
L67158	0.39984	TAA	G
L10014	0.39979	TGA	G
L67524	0.39965	TGA	A
L131805	0.39963	TGA	A
L0250	0.39962	TAA	T
L0144	0.39935	TAA	G
L108911	0.39919	TAA	T
L25961	0.39919	TAA	A
L86881	0.39918	TGA	A
L108989	0.39915	TAA	G
L0262	0.39912	TGA	T
L93481	0.39908	TAA	T
L182559	0.39908	TAG	A
L197809	0.39904	TAA	T
L154512	0.39901	TAA	T
L67760	0.39898	TAA	G
L161441	0.39893	TAA	G
L130713	0.39886	TAA	A
L0135	0.39882	TAA	A
L0267	0.39873	TGA	C
L42784	0.39838	TAA	A
L0263	0.39837	TAA	T
L132875	0.39809	TAG	A
L47971	0.39805	TAA	T
L182799	0.39797	TAA	T
L0169	0.39791	TGA	T
L87453	0.39772	TAA	T
L7798	0.39756	TAA	A
L51032	0.39748	TAA	T
L42207	0.39747	TGA	C
L48439	0.39739	TAG	G
L69746	0.39731	TGA	T
L0198	0.39717	TAA	T
L69000	0.39714	TAA	T
L37667	0.39699	TAA	A
L118079	0.39682	TAA	G
L168265	0.39681	TGA	A
L77514	0.3968	TAA	A
L0098	0.39672	TGA	T
L82310	0.39669	TAG	T
L147291	0.39666	TGA	C
L0150	0.39657	TAA	A
L106965	0.39651	TGA	T
L6128	0.39624	TGA	A
L113001	0.39622	TGA	T
L3846	0.39619	TAA	A
L83481	0.39613	TAA	T
L87107	0.39612	TAA	T
L0271	0.39609	TAA	T
L191431	0.39609	TAA	A
L177350	0.39579	TAA	A
L97415	0.39574	TAA	A
L0264	0.3957	TAA	A
L0152	0.39558	TAA	T
L57508	0.39552	TGA	A
L112352	0.39538	TAA	T
L166370	0.39538	TAA	A
L95975	0.39524	TAG	T
L93148	0.39513	TGA	G
L0167	0.39508	TAA	A
L156385	0.39498	TGA	A
L71486	0.39497	TAA	A
L0469	0.39493	TAA	A
L24224	0.39473	TAA	T
L0054	0.39463	TAA	A
L0081	0.39418	TAA	C
L0249	0.39415	TAA	A
L131443	0.39396	TGA	A
L10433	0.39366	TAA	A
L0091	0.39362	TAA	A
L0270	0.39357	TAA	T
L52337	0.39357	TAA	T
L114827	0.39351	TAA	T
L0127	0.39347	TAA	A
L0019	0.39342	TAA	G
L198485	0.39342	TGA	C
L0466	0.39321	TAA	A
L19516	0.39318	TAG	A
L58355	0.39316	TGA	A
L66222	0.39306	TAA	A
L0018	0.39304	TAA	T
L0286	0.39287	TAG	A
L50591	0.39271	TGA	G
L63697	0.39269	TAA	A
L0050	0.39266	TGA	T
L0296	0.39265	TAG	T
L153005	0.39263	TAA	A
L56232	0.39262	TAA	A
L124677	0.39259	TAA	A
L120334	0.39251	TAA	C
L0197	0.39249	TGA	C
L0220	0.39247	TAA	A
L163056	0.39244	TAA	G
L0427	0.3924	TAG	A
L140141	0.39239	TAA	G
L136652	0.39237	TAG	T
L169971	0.39222	TAA	A
L110960	0.39195	TAA	G
L184818	0.3919	TAA	A
L134453	0.39174	TAA	A
L35675	0.39156	TAA	A
L42465	0.39153	TAA	T
L1796	0.39147	TAA	T
L35134	0.39142	TAG	G
L84721	0.39141	TAA	T
L0126	0.39131	TAA	A
L0289	0.3913	TGA	A
L56488	0.39125	TGA	G
L83296	0.39114	TAG	G
L52644	0.39108	TAA	A
L80177	0.39107	TAA	T
L0312	0.39092	TGA	A
L39564	0.39086	TAA	T
L11083	0.3908	TAA	T
L119013	0.39071	TAA	A
L77627	0.39066	TAA	A
L18717	0.39053	TAA	A
L195318	0.39032	TAA	A
L153822	0.39028	TAA	A
L6876	0.39007	TAG	A
L123581	0.38989	TAA	A
L0123	0.38977	TAA	A
L18686	0.38947	TAG	A
L37002	0.3894	TAA	A
L49937	0.38932	TAA	T
L100822	0.38925	TAA	A
L0305	0.3892	TAG	T
L0242	0.38908	TAG	T
L90287	0.38893	TAA	A
L179659	0.38878	TAA	A
L60543	0.38872	TAA	T
L164222	0.38871	TAA	A
L0083	0.38857	TGA	C
L0165	0.38853	TAA	A
L0212	0.38842	TGA	T
L190126	0.38838	TAA	A
L0129	0.38829	TGA	G
L0105	0.38812	TAA	G
L13150	0.38792	TAA	T
L102100	0.38786	TAA	A
L39306	0.38764	TAG	A
L160442	0.38763	TAA	A
L194050	0.38759	TAG	G
L54358	0.38757	TAG	A
L0037	0.3874	TAA	C
L82520	0.3874	TAA	G
L0311	0.38728	TGA	A
L0365	0.38699	TAA	A
L0115	0.38696	TAA	G
L177493	0.38653	TAA	A
L36748	0.38651	TAG	T
L0299	0.38649	TAA	T
L80459	0.38643	TAA	A
L162872	0.38628	TGA	C
L0093	0.38613	TAA	A
L175147	0.38612	TAA	A
L97827	0.38604	TAA	G
L124107	0.38597	TAA	T
L0335	0.38559	TAA	A
L0322	0.38545	TAA	T
L117867	0.38544	TAA	A
L178329	0.38542	TAA	A
L189881	0.38526	TAA	A
L43328	0.38517	TGA	C
L174407	0.38514	TGA	A
L186258	0.38514	TGA	A
L0261	0.3851	TAA	A
L32907	0.3849	TAA	T
L80679	0.3848	TAA	A
L123116	0.38475	TAA	C
L4702	0.38457	TGA	T
L0154	0.38434	TGA	C
L169390	0.38418	TAA	G
L176724	0.38376	TGA	T
L17893	0.38375	TAA	T
L54803	0.38369	TAA	T
L63739	0.38308	TAG	A
L0175	0.38303	TGA	A
L0027	0.38296	TAA	T
L98310	0.38295	TAA	A
L157472	0.38282	TAA	G
L75975	0.3827	TAA	A
L182006	0.3827	TGA	A
L192192	0.38261	TAG	G
L196207a	0.38253	TAA	T
L50068	0.38252	TGA	T
L59938	0.38249	TGA	G
L56509	0.38235	TAG	C
L2530	0.38234	TAA	T
L0443	0.38219	TAA	C
L0444	0.38219	TAA	C
L0445	0.38219	TAA	C
L0446	0.38219	TAA	C
L0447	0.38219	TAA	C
L0448	0.38219	TAA	C
L0449	0.38219	TAA	C
L0450	0.38219	TAA	C
L0451	0.38219	TAA	C
L0452	0.38219	TAA	C
L0453	0.38219	TAA	C
L0456	0.38219	TAA	C
L00457	0.38219	TAA	C
L01009	0.38206	TAA	A
L147423	0.38185	TGA	G
L51784	0.38168	TAA	A
L1389	0.38151	TAA	T
L48789	0.3812	TGA	G
L5517	0.38115	TAG	C
L0454	0.38098	TAA	C
L0455	0.38098	TAA	C
L96595	0.38095	TAA	A
L44063	0.38094	TAA	T
L0461	0.38086	TAA	A
L0241	0.38081	TGA	C
L167555	0.38048	TAA	A
L0072	0.38032	TAA	A
L135727	0.38032	TGA	T
L50487	0.38026	TAA	G
L79717	0.38018	TGA	G
L0176	0.37992	TAA	A
L4342	0.37985	TAA	A
L44550	0.3798	TGA	G
L59567	0.37957	TGA	C
L0280	0.37947	TGA	A
L0284	0.37942	TAA	T
L128693	0.3794	TAG	T
L75718	0.37917	TAA	A
L12887	0.37917	TAA	T
L0134	0.37909	TAA	A
L167675	0.37898	TAA	A
L0031	0.37893	TAG	C
L47248	0.37884	TGA	T
L15012	0.37874	TGA	C
L164626	0.37853	TGA	T
L0458	0.37826	TAA	A
L0459	0.37826	TAA	A
L0462	0.37826	TAA	A
L0465	0.37826	TAA	A
L6094	0.378	TAA	A
L180415	0.37784	TAA	A
L59135	0.37779	TGA	T
L107339	0.37765	TGA	T
L0277	0.3775	TGA	A
L88643	0.37725	TAA	A
L0074	0.3771	TGA	A
L0079	0.37698	TAA	A
L19959	0.3766	TAG	G
L85895	0.37657	TAA	T
L31294	0.37647	TAG	T
L0122	0.3764	TAA	T
L0217	0.37637	TAG	A
L164789	0.37633	TAA	A
L25946	0.37628	TGA	T
L9458	0.37619	TAA	T
L0147	0.37603	TGA	C
L169610	0.37599	TAA	T
L0251	0.37595	TAG	A
L200001	0.3758	TGA	C
L1734467	0.37579	TAA	G
L40534	0.37578	TGA	A
L0023	0.37561	TAA	T
L76107	0.37556	TAA	A
L0107	0.37551	TGA	T
L128386	0.37525	TAA	G
L0457	0.37518	TAA	A
L0464	0.37518	TAA	A
L0219	0.37493	TAA	A
L70850	0.37491	TGA	A
L0307	0.37477	TAA	A
L40862	0.37469	TGA	T
L69373	0.37459	TAA	A
L32997	0.37451	TAA	T
L104789	0.37433	TGA	C
L138484	0.37427	TGA	A
L113377	0.37427	TGA	A
L0259	0.37424	TAA	T
L192289	0.37419	TAA	T
L47650	0.37414	TGA	T
L118462	0.3741	TAA	T
L0202	0.37388	TAA	A
L104021	0.37381	TAG	C
L1015	0.37361	TGA	C
L39484	0.37358	TGA	C
L0254	0.37355	TAA	T
L2599	0.37309	TAG	A
L106489	0.37285	TAA	T
L177593	0.37268	TAA	G
L54802	0.37263	TAG	G
L0240	0.37257	TAA	A
L166614	0.37254	TAA	T
L53427	0.3725	TAG	G
L182916	0.37231	TGA	T
L18206	0.3719	TGA	A
L43222	0.37176	TAA	A
L77381	0.37157	TAG	T
L110165	0.3715	TAG	A
L0308	0.37149	TAA	A
L0252	0.37145	TGA	A
L16899	0.37142	TAA	A
L110431	0.37136	TAA	G
L6907	0.37125	TAG	G
L3533	0.37117	TAA	T
L155602	0.37095	TAA	A
L110560	0.37091	TAA	A
L170983	0.37089	TAA	A
L92665	0.37085	TAA	A
L0276	0.37084	TAA	A
L24515	0.3708	TAA	T
L0058	0.37074	TGA	T
L0106	0.37053	TGA	G
L0460	0.37049	TAA	A
L0463	0.37049	TAA	A
L48477	0.37042	TAG	T
L90422	0.37029	TGA	A
L97131	0.37021	TAG	A
L113994	0.37013	TAA	T
L0168	0.37006	TAA	C
L102979	0.36995	TGA	A
L125116	0.36979	TAA	A
L0053	0.36973	TGA	A
L0029	0.36942	TAA	A
L47020	0.36929	TGA	T
L128691	0.36913	TAG	A
L35519	0.36913	TGA	A
L54021	0.36897	TAA	A
L157055	0.36891	TAA	T
L33416	0.36883	TAA	A
L0076	0.36874	TAA	G
L37085	0.36864	TAA	A
L176399	0.36849	TAA	G
L99004	0.36844	TAA	A
L114402	0.36814	TGA	A
L92886	0.368	TAG	T
L0274	0.3677	TAA	A
L53789	0.36744	TGA	A
L0068	0.36729	TAA	T
L0229	0.36729	TGA	C
L40081	0.36723	TAA	C
L63293	0.36709	TAG	C
L152419	0.36695	TAG	T
L170617	0.36687	TAA	A
L0166	0.36659	TAA	T
L80399	0.36648	TGA	A
L45694	0.36633	TAA	A
L0232	0.36618	TAA	A
L0341	0.36615	TAA	A
L0324	0.36606	TGA	T
L22437	0.36592	TAA	T
L133446	0.36586	TAA	T
L0318	0.36585	TGA	T
L38650	0.36581	TAA	T
L50637	0.36576	TGA	G
L69006	0.36572	TGA	T
L124628	0.36559	TAA	C
L111162	0.3654	TAA	T
L68478	0.36489	TAA	A
L66478	0.36472	TAG	T
L51016	0.3646	TAG	A
L179789	0.36458	TAA	T
L71075	0.36453	TAA	A
L16848	0.3645	TAA	A
L0170	0.36448	TAG	T
L7043	0.36444	TAG	T
L64491	0.36436	TAA	G
L126956	0.36422	TAA	A
L149164	0.3642	TAA	T
L122222	0.36413	TAA	A
L58289	0.36387	TAA	A
L47585	0.36387	TGA	C
L127813	0.36387	TGA	C
L3425	0.36379	TAA	T
L109527	0.3636	TAA	A
L36404	0.36348	TAA	T
L127476	0.36315	TAG	A
L11493	0.36311	TGA	T
L107922	0.36296	TGA	C
L84767	0.36293	TAA	G
L109011	0.36281	TAG	G
L0245	0.36277	TAA	T
L110564	0.36224	TAA	A
L103086	0.36224	TAA	A
L188472	0.36199	TAA	A
L180636	0.36199	TGA	T
L41072	0.3619	TAG	T
L51368	0.3619	TAG	T
L0124	0.36189	TAA	T
L66532	0.36179	TAA	T
L0153	0.36168	TAA	A
L129753	0.36124	TAA	G
L44240	0.36116	TAA	G
L0331	0.36101	TAA	A
L58643	0.36084	TGA	G
L65675	0.3608	TAA	A
L37651	0.36068	TAA	A
L143624	0.36036	TAA	A
L0133	0.36036	TAA	A
L78550	0.35998	TAA	T
L123777	0.35991	TAA	T
L1889160	0.35973	TGA	A
L59930	0.35961	TAG	A
L60571	0.35947	TGA	G
L56275	0.35903	TAA	A
L121175	0.3587	TAA	A
L112353	0.35866	TAA	A
L160560	0.35857	TAA	A
L68114	0.35842	TAA	T
L0084	0.35819	TAA	A
L14736	0.35819	TAA	T
L0055	0.35818	TAA	A
L0313	0.35808	TAA	A
L184871	0.35789	TAA	A
L185851	0.35776	TAA	A
L98347	0.35773	TAA	A
L0438	0.35752	TAA	A
L92192	0.35737	TAG	A
L0269	0.35706	TGA	T
L0265	0.35684	TGA	T
L41144	0.35652	TAG	C
L176167	0.35608	TAG	T
L0432	0.35604	TAA	A
L0433	0.35604	TAA	A
L0435	0.35604	TAA	A
L0439	0.35604	TAA	A
L0440	0.35604	TAA	A
L0309	0.35596	TGA	A
L0216	0.35592	TAA	A
L108994	0.35582	TAA	A
L0020	0.35554	TAA	A
L0065	0.35541	TAA	A
L0111	0.35524	TAA	A
L187450	0.3552	TAA	A
L0066	0.35513	TGA	T
L0214	0.35507	TAA	A
L66281	0.35486	TGA	G
L122401	0.3547	TAA	T
L109747	0.35469	TAG	G
L107665	0.35394	TGA	A
L141091	0.35387	TAA	G
L51691	0.35381	TAG	G
L104007	0.35353	TAA	A
L61369	0.35298	TAA	C
L0132	0.35291	TAA	A
L51437	0.35276	TAA	A
L68475	0.35271	TAG	T
L0178	0.35268	TAG	T
L34494	0.35263	TGA	T
L0128	0.35255	TAA	T
L108801	0.35246	TAA	A
L186875	0.35243	TAA	A
L84240	0.35243	TAA	G
L150584	0.35231	TGA	A
L180805	0.3521	TAA	T
L9094	0.35203	TGA	C
L119614	0.35191	TGA	T
L58614	0.35175	TAA	A
L15884	0.35163	TAG	T
L0099	0.35148	TGA	T
L69353	0.35145	TAA	G
L0025	0.35116	TGA	T
L83361	0.35103	TAA	C
L191500	0.35075	TAA	G
L38253	0.35072	TAA	A
L30185	0.34976	TAA	T
L35867	0.34956	TAG	T
L0142	0.3494	TAA	T
L116756	0.34938	TAA	A
L0069	0.34934	TAA	A
L0314	0.34934	TAG	A
L52704	0.34933	TAA	A
L86424	0.34932	TGA	T
L115706	0.34921	TAA	C
L118481	0.34907	TAA	T
L46529	0.34878	TAA	A
L105533	0.34875	TAA	A
L53979	0.34861	TAA	A
L0434	0.34853	TAA	A
L165709	0.3482	TAA	G
L0110	0.34818	TAA	T
L69467	0.34756	TAA	T
L82521	0.3475	TAA	T
L18600	0.34736	TAA	G
L20481	0.34698	TAA	G
L39394	0.34694	TAA	A
L30901	0.34622	TAG	G
L119564	0.34618	TAA	A
L148957	0.34609	TAG	T
L19816	0.34591	TGA	C
L178227	0.34585	TAG	A
L98204	0.34569	TAG	G
L152588	0.3456	TAA	C
L48582	0.34544	TAA	T
L59277	0.34544	TGA	T
L184516	0.34502	TAA	A
L0193	0.34442	TAA	T
L0436	0.34376	TAA	A
L148346	0.34358	TAA	C
L125001	0.34353	TAA	A
L181867	0.3435	TAA	A
L1014	0.34348	TGA	A
L126168	0.34347	TAA	T
L99884	0.34337	TGA	A
L160176	0.34334	TAA	T
L99798	0.34332	TAA	A
L162870	0.34328	TAA	A
L85737	0.34319	TGA	A
L92205a	0.34309	TAA	A
L16653	0.34302	TAA	T
L67726	0.34286	TAA	T
L19721	0.34259	TAA	A
L19745	0.34258	TAG	T
L111525	0.34246	TAG	T
L142816	0.34239	TAA	T
L0315	0.34193	TAA	A
L102735	0.34179	TGA	G
L44085	0.3413	TAA	A
L11285	0.34125	TGA	T
L0246	0.34121	TAA	A
L148651	0.3411	TAG	A
L90358	0.34045	TAA	A
L145301	0.34006	TAA	A
L1006	0.34005	TAA	A
L0148	0.33998	TAA	A
L198904	0.33998	TAG	A
L125503	0.33988	TAA	A
L0244	0.33978	TAA	A
L64332	0.3392	TGA	A
L93051	0.33895	TAA	A
L67186	0.33894	TGA	A
L7894	0.33856	TGA	G
L0164	0.33834	TAG	G
L23405	0.3383	TGA	G
L95846	0.33809	TAA	G
L120589	0.33787	TAA	G
L24511	0.33774	TAA	A
L108425	0.33772	TAA	T
L0130	0.3377	TAA	A
L63770	0.33731	TGA	C
L0179	0.3373	TAA	T
L0038	0.33711	TAA	A
L168238	0.33708	TGA	A
L0149	0.337	TAG	G
L15262	0.33679	TAA	T
L0101	0.33653	TAA	A
L32812	0.33631	TAG	A
L14521	0.33504	TGA	C
L0042a	0.33489	TAA	A
L34517	0.33487	TAA	T
L98542	0.3345	TGA	A
L102412	0.33409	TAA	A
L0191	0.33361	TAA	T
L77437	0.33334	TAA	C
L187016	0.33308	TGA	T
L62179	0.33296	TGA	C
L64737	0.33283	TGA	A
L41422	0.33275	TGA	A
L104895	0.33268	TAA	T
L76469	0.33247	TAG	A
L0327	0.33174	TAA	A
L142326	0.33146	TAA	A
L199277	0.33145	TAA	A
L120883	0.33144	TAA	A
L13324	0.3314	TGA	A
L0042b	0.33094	TGA	C
L0104	0.3309	TAG	A
L87497	0.33055	TAA	A
L17695	0.33003	TAA	G
L69089	0.32878	TGA	T
L105494	0.32769	TAA	A
L40611	0.3272	TGA	A
L32097	0.32711	TAA	C
L36274	0.32693	TGA	A
L91252	0.32622	TAA	G
L57113	0.32587	TAA	A
L0117	0.32582	TGA	G
L83620	0.32548	TAA	A
L0056	0.32509	TAA	G
L41034	0.32455	TAA	A
L12335	0.32418	TAA	T
L40104	0.32329	TGA	C
L197116	0.32243	TAA	A
L63101	0.32182	TGA	A
L0306	0.32154	TGA	A
L193030	0.3208	TAA	A
L15552	0.32052	TAA	C
L18473	0.32046	TAA	A
L187815	0.31926	TAA	A
L15111	0.31843	TAA	A
L138756	0.31824	TAA	T
L104552	0.31807	TAA	A
L146188	0.3175	TAG	T
L0228	0.31735	TAG	T
L35751	0.3165	TAA	G
L5776	0.31637	TAA	G
L45351	0.31613	TAA	T
L198048	0.31587	TAA	G
L0108	0.3139	TAA	A
L108106	0.31303	TAG	G
L187716	0.31299	TGA	A
L151480	0.31243	TAA	A
L0226	0.31179	TAA	T
L54719	0.31159	TGA	A
L100541	0.31119	TGA	A
L135065	0.31116	TAA	A
L47979	0.30786	TAA	T
L0332	0.30736	TAA	C
L136943	0.30641	TGA	A
L6724	0.30541	TAA	A
L173469	0.3045	TAA	A
L198533	0.30284	TAA	C
L163255	0.30123	TAA	G
L126656	0.30123	TAG	T
L120437	0.30042	TAA	A
L135296	0.29963	TAA	G
L37351	0.2992	TAA	T
L150744	0.29828	TAG	G
L6973	0.29607	TGA	A
L149891	0.29571	TGA	A
L33782	0.29558	TAA	A
L45702	0.29367	TAG	T
L143992	0.29326	TAA	A
L123249	0.2927	TGA	T
L13744	0.29252	TAA	A
L152603	0.29085	TAA	G
L67275	0.28959	TAA	T
L162840	0.28837	TGA	T
L17640	0.28535	TAG	A
L2755	0.28253	TAA	A
L70002	0.27846	TAA	A
L86606	0.27141	TGA	A
L98132	0.25428	TAG	A
L90239	0.25378	TAA	A
L36824	0.23137	TGA	T
L62412	0.22272	TAA	A
L44747	0.19705	TGA	T

## Sheet: S eneterica
SeqName	ITE	stop codon	3' flanking site
STM1377	0.85947	TAA	T
STM4152	0.81685	TAA	G
STM3727	0.80233	TAA	T
STM3344	0.79745	TAA	T
STM0043	0.79024	TAA	T
STM0216	0.78814	TAA	T
STM3839	0.77981	TAA	T
STM3649	0.77552	TAA	G
STM0981	0.77366	TAA	T
STM1837	0.77131	TGA	T
STM3434	0.76683	TAA	G
STM3303	0.76658	TAA	G
STM3304	0.76658	TAA	G
STM2952	0.76592	TAA	T
STM2224	0.76479	TAA	T
STM4096	0.76379	TAA	G
STM4394	0.76304	TAA	T
STM1290	0.76085	TAA	G
STM1070	0.76019	TAA	G
STM3445	0.75958	TAA	T
STM3440	0.75921	TAA	G
STM4146	0.75821	TAA	T
STM2673	0.75701	TAA	G
STM3068	0.75231	TAA	T
STM3439	0.75044	TGA	T
STM4240	0.74828	TAA	T
STM3429	0.74822	TAA	T
STM1751	0.74678	TAA	T
STM4150	0.7462	TAA	G
STM3283	0.74608	TAA	T
STM3448	0.74237	TAA	T
STM3728	0.7416	TAA	G
STM1335	0.74072	TAA	G
STM0973	0.73886	TAA	T
STM4170	0.73689	TAA	G
STM3431	0.73628	TAA	T
STM3437	0.73348	TAA	T
STM3421	0.7287	TAA	G
STM3640	0.72557	TAA	T
STM3209	0.7241	TAA	T
STM3385	0.72359	TAA	T
STM3446	0.72205	TAA	G
STM0749	0.72162	TAA	G
STM1196	0.71791	TAA	G
STM1191	0.71754	TAA	T
STM3416	0.71569	TAA	A
STM4393	0.71336	TAA	T
STM1376	0.71259	TAA	T
STM2646	0.7101	TAA	G
STM4391	0.70676	TAA	T
STM4088	0.70645	TAA	T
STM3345	0.70562	TAA	T
STM0833	0.70505	TAA	T
STM4329	0.70326	TAA	T
STM3432	0.70325	TAA	T
STM2433	0.69983	TAA	T
STM0629	0.69963	TAA	G
STM3419	0.69863	TGA	T
STM0447	0.69846	TAA	T
STM3447	0.69797	TAA	T
STM3433	0.69792	TAA	T
STM4330	0.69774	TAA	T
STM1572	0.69611	TAA	T
STM0225	0.69279	TAA	G
STM3425	0.69225	TAA	G
STM4149	0.69126	TAA	G
STM0217	0.69069	TGA	T
STM0608	0.69051	TAA	A
STM3438	0.68779	TAA	G
STM0402	0.68477	TAA	G
STM1336	0.68341	TAA	G
STM0012	0.68108	TAA	T
STM0152	0.68025	TAA	G
STM2676	0.67773	TAA	T
STM3428	0.67708	TAA	G
STM2267	0.67606	TAA	T
STM2337	0.67506	TGA	T
STM4153	0.67463	TAA	T
STM4055	0.67394	TAA	T
STM4414	0.67229	TAA	G
STM3591	0.67144	TAA	T
STM3282	0.67062	TAA	G
STM4154	0.66831	TAA	T
STM3417	0.66809	TAA	C
STM3426	0.6654	TAA	T
STM1749	0.66457	TAA	T
STM3455	0.66418	TAA	T
STM3069	0.66131	TAA	T
STM3423	0.65893	TAA	A
STM3435	0.6588	TGA	G
STM1473	0.65811	TAA	T
STM3427.S	0.65753	TAA	T
STM3280.S	0.65635	TAA	C
STM4326	0.65633	TAA	T
STM3441	0.65603	TAA	T
STM3910	0.65587	TAA	A
STM3741	0.65542	TAA	T
STM3870	0.65443	TAG	T
STM3424	0.65381	TAA	G
STM3436	0.65332	TAA	G
STM2555	0.6517	TAA	G
STM2431	0.65024	TAA	G
STM0154	0.64969	TAA	T
STM4366	0.6494	TAA	A
STM3867	0.64773	TAA	C
STM3909	0.64772	TGA	T
STM1995	0.64658	TAA	G
STM4009	0.64579	TAA	T
STM3422	0.64572	TAA	G
STM3865	0.64519	TAA	C
STM3973	0.64359	TAA	T
STM3701	0.6422	TGA	T
STM3418	0.64206	TAA	T
STM3111	0.64092	TAG	G
STM3917	0.63931	TAA	C
STM4081	0.63698	TAA	T
STM0953	0.63696	TAA	T
STM4570	0.63548	TAA	G
STM4148	0.63431	TAA	G
STM0772	0.6333	TAA	T
STM4151	0.63126	TAA	T
STM1378	0.62752	TAA	T
STM3656	0.627	TAA	G
STM4334	0.62681	TAA	T
STM4569	0.62647	TGA	T
STM3040	0.62413	TAA	G
STM3342	0.62387	TAA	C
STM4361	0.62349	TAA	G
STM3809.S	0.62309	TGA	T
STM4461	0.62295	TGA	G
STM0018	0.62204	TAA	T
STM3211.S	0.62192	TAA	T
STM2826	0.62184	TAA	G
STM0693	0.62173	TAA	G
STM3414	0.62097	TAA	T
STM4256	0.62057	TGA	T
STM0536	0.62054	TAA	T
STM1959	0.61922	TAA	T
STM0195	0.61888	TAA	G
STM4531	0.61856	TAA	T
STM4598	0.61783	TAA	T
STM4062	0.61775	TGA	T
STM3430	0.617	TAA	G
STM3286	0.61672	TAA	T
STM3285	0.61633	TGA	T
STM0204.S	0.61594	TGA	T
STM2771	0.61585	TAA	T
STM4475	0.61563	TAA	T
STM0153	0.6149	TAA	G
STM0413	0.6141	TAA	A
STM3415	0.61107	TAA	C
STM0488	0.61049	TAA	T
STM1763	0.61024	TGA	T
STM3869	0.60981	TAA	G
STM0441	0.60972	TAA	T
STM1449	0.60918	TAA	G
STM1144	0.60895	TAA	T
STM1334.c	0.60816	TAA	G
STM3090	0.60811	TAA	T
STM0739	0.60769	TAA	A
STM3915	0.60755	TAA	T
STM2338	0.60635	TAA	C
STM3842	0.60624	TGA	T
STM3466	0.60581	TAA	T
STM0158	0.60526	TAA	T
STM2510	0.60474	TAA	G
STM1121	0.60466	TAG	C
STM2321	0.6043	TAA	G
STM3943	0.6036	TAA	G
STM0219	0.60327	TGA	T
STM3689	0.60305	TAA	A
STM0999	0.60274	TGA	T
STM4007	0.60265	TAA	T
STM1780	0.60237	TGA	T
STM0451	0.60139	TAA	G
STM2541	0.60127	TAA	C
STM3685	0.60092	TAA	C
STM3108	0.59967	TAA	T
STM3379	0.59964	TAA	C
STM2432	0.59914	TAA	T
STM3076	0.59746	TAA	T
STM2544	0.59689	TAA	T
STM2543	0.59592	TAA	T
STM2799	0.59552	TAA	T
STM1238	0.5947	TAA	T
STM4470	0.59451	TAA	A
STM1333	0.59423	TAA	A
STM4458	0.59416	TAA	G
STM0007	0.59375	TAA	T
STM2908	0.5932	TAA	C
STM2970	0.59317	TAA	G
STM4384	0.59285	TAA	G
STM4411	0.5925	TGA	A
STM0136	0.59238	TAA	T
STM3861	0.59209	TAA	G
STM3808.S	0.59141	TAA	T
STM1435	0.59131	TGA	T
STM1250	0.59118	TGA	A
STM1236	0.59083	TAA	T
STM2542	0.5906	TAA	A
STM0276	0.59038	TAA	C
STM2270	0.59005	TAA	A
STM3310	0.58996	TAA	T
STM2278	0.58989	TGA	T
STM1565	0.58975	TAA	T
STM2720	0.5895	TAA	C
STM3347	0.58945	TAA	T
STM0738	0.58935	TAA	T
STM0215	0.58925	TAA	T
STM1067	0.58901	TAA	G
STM2538	0.58884	TAA	C
STM3857	0.58864	TAA	T
STM2511	0.58824	TGA	T
STM0963	0.58814	TAA	T
STM0449	0.58801	TAA	T
STM3453	0.58801	TAA	A
STM3853	0.58793	TAA	A
STM1433	0.58777	TAA	T
STM1829	0.58771	TAA	T
STM0213	0.58769	TAA	G
STM3296	0.58762	TAA	G
STM3054	0.58732	TAA	T
STM4525	0.58658	TGA	G
STM2559	0.58639	TAA	G
STM2700	0.5857	TGA	T
STM2092	0.58518	TAA	C
STM0937	0.58513	TAA	G
STM0255	0.5846	TAA	T
STM1832	0.58371	TAA	G
STM4099	0.58334	TGA	T
STM2633.S	0.58323	TAA	T
STM0694	0.58317	TAA	T
STM0167	0.58252	TAA	T
STM3475	0.58236	TAA	T
STM1682	0.58177	TAA	G
STM0686	0.5814	TAA	G
STM3047	0.58131	TGA	T
STM3359	0.58112	TAA	G
STM0092	0.58102	TAA	T
STM3835	0.58076	TAA	C
STM4581	0.58066	TAA	A
STM0632	0.58058	TAA	T
STM0684	0.58052	TAA	T
STM3374	0.58049	TAG	T
STM0232	0.58024	TAA	T
STM1452	0.5802	TAA	T
STM2849	0.58016	TAA	G
STM0418	0.58009	TGA	T
STM0242	0.57962	TAA	A
STM4003	0.57955	TAA	C
STM2675	0.57925	TAA	A
STM0701	0.57918	TGA	G
STM3287	0.57915	TAA	T
STM2378	0.57914	TAA	G
STM3051	0.57912	TAA	C
STM4478	0.57898	TAG	C
STM2546	0.57863	TAA	G
STM0245	0.57834	TAA	G
STM4221	0.57796	TGA	T
STM0485	0.57776	TGA	T
STM3487	0.57771	TAA	T
STM4091	0.57759	TAA	T
STM0487.S	0.57719	TGA	T
STM2491	0.57718	TAA	A
STM0133	0.57684	TAA	G
STM4176	0.57581	TAA	T
STM2155	0.57575	TAA	G
STM0648	0.57527	TAA	G
STM2390	0.57526	TAA	T
STM1286	0.57518	TGA	T
STM0134	0.57511	TAA	C
STM2580	0.57509	TGA	G
STM2983	0.57495	TAA	C
STM2635	0.57493	TGA	A
STM4528	0.57474	TAA	A
STM0435	0.57469	TAA	G
STM1810	0.57453	TAG	C
STM3703	0.57449	TGA	T
STM3380	0.57434	TAA	T
STM1784	0.57393	TAA	A
STM0872	0.57388	TGA	T
STM2712	0.57388	TGA	G
STM3795	0.57386	TAA	G
STM2231	0.57383	TAA	A
STM3568	0.57378	TAA	T
STM4567	0.57376	TAA	G
STM1901	0.57359	TGA	T
STM0073	0.57354	TAA	T
STM3997	0.57334	TAA	A
STM3702	0.57323	TAA	G
STM3290.S	0.57315	TAA	G
STM3007	0.57299	TAA	G
STM3474	0.57296	TGA	G
STM0740	0.57276	TAA	G
STM3704	0.57233	TAA	T
STM1728	0.57219	TGA	T
STM1171	0.57202	TAA	T
STM3952	0.57198	TAA	G
STM3480	0.57197	TAA	T
STM4459	0.57168	TAA	T
STM1752	0.57159	TAA	C
STM0838	0.5711	TAA	G
STM2953	0.57101	TAA	A
STM0406	0.57038	TAA	T
STM2935	0.57012	TAA	G
STM2840	0.57002	TGA	G
STM0687	0.56993	TGA	T
STM2415	0.56991	TAA	C
STM0224	0.56974	TAA	T
STM3293	0.56954	TAA	T
STM2829	0.56934	TAA	T
STM2660	0.56868	TAA	G
STM0013	0.56856	TAA	T
STM2324	0.56852	TGA	G
STM2677	0.56835	TAA	A
STM0741	0.56826	TAA	G
STM3228	0.56793	TAA	A
STM2576	0.56772	TAA	G
STM3273	0.56756	TAA	T
STM3150	0.56731	TAA	C
STM0405	0.56729	TAA	T
STM2902	0.56728	TAA	T
STM2307	0.56722	TAA	T
STM0483	0.56701	TGA	T
STM3091	0.56695	TAA	T
STM1973	0.56693	TGA	T
STM3498	0.56685	TAA	T
STM3135	0.56685	TAA	C
STM3420	0.56659	TAA	T
STM0218	0.56659	TAA	T
STM2860	0.56654	TGA	A
STM4079.S	0.56617	TAA	G
STM2277	0.56616	TGA	T
STM4397	0.56587	TAA	G
STM2487	0.5658	TAA	T
STM0730	0.56553	TAA	T
STM0830	0.56536	TAA	A
STM4560	0.56533	TGA	T
STM3542	0.56524	TGA	G
STM1899	0.56513	TAA	T
STM4342	0.56496	TAA	G
STM3301	0.56489	TAA	T
STM4343	0.56487	TGA	G
STM0831	0.56486	TAA	A
STM3866	0.56486	TAA	C
STM4452	0.56483	TAA	T
STM3500	0.56467	TAA	G
STM0279	0.56464	TAA	C
STM4059	0.56463	TGA	T
STM3596	0.5645	TAA	T
STM2409	0.56442	TAA	G
STM3298.S	0.56406	TAA	G
STM2081	0.56382	TAA	T
STM2827	0.56373	TAA	T
STM4382	0.56373	TGA	G
STM0138	0.56364	TAA	C
STM3655	0.56358	TAA	G
STM0737	0.56282	TAG	T
STM0170	0.56279	TAA	G
STM0046	0.56271	TGA	T
STM0450	0.56245	TAG	T
STM0852	0.56228	TAA	C
STM3459	0.56222	TAA	G
STM1203	0.56214	TAA	G
STM2272	0.56206	TAA	T
STM1485	0.56205	TAA	G
STM3854	0.56199	TAA	T
STM1772	0.56177	TGA	T
STM3710	0.56162	TAA	G
STM4001	0.56154	TAA	T
STM3502	0.56146	TGA	G
STM4239	0.56114	TAA	C
STM1858	0.5611	TGA	T
STM4229	0.56102	TAA	T
STM4336	0.56078	TAA	T
STM2326	0.56074	TAA	T
STM0735	0.56058	TAA	G
STM4231	0.56056	TAA	T
STM1831	0.56033	TAA	C
STM1153	0.56012	TAA	T
STM1550	0.56006	TAA	T
STM3740	0.56006	TGA	A
STM2498	0.56	TAA	G
STM3630	0.55972	TAA	T
STM0946	0.55959	TAA	C
STM2471	0.55959	TAA	C
STM3032	0.55959	TAA	C
STM3479	0.55959	TAA	C
STM4311	0.55959	TAA	C
STM1090	0.55956	TAA	T
STM4561	0.55925	TAA	T
STM2156	0.55925	TAA	C
STM1461.S	0.55919	TAA	A
STM0736	0.55906	TAA	A
STM3968	0.55876	TAA	T
STM3639	0.55863	TAA	C
STM3149	0.55855	TGA	T
STM0443	0.5585	TGA	G
STM3107	0.55849	TAA	T
STM3862	0.55832	TGA	T
STM4278.S	0.55829	TGA	G
STM3754	0.55808	TAG	A
STM0890	0.558	TAA	T
STM2426	0.55798	TAA	G
STM3497	0.55794	TAA	C
STM3001	0.55786	TAA	G
STM2211.S	0.55772	TAA	G
STM3354	0.55752	TAA	A
STM1924.S	0.55694	TAA	C
STM0621	0.5569	TAA	G
STM4492	0.55666	TAA	G
STM0227	0.55665	TGA	T
STM4415	0.55651	TAA	T
STM0637	0.55619	TAA	A
STM1513	0.55573	TAA	T
STM2581	0.55568	TGA	G
STM0837	0.55527	TGA	C
STM2122	0.5552	TAA	A
STM1846	0.55518	TGA	A
STM4325	0.55512	TAA	G
STM2529	0.55512	TGA	G
STM0473	0.55491	TAA	T
STM3787	0.55488	TAA	A
STM2655	0.55462	TAA	A
STM2881	0.55452	TAG	T
STM4496	0.55425	TAA	C
STM1416	0.55421	TGA	G
STM3871	0.55407	TAA	T
STM4532	0.55405	TAA	A
STM4019	0.55403	TAA	T
STM1267	0.55399	TAA	T
STM1396	0.55397	TAA	A
STM4031	0.55396	TGA	G
STM1448	0.5539	TAA	A
STM0642	0.55384	TAA	T
STM1773	0.55381	TAA	T
STM2075	0.55349	TAA	T
STM2768	0.55326	TGA	A
STM1764	0.5523	TGA	A
STM3387	0.55221	TAG	C
STM0033	0.55219	TAA	G
STM2428	0.55213	TGA	G
STM4574	0.55178	TGA	T
STM1729	0.55146	TAA	T
STM1411	0.55126	TAA	A
STM3481	0.55124	TAA	G
STM3755	0.55101	TAG	C
STM3284	0.55072	TAA	T
STM1970	0.55065	TAA	T
STM0319	0.55062	TAA	C
STM3331	0.55059	TAA	C
STM3884	0.55051	TAA	T
STM2509	0.55046	TAA	A
STM2583	0.55045	TAA	T
STM0734	0.55041	TAA	T
STM1103	0.55002	TAA	G
STM2924	0.55001	TAA	G
STM0476	0.55	TAA	C
STM4364	0.54977	TAA	A
STM1690	0.54975	TAA	T
STM0504	0.54939	TAA	T
STM2681	0.54894	TAA	A
STM1857	0.54892	TAG	C
STM0670	0.54866	TAA	C
STM0430	0.54845	TAA	G
STM2078	0.54845	TAG	C
STM1778	0.54835	TGA	T
STM3130	0.54833	TAG	T
STM1564	0.5483	TAA	A
STM3594	0.54826	TGA	T
STM4485	0.54822	TGA	T
STM1084	0.54814	TAA	T
STM3864	0.54807	TAA	C
STM0667	0.54792	TAA	C
STM3231	0.54783	TAA	T
STM0440	0.54777	TAA	G
STM2090	0.54774	TAA	T
STM3318	0.54754	TAA	T
STM2848	0.54741	TAA	T
STM0668	0.54732	TAG	T
STM2721	0.54727	TGA	T
STM1195	0.5472	TAA	T
STM0359	0.5472	TAA	T
STM1337	0.54705	TAA	A
STM1961	0.54691	TAA	T
STM2499.S	0.54687	TAA	T
STM1408	0.54672	TGA	A
STM0424	0.5467	TAA	A
STM0898	0.54669	TAA	G
STM0096	0.54655	TAA	C
STM3234	0.54641	TGA	T
STM4045	0.54641	TGA	T
STM2430	0.54632	TGA	T
STM2506	0.54627	TAA	G
STM1706	0.54619	TAA	T
STM1660.S	0.5461	TAA	A
STM0237	0.5461	TGA	G
STM3981	0.54599	TAG	A
STM0209	0.54591	TAA	T
STM2508	0.54585	TGA	A
STM4175	0.54574	TAA	C
STM4450	0.54557	TAG	C
STM4060	0.54555	TAA	C
STM0244	0.54548	TGA	G
STM1909	0.54513	TAA	A
STM1431	0.54511	TAA	G
STM3355	0.54507	TGA	T
STM2040	0.54501	TAA	G
STM2899	0.54484	TGA	A
STM3197	0.5447	TAA	T
STM3983	0.5447	TAA	G
STM1241	0.54468	TAA	C
STM2317	0.5446	TAA	A
STM1731	0.54452	TGA	G
STM1642	0.54445	TAA	A
STM1730	0.54432	TAA	A
STM0425	0.54426	TAA	T
STM3179	0.54424	TAA	C
STM0093	0.54417	TAA	T
STM3584	0.54412	TAA	C
STM4046	0.54407	TGA	C
STM0823	0.54405	TAA	T
STM2214	0.544	TAA	T
STM0067	0.54396	TAA	A
STM4165	0.54385	TGA	G
STM4139	0.54381	TAA	C
STM2071	0.54355	TGA	T
STM1957	0.5435	TAA	C
STM1272	0.54336	TAA	G
STM2643	0.54331	TGA	T
STM4451	0.54327	TGA	T
STM4316	0.54324	TAA	T
STM1762	0.5432	TAA	T
STM4043	0.54317	TAA	G
STM2205	0.54315	TGA	C
STM1688	0.54311	TAA	G
STM1782	0.54303	TAA	C
STM1232	0.54292	TAA	T
STM0746	0.54281	TGA	A
STM2766	0.54281	TGA	T
STM1391	0.54252	TAA	C
STM1562	0.54251	TAA	G
STM3413	0.54248	TAA	C
STM3095	0.54239	TAA	A
STM3176	0.54218	TAA	T
STM0181	0.54209	TAG	A
STM0317	0.542	TAA	T
STM2526	0.54192	TAA	T
STM1976	0.5419	TGA	G
STM3399	0.54184	TGA	T
STM2900	0.54183	TAA	G
STM4425	0.54182	TAA	A
STM3731	0.54175	TAA	A
STM3330	0.54161	TAA	G
STM2152	0.54153	TAA	T
STM0474	0.54143	TAA	A
STM1880	0.54142	TGA	T
STM1118	0.54136	TAA	C
STM0685	0.5413	TAA	T
STM0901	0.54111	TAA	T
STM1654	0.54108	TAA	T
STM0295	0.5409	TAA	A
STM3078	0.54086	TAA	G
STM2561	0.54085	TGA	T
STM3785	0.54077	TGA	C
STM4214	0.54076	TAA	T
STM4161	0.5406	TGA	T
STM4086	0.5404	TAA	G
STM1497	0.54034	TAA	G
STM3086	0.54032	TAA	T
STM0965	0.54029	TAA	G
STM3901	0.54006	TGA	T
STM3339	0.54003	TAA	C
STM0316	0.53996	TAA	G
STM3147	0.53995	TAA	T
STM1840	0.53993	TAA	A
STM0442	0.53974	TGA	T
STM1856	0.53962	TAA	C
STM1234.S	0.53951	TGA	T
STM0184	0.53948	TGA	C
STM1009	0.53947	TAA	G
STM2632	0.53947	TAA	G
STM0762	0.53944	TAA	T
STM1222	0.53944	TAA	T
STM1251	0.53919	TAA	T
STM4266	0.53902	TAA	C
STM2279	0.5389	TAA	C
STM3879	0.53889	TGA	C
STM2323.S	0.53878	TGA	G
STM2234	0.53867	TAG	A
STM2853	0.53852	TAA	G
STM3203	0.53851	TAA	A
STM1884	0.53845	TAA	G
STM1467	0.53845	TAG	C
STM1076	0.53826	TAA	A
STM0113	0.538	TAA	T
STM4449	0.53792	TGA	A
STM4491	0.53771	TAA	A
STM0974	0.5377	TAA	T
STM4530	0.53769	TAA	C
STM0982	0.53724	TAA	G
STM2282	0.53722	TAA	A
STM2665	0.53721	TAG	T
STM1814	0.53704	TGA	T
STM3874	0.53701	TGA	T
STM1150	0.53698	TAA	A
STM2704	0.53697	TAG	T
STM0072	0.5369	TAA	A
STM3186	0.53686	TGA	T
STM0452	0.53682	TAA	T
STM3998	0.53659	TAA	A
STM1955	0.53659	TGA	C
STM0900	0.53658	TGA	A
STM0970	0.53653	TAA	T
STM4276	0.53646	TAA	A
STM2160	0.53646	TAG	A
STM4348	0.53625	TAA	T
STM0309	0.53623	TAA	T
STM0842	0.53611	TGA	T
STM0635.S	0.53602	TAA	T
STM3507	0.53571	TAA	C
STM3188	0.5357	TAG	A
STM2968	0.53562	TAA	T
STM4259	0.5356	TAA	G
STM1740	0.5356	TGA	A
STM3277	0.53556	TAA	C
STM4106	0.53555	TAA	T
STM2255	0.53542	TGA	C
STM2328	0.5354	TAA	C
STM3566	0.53539	TGA	A
STM2684	0.53533	TAA	A
STM1520	0.53526	TAG	A
STM1229	0.53511	TAA	G
STM4037	0.5351	TAA	C
STM1185	0.53501	TGA	T
STM4213	0.53493	TAA	T
STM0066	0.53483	TAA	T
STM1338	0.53479	TGA	A
STM3406	0.53471	TAA	A
STM4296	0.53426	TAA	T
STM1235	0.53423	TAA	A
STM0944	0.53417	TGA	A
STM3461	0.53411	TAA	A
STM2716	0.53404	TAA	G
STM3673	0.534	TAA	G
STM3053	0.53396	TAA	T
STM0035	0.53385	TAA	T
STM4192	0.53373	TAA	G
STM1676	0.53366	TGA	T
STM0068	0.53356	TAA	T
STM0733	0.53332	TAA	T
STM0552	0.53321	TAA	A
STM0887	0.53314	TAA	G
STM1977	0.53307	TAA	T
STM3980	0.53303	TAG	G
STM3661	0.53301	TAA	C
STM2325	0.53285	TAA	T
STM2444	0.53285	TGA	A
STM1714	0.53283	TAA	C
STM0349	0.53279	TAA	C
STM0653	0.53272	TAA	G
STM1316	0.53272	TGA	C
STM1842	0.5327	TAA	G
STM1165	0.53268	TAA	C
STM2942	0.53266	TAA	C
STM3386	0.53262	TAA	A
STM2517	0.53258	TAG	C
STM2525	0.5325	TGA	T
STM1000	0.53232	TGA	T
STM1761	0.53225	TGA	T
STM2813	0.5321	TAA	A
STM2385	0.53198	TAA	A
STM3319	0.53197	TGA	T
STM1311	0.53195	TAA	C
STM4507	0.53195	TGA	T
STM4349	0.53183	TGA	C
STM4128	0.53181	TAA	C
STM3638	0.53181	TAG	T
STM3545	0.53173	TAG	C
STM2558	0.53166	TAA	C
STM3721	0.53165	TAA	T
STM1292	0.53161	TAA	C
STM1381	0.53152	TAA	T
STM2523	0.53149	TAA	G
STM0407	0.53149	TGA	G
STM2354	0.53145	TAA	T
STM1627	0.53138	TGA	T
STM2259	0.53136	TAA	C
STM1896	0.53123	TAA	T
STM4044	0.53119	TAA	G
STM3557	0.53119	TGA	T
STM2091	0.53106	TAA	G
STM3174	0.53106	TAA	G
STM0139	0.53105	TAA	G
STM0102	0.53105	TAA	T
STM3041c	0.53098	TGA	G
STM3383	0.53094	TAA	T
STM0763.s	0.53092	TAA	T
STM4526	0.53089	TAA	G
STM3514	0.53088	TAA	G
STM2785	0.53086	TAA	G
STM0429	0.53078	TAA	G
STM4063	0.53077	TAA	A
STM1888	0.53064	TAA	A
STM2680	0.53059	TAA	A
STM2892	0.53055	TGA	T
STM2327	0.53053	TAA	T
STM3708	0.53041	TAA	T
STM0854	0.5304	TAG	T
STM1240	0.53034	TAG	C
STM3877	0.53021	TAA	G
STM3183	0.53015	TGA	T
STM0523	0.52997	TAA	T
STM3571	0.52996	TAA	C
STM0998	0.52993	TAA	A
STM0191	0.52992	TAA	T
STM4228	0.52992	TAA	G
STM3544	0.52987	TAA	C
STM4385	0.52985	TAA	G
STM3716	0.52976	TGA	T
STM3833	0.52975	TAA	G
STM2907	0.52973	TAA	T
STM1514	0.52971	TAA	A
STM2845	0.52966	TAA	A
STM0119	0.52963	TAA	G
STM0075	0.52952	TAA	T
STM4476.S	0.5295	TAA	T
STM4119	0.52946	TAA	C
STM0372	0.52937	TAA	T
STM4267	0.52929	TAA	T
STM2362	0.52924	TAA	T
STM3512	0.52918	TAA	G
STM3341	0.52914	TAA	T
STM2638	0.52913	TGA	T
STM0680	0.52905	TAA	A
STM4497	0.52903	TAA	A
STM0859	0.52903	TGA	T
STM2743	0.52897	TAA	A
STM3288	0.52896	TAA	C
STM0669	0.52893	TGA	G
STM1451	0.52885	TAA	T
STM4542	0.52881	TGA	C
STM0876	0.52878	TAA	T
STM3903	0.52867	TAA	T
STM1308	0.52863	TAA	C
STM1719	0.52858	TAA	T
STM3125	0.52857	TAA	T
STM3771	0.52849	TAA	C
STM0665	0.52842	TAA	C
STM0748	0.52835	TGA	T
STM0828	0.52833	TGA	G
STM4210	0.52827	TAA	T
STM2151	0.52826	TAA	A
STM3742	0.52821	TAG	C
STM1783.S	0.5282	TAA	C
STM4599	0.52819	TAA	C
STM2022	0.52794	TGA	T
STM1012	0.52793	TAG	A
STM2628	0.52793	TAG	A
STM4300	0.52792	TAA	C
STM1329	0.52782	TGA	A
STM2846	0.52777	TGA	C
STM4016	0.52776	TGA	T
STM4004	0.52772	TAG	C
STM3164	0.5275	TAA	G
STM0392	0.52735	TAA	C
STM4212	0.5272	TAA	T
STM2545	0.52717	TAA	C
STM1510	0.52712	TAA	C
STM1211	0.52711	TAA	T
STM4295	0.52709	TAA	T
STM2616	0.52704	TGA	T
STM3299	0.52698	TAA	G
STM2137	0.52693	TAA	T
STM2535	0.52675	TGA	A
STM1458	0.52651	TAA	A
STM0611	0.52648	TGA	G
STM0074	0.52646	TAA	T
STM2636	0.52643	TGA	G
STM3084.S	0.52641	TAA	C
STM1440	0.52641	TGA	C
STM0070	0.52627	TAA	T
STM3089	0.52626	TAA	A
STM1445	0.52619	TAA	A
STM0609	0.52611	TAA	A
STM0110	0.52609	TAA	C
STM0231	0.52604	TAA	T
STM0090	0.52596	TAA	A
STM3134	0.52591	TAA	A
STM3597	0.52586	TAA	T
STM0993	0.52585	TAA	T
STM2098	0.52585	TAA	G
STM2843	0.52582	TGA	T
STM0860	0.52579	TAA	A
STM3444	0.52578	TGA	G
STM4319	0.52574	TGA	A
STM2011	0.52564	TAA	T
STM3361	0.52563	TAA	A
STM4383.S	0.52557	TAA	T
STM2556	0.52556	TAA	T
STM4362	0.52555	TAG	A
STM2789	0.52544	TAA	G
STM0698	0.52543	TGA	T
STM1397	0.52542	TAA	A
STM1890	0.52534	TAA	C
STM0454	0.52531	TAA	C
STM0585	0.52531	TGA	T
STM3717	0.52528	TAA	T
STM2381	0.52523	TAA	A
STM3706	0.52518	TGA	G
STM4260	0.52512	TGA	G
STM2877	0.52509	TAA	T
STM3572	0.5248	TAA	T
STM2343	0.52469	TAA	T
STM1956	0.52465	TAG	G
STM2817	0.52464	TAG	T
STM3562	0.52445	TGA	G
STM0190	0.52437	TAA	T
STM3109	0.52429	TAA	T
STM0509	0.52419	TAA	A
STM4277	0.52417	TAA	C
STM3965	0.52413	TAA	C
STM2242	0.52412	TGA	C
STM1700	0.52405	TAA	G
STM1225	0.52403	TAA	T
STM0057	0.52392	TAA	A
STM3173	0.52391	TAA	G
STM0274	0.5239	TGA	T
STM2074	0.52379	TGA	T
STM4332	0.52377	TAA	C
STM4184	0.52373	TGA	T
STM4285	0.52369	TGA	T
STM3281	0.52367	TAG	C
STM4251	0.52364	TGA	T
STM0961	0.5236	TAG	A
STM1004	0.52357	TAA	C
STM1447	0.52352	TGA	G
STM2366	0.52344	TAA	T
STM3526	0.52344	TGA	T
STM1915	0.52343	TAA	G
STM3004	0.52341	TAA	G
STM3686	0.52336	TGA	C
STM0472	0.52335	TAG	T
STM0165	0.52323	TGA	T
STM2322	0.52321	TAA	G
STM0633	0.52315	TGA	T
STM4363	0.523	TAA	C
STM2240	0.52299	TGA	T
STM2585A	0.52299	TGA	G
STM0794	0.52295	TGA	G
STM2767	0.52294	TGA	G
STM4407	0.52294	TGA	A
STM0843	0.52279	TAA	T
STM4381	0.52275	TAA	A
STM0959	0.52275	TAA	C
STM3642	0.52274	TGA	A
STM1816	0.52261	TAA	G
STM0695	0.52252	TGA	A
STM4047	0.52247	TGA	C
STM1776	0.52236	TAA	T
STM2042	0.5223	TAA	G
STM3058	0.52229	TAA	G
STM0357	0.52229	TGA	G
STM4495	0.52227	TAA	T
STM2316.S	0.52223	TAA	T
STM3472	0.52223	TAA	A
STM4123	0.52216	TAA	G
STM4188.S	0.52209	TGA	T
STM4183	0.52207	TAA	T
STM4015	0.52199	TGA	T
STM2748	0.52197	TGA	G
STM3410	0.52194	TAA	T
STM3511	0.52193	TAA	G
STM2294	0.52179	TAG	T
STM0384	0.52179	TGA	T
STM3939	0.52161	TAA	G
STM0312	0.52149	TAA	C
STM2522	0.52148	TAA	G
STM4540.S	0.52146	TAA	C
STM3376	0.52138	TAA	C
STM4340	0.52126	TAA	G
STM4499	0.52117	TAA	T
STM2960	0.52112	TAA	G
STM3515	0.52104	TGA	G
STM2947	0.52102	TAA	C
STM0186	0.52094	TAA	T
STM3080	0.52089	TAG	T
STM1949	0.52077	TAG	T
STM2199	0.52076	TGA	C
STM0708	0.52074	TAA	T
STM3504	0.52074	TAA	T
STM1683	0.52071	TAG	A
STM2187	0.52054	TAG	C
STM3668	0.52052	TAA	G
STM2729	0.52046	TAA	T
STM3856	0.52045	TAA	T
STM0171	0.52035	TAA	G
STM3734	0.52035	TGA	T
STM3996	0.52034	TAA	T
STM4021	0.52032	TAG	G
STM4477	0.52028	TAA	G
STM4241	0.52019	TAG	C
STM3156	0.52017	TAA	C
STM4303	0.52015	TAA	G
STM3092	0.52013	TAG	T
STM1818	0.52003	TGA	G
STM0935	0.51999	TAA	A
STM2722	0.51992	TGA	T
STM1139	0.51989	TGA	T
STM0305	0.51987	TAG	T
STM4498	0.51987	TGA	T
STM1785	0.51984	TAA	T
STM2811	0.51982	TAA	G
STM0604	0.51981	TAA	C
STM3193	0.51977	TAA	G
STM4105	0.51976	TAA	C
STM2086	0.51971	TAA	A
STM2857	0.51966	TGA	A
STM3403	0.51955	TAA	A
STM0750	0.51952	TAA	T
STM0151	0.51947	TAG	T
STM3548	0.51933	TAA	A
STM3362	0.51932	TAA	A
STM0008	0.51929	TGA	C
STM2954	0.51927	TAA	A
STM0422	0.51925	TAA	T
STM4193	0.51925	TAA	C
STM4439	0.51924	TAA	T
STM0207	0.51918	TAA	G
STM2804	0.51917	TGA	C
STM4036	0.51915	TGA	A
STM2256	0.5191	TAA	G
STM4098	0.51901	TAA	A
STM3977	0.5189	TAG	C
STM0950	0.51884	TAA	T
STM0606	0.51876	TAA	T
STM2610	0.51875	TAA	A
STM0131	0.51874	TGA	T
STM0971	0.51851	TAG	T
STM4199	0.51838	TGA	G
STM3043	0.51829	TAA	T
STM1588	0.51828	TAA	C
STM2449.S	0.51813	TGA	G
STM3503	0.5181	TAA	G
STM0885	0.51803	TGA	G
STM1570	0.51801	TAA	G
STM2688	0.51799	TAA	T
STM0920	0.51798	TGA	T
STM0945	0.51796	TAA	T
STM3181	0.51796	TAA	C
STM2565	0.51794	TAA	T
STM3873.S	0.51794	TAA	T
STM0041	0.51792	TAG	A
STM1569	0.51782	TAA	G
STM1289	0.51777	TAA	A
STM2946	0.51767	TAA	T
STM3749	0.51751	TAA	A
STM0320	0.5175	TGA	T
STM2344	0.5175	TGA	T
STM0383	0.51749	TAA	T
STM0964	0.51745	TAA	G
STM1050	0.5174	TAG	G
STM1531	0.51733	TAG	T
STM2520	0.51731	TAA	T
STM1964	0.51728	TAA	T
STM1845	0.51707	TAA	C
STM0533	0.51701	TAA	A
STM0960	0.51699	TAA	A
STM3324	0.51694	TAA	A
STM2948	0.51683	TAA	T
STM2446	0.51681	TAA	G
STM3154	0.51676	TAA	G
STM0235	0.51676	TAG	A
STM3750	0.51674	TAA	A
STM1647	0.51664	TAA	T
STM4022	0.51659	TAA	T
STM2699	0.51659	TGA	C
STM1715	0.51656	TAA	T
STM3106	0.51648	TAA	A
STM3328	0.51646	TGA	C
STM1045	0.51632	TAA	C
STM3478	0.51631	TAA	A
STM3567	0.51629	TGA	T
STM3055	0.51622	TGA	T
STM4331	0.51615	TGA	T
STM3552	0.51593	TAA	A
STM3045	0.51585	TGA	A
STM1100	0.51577	TAG	T
STM1261	0.51572	TAA	T
STM3094	0.51571	TGA	A
STM1641	0.5157	TAA	A
STM1291	0.5157	TGA	A
STM2757	0.51567	TGA	T
STM1417	0.51566	TGA	A
STM4035	0.51561	TGA	G
STM0112	0.51556	TAA	T
STM0304	0.51556	TAA	C
STM1954	0.51553	TAA	T
STM0445	0.5155	TAA	T
STM2458	0.51541	TGA	T
STM2068	0.5154	TAA	T
STM2956	0.51536	TAA	A
STM3320	0.51535	TGA	C
STM2238	0.51534	TAA	A
STM2719	0.51533	TAA	C
STM3060	0.5153	TAA	C
STM4324	0.51528	TGA	T
STM2095	0.51521	TAA	G
STM1838	0.51519	TAA	G
STM1869	0.51508	TGA	A
STM2988	0.51501	TGA	T
STM2318	0.51484	TGA	G
STM2488	0.5148	TAA	T
STM1938	0.51466	TAA	T
STM3322	0.51463	TAA	C
STM2136	0.51461	TAG	T
STM2808	0.51459	TAA	C
STM1080	0.51456	TAA	C
STM4484	0.51455	TGA	G
STM3784	0.51454	TGA	G
STM3578	0.51438	TAA	C
STM2922	0.5143	TAA	G
STM2934	0.51428	TGA	T
STM2502	0.51426	TAA	A
STM1312	0.51412	TAA	T
STM2639	0.5141	TAA	T
STM0034	0.51398	TAA	T
STM3753	0.51394	TGA	T
STM4014	0.51382	TAA	T
STM3837	0.51378	TAG	A
STM3536	0.51377	TAA	T
STM1602	0.51376	TGA	T
STM1310	0.51375	TAA	G
STM3167	0.51373	TAA	A
STM3904	0.51373	TAA	T
STM2854	0.51373	TGA	T
STM1498	0.51372	TAA	G
STM3408	0.51362	TGA	T
STM4490	0.51349	TGA	A
STM0645	0.51346	TAA	G
STM4396	0.51342	TAA	C
STM2244	0.51342	TAA	T
STM3984	0.51342	TGA	G
STM1339	0.51341	TAA	T
STM2707	0.51334	TGA	G
STM1300	0.51328	TAA	A
STM3343	0.51326	TAA	C
STM2157	0.51325	TAA	T
STM1197	0.51317	TAA	G
STM0855	0.51314	TAA	G
STM3148	0.51314	TGA	G
STM3132	0.5131	TGA	T
STM3233	0.51307	TAA	T
STM2648	0.51307	TAA	G
STM1538	0.51306	TGA	C
STM0001	0.51306	TGA	C
STM4503	0.51298	TGA	C
STM1578	0.51286	TAA	T
STM3846.s	0.51282	TAA	T
STM3506	0.5128	TAA	G
STM1161.S	0.51277	TAG	C
STM2534	0.51269	TAA	T
STM1226	0.51257	TAA	A
STM0977	0.51253	TAA	T
STM4122	0.51247	TAA	C
STM1466	0.51243	TAA	T
STM1702	0.5124	TAA	C
STM3995	0.51239	TAA	A
STM3165	0.51235	TAA	G
STM1239	0.51234	TGA	C
STM3580	0.51232	TAA	C
STM2723	0.5123	TAA	A
STM4147	0.51228	TGA	G
STM0972	0.51218	TAA	A
STM1349	0.51217	TAG	T
STM2951	0.51213	TGA	T
STM0459	0.51211	TAA	T
STM0261	0.51195	TGA	T
STM0247	0.51194	TGA	G
STM3360	0.51186	TAG	T
STM2115	0.51176	TAA	C
STM0777	0.51164	TGA	C
STM0233	0.51161	TAA	T
STM1515	0.51161	TAA	C
STM3875	0.5116	TAA	G
STM2521	0.51159	TGA	G
STM3777	0.51155	TAA	A
STM3257	0.51151	TGA	A
STM2005	0.51149	TGA	C
STM3210	0.51143	TGA	A
STM3697	0.51142	TAA	C
STM0572	0.5114	TAA	T
STM4129	0.51138	TAA	A
STM3602	0.51137	TGA	T
STM2955.S	0.51132	TGA	A
STM0180	0.5113	TGA	T
STM1799	0.51127	TAG	T
STM0111	0.51123	TAA	G
STM3139	0.51118	TAA	C
STM2573	0.51111	TAA	A
STM4573	0.51111	TAA	T
STM3483	0.5111	TAA	G
STM1246	0.51109	TGA	A
STM4039	0.51108	TAA	G
STM4327	0.51102	TAA	A
STM4369	0.511	TGA	T
STM1099	0.51096	TAA	C
STM2167	0.51094	TAA	C
STM0166	0.51084	TGA	C
STM2202	0.51082	TAA	A
STM3325	0.51076	TAA	T
STM1370	0.51073	TAA	T
STM1631	0.51072	TAA	A
STM1548.s	0.51069	TGA	A
STM3160	0.51066	TAA	T
STM4205	0.51066	TAA	T
STM0122	0.51061	TAA	T
STM2516	0.5106	TAA	G
STM1478	0.51057	TAA	G
STM2495	0.51055	TAA	C
STM1268	0.51054	TAA	C
STM0310	0.51054	TAG	G
STM1231	0.51048	TAA	T
STM3391	0.51047	TAA	C
STM1962	0.51043	TAA	T
STM2519	0.51043	TAA	T
STM1906	0.51035	TGA	T
STM1695	0.51034	TGA	T
STM3914	0.51031	TAA	G
STM1413	0.5103	TAG	G
STM1886	0.51028	TAA	A
STM2981	0.51025	TAA	A
STM0618	0.51021	TAA	A
STM1324	0.5102	TAA	T
STM3964	0.5102	TAG	G
STM4399	0.51017	TAA	T
STM3317	0.51016	TAA	T
STM2940	0.5101	TAA	C
STM3645	0.51003	TAA	A
STM0948	0.51	TAA	C
STM3244	0.50997	TAA	T
STM4034	0.50996	TAA	G
STM1904	0.50992	TAG	C
STM1356	0.5098	TAA	G
STM0893	0.5098	TAG	A
STM2291	0.50966	TAA	T
STM0550	0.50965	TAA	C
STM2283	0.50962	TAA	T
STM0958	0.50955	TAG	T
STM3180	0.50951	TAA	G
STM0861	0.5095	TAG	G
STM4053	0.50949	TGA	C
STM0448	0.50944	TGA	T
STM1089	0.50942	TGA	C
STM1980	0.50934	TAA	A
STM1746.S	0.50934	TAA	T
STM1006	0.50933	TGA	A
STM1079	0.50931	TGA	T
STM0260	0.5093	TGA	T
STM4368	0.50929	TGA	G
STM0541	0.50926	TGA	T
STM0640	0.50922	TAA	T
STM2094	0.50921	TAA	G
STM1489	0.50918	TAA	C
STM0775	0.50917	TAA	A
STM1062	0.50911	TAA	C
STM3411	0.50903	TAG	A
STM4533	0.50893	TAA	G
STM3027	0.5089	TGA	C
STM2331	0.50889	TAA	T
STM0462	0.50883	TAA	G
STM4556	0.50881	TAG	T
STM1406	0.50879	TGA	A
STM2489	0.50863	TAA	A
STM4493	0.50862	TGA	C
STM2856	0.50856	TAA	T
STM1057	0.50854	TGA	C
STM2274	0.50853	TAA	C
STM2582	0.50853	TGA	T
STM0607	0.50843	TAA	C
STM1285	0.50838	TGA	T
STM1142	0.50834	TAA	G
STM3951	0.50833	TAA	T
STM0322	0.50833	TGA	C
STM3823	0.50831	TAA	G
STM3828	0.50824	TGA	T
STM0891	0.50822	TAA	G
STM3368	0.50821	TAA	C
STM2518	0.5082	TAA	A
STM0929	0.50819	TAA	A
STM0263	0.50815	TAG	C
STM3033	0.50808	TAA	T
STM0760	0.50807	TAA	G
STM3714	0.50802	TGA	T
STM2891	0.50801	TGA	T
STM0839	0.50796	TGA	G
STM1194	0.50794	TAA	A
STM1859	0.50793	TGA	A
STM0829	0.50789	TGA	T
STM2373	0.50785	TGA	T
STM0605	0.50781	TAA	C
STM2996	0.50779	TGA	T
STM1795	0.50778	TAA	G
STM2744	0.50774	TAA	T
STM3539	0.50769	TAG	T
STM2586	0.50766	TAA	T
STM0812	0.50765	TAA	T
STM0662	0.50765	TAA	T
STM2667	0.50764	TGA	C
STM0334	0.50759	TGA	G
STM3882	0.50755	TAA	A
STM4120	0.50754	TAA	T
STM2077	0.50754	TAA	C
STM0084	0.50752	TAA	G
STM1502	0.5075	TAA	G
STM4524	0.5075	TGA	C
STM1427	0.50747	TAA	T
STM2740	0.50746	TGA	A
STM3636	0.50738	TAA	T
STM3783	0.50738	TGA	T
STM1218	0.50737	TAA	T
STM3140	0.50733	TAA	A
STM2603	0.50726	TAA	G
STM1518	0.50718	TAA	C
STM3679	0.50714	TAA	T
STM3169	0.50701	TAA	A
STM0992	0.50698	TGA	A
STM3367	0.50696	TAA	A
STM0417	0.50684	TGA	T
STM3957	0.50675	TGA	T
STM2276	0.50673	TAA	A
STM2945	0.50673	TGA	C
STM2133	0.50671	TAA	T
STM3039	0.50671	TAA	A
STM2739	0.5067	TAA	T
STM2039	0.50663	TGA	T
STM0031	0.50659	TAA	T
STM2941	0.50649	TAA	G
STM0076	0.50646	TAA	A
STM4125	0.50645	TAA	G
STM2886	0.5064	TAA	T
STM2298	0.50636	TGA	A
STM1708	0.50634	TAG	T
STM0994	0.5063	TAA	A
STM0840	0.50624	TAA	C
STM0306	0.5061	TAA	A
STM2275	0.50589	TAA	T
STM3269	0.50583	TAA	C
STM1830	0.50583	TGA	G
STM4469	0.50582	TAA	T
STM2349	0.50581	TAA	C
STM3104	0.50577	TAA	C
STM4521	0.50569	TAA	T
STM1566	0.50569	TAG	T
STM1015	0.50565	TAA	G
STM2625	0.50565	TAA	G
STM4092	0.50564	TAA	G
STM0036	0.50563	TGA	A
STM1935	0.50558	TAA	T
STM4596	0.50558	TAA	A
STM1867	0.50558	TGA	G
STM0390	0.50557	TAA	T
STM1346	0.5055	TAG	C
STM1395	0.50548	TGA	G
STM1509	0.50546	TGA	T
STM1661	0.50543	TAA	T
STM0183	0.50542	TAA	A
STM1826	0.50542	TAA	A
STM3113	0.50542	TAA	T
STM0537	0.50535	TAA	G
STM1104	0.50531	TAG	C
STM2831	0.50528	TAA	T
STM3922	0.50521	TAA	A
STM3381	0.50516	TGA	G
STM0725	0.50511	TAA	A
STM4118	0.50511	TAG	C
STM0141	0.5051	TAA	T
STM3220	0.50509	TAA	G
STM3925	0.50509	TGA	T
STM2747	0.50499	TAA	T
STM2536	0.50497	TGA	A
STM1868A	0.50495	TAA	G
STM1249	0.50492	TAA	C
STM0115	0.50487	TAA	A
STM0820	0.50486	TAA	A
STM4293	0.50475	TGA	A
STM1932	0.50473	TGA	T
STM3972	0.5047	TGA	G
STM2190	0.50469	TAA	C
STM3589	0.50468	TAA	G
STM4424.S	0.50467	TAA	T
STM0052	0.50467	TGA	G
STM0374	0.50463	TAA	C
STM2540	0.50451	TAA	C
STM3667	0.50451	TAA	G
STM3573	0.50449	TAA	C
STM3744	0.50448	TAA	T
STM4217	0.50445	TAA	T
STM1927	0.50444	TAG	T
STM0145	0.50441	TGA	T
STM0720	0.5044	TAG	C
STM2194	0.50437	TGA	C
STM4110	0.50435	TAA	A
STM2694	0.50429	TAA	A
STM3370	0.50429	TGA	A
STM1189	0.50422	TAA	A
STM3230	0.50414	TGA	G
STM0622	0.50413	TAA	G
STM0723	0.5041	TAA	T
STM3843	0.50409	TAA	G
STM0683	0.50397	TAA	A
STM3713	0.50397	TGA	G
STM4185	0.50392	TAA	A
STM0539	0.50381	TGA	A
STM3831	0.50379	TAA	G
STM4583	0.50374	TAA	A
STM0307	0.50374	TGA	T
STM2380	0.50373	TAA	C
STM3101	0.50373	TGA	G
STM3077	0.5037	TAA	T
STM1551	0.50365	TAA	G
STM0101	0.50364	TAA	T
STM2243	0.50359	TGA	T
STM2888	0.50358	TAA	A
STM4137	0.50358	TGA	A
STM1439	0.50353	TAA	T
STM3136	0.50352	TAA	G
STM1343	0.50351	TAA	C
STM0159	0.50351	TAG	A
STM2391	0.50342	TAA	T
STM1636	0.5034	TAA	A
STM0408	0.5034	TGA	G
STM0404	0.50331	TAA	G
STM2730	0.50329	TGA	G
STM1599	0.50323	TAA	C
STM0226	0.50323	TGA	A
STM1436	0.50317	TAA	T
STM0802	0.50316	TAA	T
STM2850	0.50313	TGA	T
STM0980	0.50306	TAA	A
STM3773	0.50303	TAA	T
STM1963	0.50299	TGA	T
STM4164	0.50299	TGA	T
STM4586	0.50297	TAA	C
STM3236	0.50296	TAG	C
STM3745	0.50294	TAG	G
STM4201	0.5029	TAA	T
STM2564	0.50284	TAA	T
STM2473	0.50277	TAA	A
STM2423	0.50276	TAA	C
STM3409	0.50276	TAA	T
STM3962	0.50275	TGA	T
STM2652	0.50273	TAA	T
STM3778	0.50271	TAA	G
STM2135	0.50271	TGA	G
STM3691	0.50265	TAA	T
STM2097	0.50264	TAA	T
STM2596	0.50264	TGA	A
STM0886	0.50248	TAA	A
STM3252	0.50238	TGA	A
STM2980	0.50237	TAA	A
STM0415	0.50233	TAA	G
STM3195	0.5023	TAA	T
STM1999	0.5023	TGA	T
STM2351	0.50228	TAA	A
STM0924	0.50227	TAA	A
STM2084	0.50227	TAA	T
STM0175	0.50215	TGA	G
STM0774	0.50212	TAA	A
STM3626	0.50209	TAA	T
STM1579	0.50205	TGA	T
STM0182	0.50204	TAA	T
STM0061	0.50202	TGA	T
STM4230	0.50201	TAA	G
STM4297	0.50199	TAA	A
STM1314	0.50199	TAA	C
STM3687	0.50198	TAA	A
STM1983	0.50198	TAA	T
STM0132	0.50193	TAA	T
STM3907	0.50193	TAA	A
STM3248	0.50183	TAA	C
STM3942	0.5018	TAA	T
STM0864	0.5018	TAA	C
STM3340	0.50177	TAG	C
STM0299	0.50176	TAA	T
STM2131	0.50176	TAA	T
STM0214	0.50168	TAG	T
STM3674	0.50168	TGA	G
STM2189	0.50166	TAA	G
STM2669	0.5016	TAA	T
STM0030	0.50158	TAA	T
STM3263	0.50158	TAA	A
STM1230	0.50148	TAA	A
STM3652	0.50144	TAA	C
STM4126	0.50144	TAA	C
STM3082	0.50141	TAA	T
STM3062	0.50134	TAA	T
STM1561	0.50128	TAA	T
STM2041	0.50126	TGA	T
STM4304	0.50124	TGA	T
STM1653	0.50123	TAG	G
STM0975	0.50122	TAA	G
STM2969	0.50116	TAA	C
STM1652	0.50113	TAA	A
STM2045	0.50107	TAA	T
STM0053	0.50105	TAA	C
STM1530	0.50104	TGA	T
STM2865	0.50097	TAA	T
STM2447	0.5009	TAA	T
STM3018	0.50089	TAG	T
STM0682	0.50089	TGA	T
STM3224	0.50087	TAA	T
STM2683	0.50082	TAA	T
STM3715	0.5008	TAG	A
STM1071	0.50077	TAA	G
STM0951	0.50073	TGA	A
STM0149	0.50071	TGA	T
STM2557	0.5007	TAA	A
STM2847	0.50062	TAA	C
STM2501	0.50062	TGA	G
STM4344	0.50053	TAA	A
STM2765	0.50053	TAA	A
STM2943	0.50051	TGA	G
STM1302	0.50047	TGA	T
STM1282	0.50034	TAA	C
STM3157	0.50034	TAG	T
STM2879	0.50027	TGA	G
STM4346	0.50026	TGA	T
STM3239	0.50011	TGA	T
STM3722	0.50004	TGA	G
STM1960	0.50003	TGA	T
STM1277	0.49997	TAA	C
STM2358	0.49997	TGA	T
STM2896	0.49996	TAA	G
STM0499	0.49992	TGA	T
STM4453	0.49988	TAA	C
STM1787	0.49986	TAA	G
STM0549	0.49984	TAA	A
STM1367	0.49974	TAA	T
STM0469	0.49971	TAA	A
STM1542	0.49965	TGA	T
STM3906	0.49963	TGA	T
STM2746	0.49962	TAA	C
STM3291	0.49962	TGA	A
STM1414	0.49962	TGA	A
STM2061	0.49959	TGA	T
STM3611	0.49957	TAA	C
STM0497	0.49957	TAA	C
STM4481	0.49951	TAA	A
STM3332	0.49948	TAA	C
STM1202	0.49948	TAA	A
STM3531	0.49947	TAA	T
STM1453	0.49947	TGA	T
STM0284	0.49943	TAA	A
STM2928	0.49943	TAA	C
STM1535	0.49938	TGA	C
STM3868	0.49936	TAA	G
STM2295	0.49932	TAA	T
STM0612	0.4993	TAA	T
STM2971	0.4993	TAA	T
STM4243	0.49929	TAA	A
STM0433	0.49926	TAA	G
STM1297	0.49923	TAA	C
STM0721	0.4992	TAA	C
STM4313	0.49916	TAA	G
STM2260	0.49916	TGA	A
STM3757	0.49914	TAG	A
STM2781	0.49914	TGA	T
STM2025	0.49908	TGA	A
STM0862	0.49896	TAA	C
STM3144	0.49895	TAA	C
STM2876	0.49895	TAA	A
STM4087	0.49894	TAA	T
STM2868	0.49891	TGA	A
STM3743	0.49878	TAA	T
STM1155	0.49877	TGA	C
STM4166	0.49872	TGA	C
STM1889	0.49868	TAA	A
STM3913	0.49865	TAA	C
STM3657	0.49865	TAA	A
STM2976	0.49864	TAA	T
STM1577	0.49863	TGA	A
STM1925	0.49862	TGA	T
STM1348	0.49857	TAG	C
STM4480	0.49856	TAA	T
STM4040	0.49849	TGA	G
STM3002	0.49848	TGA	G
STM2909	0.49841	TAA	A
STM2834	0.4984	TAA	G
STM1112	0.49835	TAA	T
STM4247	0.49834	TAA	A
STM1495	0.49831	TAA	T
STM3309	0.49826	TAA	T
STM0719	0.49825	TGA	T
STM1141	0.49816	TAA	A
STM0293	0.49808	TAA	A
STM0903	0.49807	TGA	T
STM0542	0.49806	TAA	T
STM1110	0.49804	TAG	G
STM4467	0.49802	TAA	A
STM3137	0.49801	TAA	T
STM3935	0.49796	TAA	T
STM2269	0.49796	TAG	C
STM3912	0.49791	TAG	G
STM3724	0.49787	TGA	G
STM2329	0.49778	TAA	G
STM0997	0.49778	TAG	G
STM4023	0.49773	TAA	C
STM4204	0.49771	TAA	C
STM2962	0.4976	TGA	C
STM4104	0.49758	TAA	T
STM2083	0.49758	TAA	A
STM4416	0.49756	TAA	A
STM2093	0.49753	TGA	A
STM1947	0.49753	TGA	G
STM4489	0.49743	TAG	G
STM2866	0.49742	TAA	A
STM3048	0.4974	TGA	T
STM0804	0.49734	TAA	A
STM0776	0.49733	TAA	G
STM1298	0.49731	TAA	G
STM1582	0.49728	TAA	T
STM4445	0.49726	TAA	G
STM1177	0.49726	TGA	G
STM1750	0.49724	TGA	T
STM1554	0.49714	TAG	T
STM0798	0.49709	TGA	C
STM0892	0.49706	TAA	C
STM1398	0.49705	TGA	A
STM0103	0.49703	TAA	G
STM4167	0.49696	TAA	G
STM0551	0.49694	TAA	T
STM4225	0.49694	TAG	A
STM1105	0.4969	TAA	G
STM0475	0.49689	TGA	T
STM1805	0.49678	TAA	T
STM0303	0.49677	TGA	G
STM0491	0.49672	TAA	T
STM1188	0.49663	TAA	A
STM2200	0.49661	TAA	C
STM2855	0.49661	TAG	G
STM1068	0.49658	TGA	T
STM2069	0.49655	TAA	A
STM3561	0.49652	TAA	G
STM1691	0.4965	TAG	C
STM1043	0.49648	TAG	G
STM2292	0.49646	TAA	A
STM0578	0.49641	TAA	T
STM3023	0.49639	TAG	C
STM2612	0.49637	TAA	G
STM2671	0.49637	TGA	T
STM2064	0.49637	TGA	A
STM2937	0.49634	TAA	G
STM1613	0.4963	TAA	A
STM0857	0.49629	TGA	T
STM1568	0.49623	TAA	T
STM1237	0.49617	TGA	A
STM4058	0.49616	TAA	A
STM2685	0.49615	TAA	T
STM2434	0.49612	TAA	C
STM3643	0.49609	TAA	G
STM2816	0.49609	TAA	T
STM3105	0.49609	TGA	T
STM0088	0.49608	TGA	T
STM2178	0.49603	TAA	T
STM0346	0.49601	TGA	T
STM3624	0.49598	TAA	A
STM1922	0.49598	TGA	T
STM1400	0.49591	TAA	T
STM0277	0.49589	TAA	T
STM3243	0.49589	TGA	A
STM3505	0.49585	TAA	T
STM0339	0.49585	TAA	T
STM1061	0.4958	TGA	A
STM2051	0.49579	TAA	C
STM1442	0.49577	TAA	T
STM1491	0.49569	TAA	C
STM4220	0.49567	TAA	T
STM1905	0.49564	TGA	T
STM4194	0.49561	TAA	C
STM2125	0.49552	TAA	G
STM1410	0.49552	TGA	G
STM3836	0.49551	TAA	C
STM3384	0.4955	TAA	A
STM3255	0.49549	TGA	A
STM1131	0.49547	TGA	G
STM4386	0.49544	TAA	G
STM2273	0.49535	TAG	C
STM4107	0.49532	TAA	A
STM2770	0.4953	TAA	C
STM0080	0.49527	TAA	T
STM1815	0.49523	TAA	A
STM1372	0.49522	TGA	C
STM2008	0.49521	TAA	T
STM3538	0.4952	TGA	C
STM4488	0.49519	TAA	T
STM0071	0.49518	TAA	A
STM1519.S	0.49516	TAG	T
STM0044	0.49512	TGA	G
STM4460	0.49511	TAA	G
STM0348	0.49504	TGA	C
STM3615	0.49502	TAA	A
STM3876	0.495	TGA	T
STM1374	0.49499	TAA	A
STM2184	0.49499	TGA	T
STM0517	0.49497	TAA	G
STM4519	0.49496	TAA	T
STM1434	0.49496	TAA	C
STM1450	0.49493	TAA	T
STM1204	0.49489	TGA	C
STM2903	0.49484	TAA	T
STM2852	0.49483	TAA	T
STM2468	0.49477	TGA	A
STM1422	0.49464	TAA	A
STM3855	0.49463	TAA	A
STM3258	0.49463	TGA	T
STM1102	0.49462	TAA	A
STM1836	0.49462	TGA	T
STM1382	0.49458	TAA	C
STM3158	0.49451	TAA	G
STM0229	0.4945	TGA	T
STM1059	0.49448	TAA	T
STM2786	0.49448	TAA	T
STM1686	0.49447	TAG	A
STM2795	0.49441	TAA	T
STM4523	0.4944	TAA	A
STM2837	0.49439	TAA	C
STM2661	0.49439	TGA	T
STM0658	0.49437	TGA	A
STM3555	0.49436	TAA	A
STM1065	0.49422	TGA	G
STM3494.S	0.49421	TAA	T
STM2080	0.49421	TGA	T
STM2073	0.49418	TGA	G
STM3476	0.49415	TAA	G
STM4465	0.49413	TAA	T
STM4026	0.49412	TAA	A
STM2875	0.49412	TAA	C
STM1022	0.4941	TGA	C
STM4511	0.49401	TAA	A
STM1221	0.49401	TAG	T
STM0870	0.49399	TAA	A
STM4017	0.49393	TAA	A
STM1470	0.49384	TAA	C
STM4403	0.49383	TAA	C
STM4157	0.49383	TAG	C
STM3838	0.49382	TGA	T
STM4322	0.49381	TGA	C
STM2346	0.4938	TAA	G
STM2472	0.49375	TAA	T
STM3958	0.49374	TAG	T
STM0155	0.49369	TAA	T
STM0273	0.49368	TAA	C
STM3718	0.49361	TAA	A
STM1187	0.49361	TAG	T
STM2611.S	0.49359	TAA	A
STM4426	0.49358	TGA	A
STM2780	0.49357	TAG	C
STM0202	0.49353	TAA	A
STM0513	0.49348	TAG	C
STM1058	0.49345	TAA	A
STM0803	0.49345	TAA	C
STM2332	0.49339	TAG	T
STM2109	0.49339	TGA	G
STM0230	0.49336	TGA	T
STM1939	0.49314	TAA	G
STM4417	0.49313	TAA	A
STM0347	0.49305	TAA	C
STM3793	0.49305	TGA	A
STM0853	0.49304	TGA	A
STM1167	0.49301	TAA	T
STM3936	0.49301	TGA	G
STM1658	0.493	TAA	A
STM3093	0.49298	TAA	C
STM3008	0.49295	TGA	T
STM3851.S	0.49294	TGA	T
STM2177	0.49287	TGA	G
STM1723	0.49274	TGA	T
STM1882	0.49271	TGA	A
STM2562	0.49255	TAG	T
STM3127	0.49253	TGA	A
STM4235	0.49252	TAA	G
STM2148	0.49251	TAA	A
STM3999	0.49245	TAA	G
STM0172	0.49243	TGA	T
STM4314	0.49238	TAA	T
STM1123	0.49235	TAA	C
STM2701	0.49232	TAA	G
STM2887	0.49228	TGA	G
STM2176	0.49224	TGA	A
STM2859	0.49221	TAA	C
STM0014	0.49212	TAA	T
STM2796	0.49206	TAA	T
STM3781	0.49205	TAA	C
STM1726	0.49202	TGA	T
STM4402	0.49195	TAG	C
STM3627	0.49194	TGA	G
STM3493	0.49193	TGA	T
STM3079.S	0.4919	TAA	C
STM3752	0.49189	TGA	T
STM1921	0.49186	TGA	T
STM1265	0.49175	TAA	T
STM3756	0.49173	TAA	A
STM0822	0.49173	TAG	A
STM0519	0.4917	TAA	T
STM4435	0.49155	TGA	T
STM2835	0.49155	TGA	C
STM1101	0.49148	TGA	A
STM3356	0.49142	TAA	T
STM4372	0.49142	TGA	T
STM1824	0.49125	TAA	T
STM2076	0.49123	TAA	T
STM0144	0.4912	TAA	G
STM1536	0.49115	TAA	T
STM2237	0.49114	TAG	G
STM3275.S	0.49113	TAG	C
STM0313	0.49108	TAA	G
STM1005	0.49107	TAG	A
STM2895	0.49104	TGA	A
STM4094	0.491	TAA	A
STM0278	0.491	TAA	A
STM3662	0.491	TAG	T
STM0029	0.49098	TGA	A
STM0494	0.49096	TAG	C
STM0130	0.49094	TAA	A
STM4216	0.49094	TGA	T
STM3881	0.49089	TGA	G
STM0856	0.49084	TAA	A
STM1552	0.49083	TAA	G
STM1214	0.49083	TAA	G
STM3732	0.49081	TAA	C
STM4237	0.49079	TAA	T
STM1137	0.49079	TAG	T
STM4130	0.49078	TGA	A
STM1480	0.49076	TAA	T
STM3052	0.49072	TAA	G
STM0940	0.49072	TAA	T
STM1357.S	0.49071	TAA	A
STM2889	0.4907	TAA	A
STM2451	0.49069	TAA	C
STM4580.S	0.49065	TAA	G
STM0858	0.49061	TAA	C
STM1087	0.49052	TAG	A
STM1984	0.4905	TAA	A
STM3802	0.4905	TAA	T
STM0927	0.49048	TGA	T
STM2228	0.49044	TAA	T
STM3305	0.49044	TGA	T
STM3612	0.49041	TAA	G
STM3177	0.49037	TGA	A
STM2232	0.49034	TAA	A
STM1409	0.49032	TGA	G
STM0932	0.49028	TAA	T
STM1393	0.49028	TAA	A
STM2096	0.49025	TAA	T
STM3484	0.49024	TAA	T
STM0379	0.49024	TAA	A
STM0196	0.49023	TGA	T
STM3603	0.49022	TAA	C
STM1074	0.49019	TGA	T
STM0358.S	0.49018	TAA	C
STM2663	0.49017	TGA	A
STM1069	0.49016	TAA	C
STM4367	0.49013	TGA	A
STM4117	0.49011	TAA	G
STM2670	0.4901	TAA	G
STM2420	0.49002	TAA	T
STM0700	0.49001	TGA	T
STM2121	0.48997	TGA	G
STM1796	0.48995	TAA	C
STM2995	0.48984	TGA	T
STM1407	0.48984	TGA	A
STM4275	0.48983	TAA	C
STM2662	0.48983	TGA	A
STM4466	0.48981	TAA	G
STM4301	0.48975	TAA	T
STM1216	0.48975	TAA	G
STM3769.S	0.48972	TAA	A
STM0879	0.48972	TGA	A
STM3872	0.48962	TAA	A
STM1663	0.48961	TAA	A
STM2119	0.48957	TAA	C
STM3969	0.48953	TAA	C
STM1394	0.48949	TAA	T
STM3348	0.48945	TAA	T
STM3920	0.48943	TGA	G
STM3029.S	0.48935	TGA	T
STM2575	0.48931	TAA	T
STM0129	0.4893	TGA	T
STM1359	0.48929	TGA	C
STM3253	0.48923	TGA	G
STM2360	0.48921	TAA	T
STM0150	0.48918	TGA	T
STM1911	0.48917	TGA	T
STM1768	0.48913	TAA	T
STM1923	0.48912	TAA	G
STM1217.S	0.48912	TAA	G
STM3225	0.48912	TGA	A
STM3709	0.4891	TAA	C
STM3546	0.4891	TGA	G
STM3665	0.4891	TGA	C
STM4550	0.48909	TAA	A
STM1183	0.48909	TAA	A
STM0414	0.48909	TAA	A
STM2801	0.48906	TAA	A
STM0142	0.48905	TAA	G
STM3897	0.48903	TGA	A
STM0567	0.48902	TAG	T
STM1844	0.48901	TAA	T
STM3648	0.489	TAA	T
STM2513	0.48899	TAA	G
STM4263	0.48899	TGA	T
STM1868	0.48897	TAA	T
STM3770	0.48893	TGA	T
STM4163	0.48888	TGA	C
STM1848	0.48886	TGA	A
STM4064	0.48885	TGA	T
STM2567	0.48883	TAG	C
STM3543	0.4888	TAA	T
STM1126	0.4888	TAG	T
STM2401	0.48878	TGA	A
STM2104	0.48877	TAA	C
STM3061	0.48873	TAG	C
STM1766	0.48871	TAA	T
STM3138	0.48865	TGA	A
STM1320	0.48861	TAA	T
STM0646	0.4886	TGA	T
STM4527	0.48855	TAG	T
STM1392	0.48852	TAA	T
STM0087	0.4885	TAA	C
STM4291	0.48849	TAA	C
STM2414	0.48846	TAA	C
STM3142	0.48843	TAA	T
STM2392	0.48841	TAA	A
STM0659	0.48835	TAA	C
STM3822	0.48829	TAA	G
STM3780	0.48827	TAA	G
STM3485	0.48825	TAA	T
STM4262	0.48824	TAA	A
STM2814	0.48821	TAA	T
STM3800	0.48812	TGA	A
STM0078	0.48804	TAA	T
STM3532	0.48803	TAA	G
STM0825	0.488	TGA	C
STM4302	0.4879	TAA	A
STM1014	0.48789	TAA	C
STM2626	0.48789	TAA	C
STM1035	0.48782	TAA	A
STM0625	0.48782	TGA	G
STM0726	0.48776	TAA	G
STM3974	0.48769	TAA	A
STM3005	0.48767	TAA	C
STM2496	0.48765	TAA	T
STM4101	0.48764	TAA	T
STM1471	0.48764	TGA	C
STM1648	0.48762	TAA	G
STM2001	0.48761	TAA	T
STM3215	0.48756	TAA	G
STM2262	0.48755	TGA	T
STM1704	0.48736	TAA	A
STM4141	0.48719	TAA	C
STM0489	0.48719	TAG	A
STM1115	0.48717	TAA	A
STM0024	0.48715	TAA	A
STM0731	0.48715	TAA	C
STM1716	0.48713	TAA	A
STM0576	0.48713	TGA	A
STM1263	0.4871	TAA	G
STM1135	0.48705	TGA	T
STM3371	0.48704	TGA	A
STM0439	0.48702	TAA	C
STM0048	0.48696	TAA	A
STM0515	0.48695	TGA	C
STM0156	0.48694	TAA	C
STM4557	0.48693	TAA	A
STM2235	0.48693	TGA	G
STM1028	0.48691	TGA	T
STM1295	0.4869	TAA	T
STM2118	0.48689	TAA	T
STM0228	0.48688	TAA	T
STM2036	0.48688	TGA	A
STM1549	0.48688	TGA	T
STM0882	0.48686	TAA	T
STM0097	0.48685	TGA	C
STM4593	0.48683	TGA	T
STM1133	0.48682	TAA	A
STM2759	0.48682	TAA	T
STM0928	0.48682	TAA	A
STM2828	0.4868	TGA	G
STM0765	0.48671	TAA	T
STM2505	0.48666	TAA	G
STM2782	0.48665	TAA	A
STM4578	0.48664	TGA	T
STM0506	0.4866	TGA	A
STM1737	0.48659	TAA	T
STM1266	0.48658	TGA	G
STM2482	0.48657	TAG	T
STM3748	0.48656	TAA	T
STM0558	0.48655	TAA	C
STM4337	0.48653	TAA	C
STM0634	0.48653	TGA	C
STM4504	0.4865	TAA	T
STM3297	0.48645	TGA	T
STM1534	0.48643	TAG	A
STM4568	0.48643	TAG	T
STM2309	0.48636	TGA	T
STM4258	0.48635	TAA	G
STM4572	0.48632	TGA	A
STM3690	0.48628	TAA	T
STM0169	0.48626	TAA	C
STM3097	0.48622	TAA	A
STM0724	0.48621	TAA	A
STM3206	0.48614	TAA	A
STM0456	0.48613	TGA	A
STM1371	0.48612	TAA	A
STM1770	0.48608	TAA	A
STM4190	0.48605	TAA	T
STM1879	0.48603	TAG	A
STM3629	0.48599	TAA	G
STM2718	0.48595	TGA	T
STM4306	0.48593	TGA	G
STM2742	0.48592	TGA	A
STM4109	0.48589	TAG	G
STM0370	0.48588	TGA	G
STM2776	0.48585	TAA	C
STM2082	0.48585	TAA	G
STM3334	0.48583	TAA	C
STM0077	0.48583	TGA	C
STM4518	0.48582	TAA	C
STM2706	0.48581	TAA	T
STM2480	0.48581	TAA	A
STM2062	0.48579	TAA	G
STM2477	0.48579	TGA	A
STM2396	0.48577	TGA	T
STM3525	0.48574	TAA	T
STM2883	0.48572	TAA	C
STM3820	0.48572	TGA	C
STM1179	0.48565	TAA	G
STM3372	0.48562	TAA	A
STM0589	0.48561	TGA	T
STM4376	0.4856	TAA	T
STM2867	0.4856	TGA	T
STM1457	0.48546	TAA	A
STM1756	0.48546	TAA	T
STM0118	0.48544	TAA	A
STM3214	0.48544	TAG	C
STM0783	0.4854	TGA	C
STM4392	0.48526	TAG	C
STM1567	0.4852	TAA	A
STM1592	0.4852	TAA	C
STM0984	0.4852	TGA	T
STM0878	0.48518	TAA	G
STM4108	0.48516	TAA	G
STM1931	0.48515	TAA	T
STM2374	0.48509	TAA	T
STM1420	0.48509	TAA	G
STM2920	0.48509	TGA	A
STM1851	0.48508	TGA	C
STM1362	0.48506	TAG	A
STM1294	0.48504	TAA	A
STM1593	0.48504	TGA	T
STM1064	0.48503	TGA	A
STM1252	0.48498	TAA	G
STM1219	0.48498	TAA	T
STM0289	0.48495	TGA	T
STM0717	0.48494	TAA	T
STM3452	0.48494	TGA	T
STM1493	0.48492	TAA	G
STM4246	0.48492	TAA	C
STM1162	0.48491	TAA	A
STM1941	0.48487	TAA	A
STM0281	0.48485	TGA	C
STM1233	0.48484	TGA	T
STM3056	0.48478	TAA	G
STM3256	0.48474	TAG	C
STM3845	0.48473	TAA	T
STM3560	0.48454	TAG	A
STM1958	0.48449	TAG	T
STM2695	0.48444	TGA	T
STM4333	0.48441	TAA	T
STM3161	0.48436	TAA	A
STM2591	0.48434	TAG	C
STM1656	0.48433	TAA	C
STM3353	0.48429	TAA	T
STM1172	0.48425	TAA	G
STM1326	0.48424	TAA	T
STM1834	0.48419	TAA	C
STM3824	0.48414	TGA	T
STM0437	0.4841	TAA	G
STM1468	0.48409	TAA	T
STM4538	0.48407	TAA	G
STM1692	0.484	TGA	T
STM1765	0.48399	TAA	C
STM0979	0.48397	TAA	A
STM1965	0.48394	TGA	A
STM1969	0.4838	TAA	T
STM0756	0.48379	TAA	A
STM0126	0.48379	TGA	T
STM2448	0.48375	TAA	C
[truncated: 2,154 more rows]

## Sheet: S pyrogenes
SeqName	ITE	stop codon	3' flanking site
SPy_1931	0.86522	TAA	G
SPy_0055	0.85308	TAA	G
SPy_0051	0.8501	TAA	T
SPy_0611	0.84995	TAA	T
SPy_0779	0.84773	TAA	T
SPy_0819	0.83718	TAA	T
SPy_0274	0.83699	TAA	T
SPy_1889	0.83431	TAA	T
SPy_2178	0.83051	TAA	T
SPy_1932	0.82981	TAA	G
SPy_0460	0.82349	TAG	T
SPy_1073	0.82336	TAA	G
SPy_1955	0.82255	TAA	T
SPy_1831	0.82199	TAA	T
SPy_1829	0.8189	TAA	T
SPy_1489	0.81667	TAA	T
SPy_0047	0.81322	TAA	T
SPy_0805	0.81315	TAA	T
SPy_0272	0.81076	TAA	T
SPy_0250	0.80976	TAA	T
SPy_2093	0.80903	TAA	T
SPy_1234	0.80701	TAA	T
SPy_0822	0.804	TAA	T
SPy_0052	0.80349	TAA	T
SPy_1072	0.80304	TAA	G
SPy_0061	0.80002	TAA	T
SPy_0731	0.79876	TAG	A
SPy_0724	0.79862	TAG	T
SPy_1881	0.79799	TAA	T
SPy_0461	0.79484	TAA	G
SPy_0057	0.79203	TAA	G
SPy_2160	0.79042	TAA	G
SPy_2092	0.79011	TAA	T
SPy_0069	0.78925	TAA	G
SPy_0806	0.78852	TAA	G
SPy_0050	0.78814	TAA	T
SPy_0273	0.78528	TAA	C
SPy_0056	0.78381	TAA	C
SPy_0271	0.78288	TAA	T
SPy_2159	0.77366	TAA	T
SPy_0066	0.77179	TAA	T
SPy_0060	0.76953	TAA	T
SPy_0059	0.76779	TAA	T
SPy_1429	0.76564	TAA	C
SPy_0913	0.76109	TAA	T
SPy_1888	0.76096	TAA	T
SPy_1849	0.75373	TAG	T
SPy_1373	0.75026	TAA	G
SPy_0613	0.75004	TAA	G
SPy_0053	0.74584	TAA	T
SPy_0717	0.74298	TAA	G
SPy_1760	0.73861	TAA	T
SPy_0049	0.73848	TAA	T
SPy_0064	0.72291	TAA	A
SPy_1282	0.72104	TAA	A
SPy_0065	0.71946	TAA	T
SPy_0062	0.71906	TAA	T
SPy_1740	0.70998	TAA	T
SPy_1738	0.70644	TAA	G
SPy_0078	0.70338	TAA	T
SPy_1294	0.70294	TAA	T
SPy_1739	0.70049	TAG	A
SPy_0063	0.69801	TAA	T
SPy_1372	0.6974	TAA	A
SPy_0077	0.69705	TAA	A
SPy_2018	0.69317	TAA	G
SPy_1896	0.69046	TAA	T
SPy_0071	0.68962	TAA	G
SPy_0754	0.68754	TAA	C
SPy_1151	0.68731	TAA	T
SPy_1753	0.68587	TAA	G
SPy_0072	0.68562	TAA	T
SPy_1922	0.68523	TAA	T
SPy_1544	0.68096	TAA	T
SPy_0840	0.68072	TAA	T
SPy_1389	0.67991	TAA	A
SPy_0936	0.67963	TAA	A
SPy_1835	0.67938	TAA	C
SPy_1821	0.67681	TAA	T
SPy_1283	0.67223	TAA	G
SPy_1031	0.66985	TAA	A
SPy_2039	0.66675	TAG	T
SPy_1923	0.6648	TAA	T
SPy_1150	0.66194	TAG	T
SPy_0215	0.6617	TAA	T
SPy_1919	0.66114	TAA	C
SPy_0076	0.66009	TAA	A
SPy_1026	0.65932	TAA	G
SPy_1915	0.65574	TAA	T
SPy_0067	0.652	TAA	T
SPy_0098	0.65045	TAA	G
SPy_0099	0.64917	TAA	T
SPy_2183	0.64673	TAA	T
SPy_1128	0.64645	TAA	C
SPy_0780	0.64635	TAA	A
SPy_0737	0.6463	TAA	G
SPy_1547	0.64619	TAA	T
SPy_1869	0.64457	TAA	G
SPy_1029	0.6434	TGA	T
SPy_1527	0.64132	TAG	C
SPy_1867	0.6395	TAA	C
SPy_1830	0.63808	TAG	T
SPy_2079	0.63661	TAA	T
SPy_0173	0.63538	TAG	T
SPy_1028	0.63536	TAG	A
SPy_0075	0.63303	TAA	T
SPy_0760	0.63089	TAA	T
SPy_0463	0.63039	TAA	C
SPy_1139	0.62982	TAA	T
SPy_1141	0.62692	TAA	T
SPy_1291	0.62453	TAA	A
SPy_1357	0.62437	TAG	T
SPy_1228	0.62328	TAG	T
SPy_0991	0.62324	TAA	T
SPy_1917	0.62322	TAA	G
SPy_1310	0.62223	TAA	G
SPy_1531	0.61762	TAA	T
SPy_0804	0.61667	TAA	T
SPy_1054	0.61505	TAA	T
SPy_0080	0.61477	TAA	T
SPy_0782	0.61338	TAA	A
SPy_1676	0.61305	TAA	G
SPy_0027	0.61042	TAA	G
SPy_0738	0.60952	TAA	T
SPy_2206	0.60838	TGA	T
SPy_0714	0.60825	TAA	T
SPy_0517	0.60819	TAA	T
SPy_0074	0.60683	TAA	A
SPy_1983	0.60608	TAA	T
SPy_0595	0.60545	TAA	C
SPy_1390	0.60482	TAA	G
SPy_0892	0.60254	TAG	G
SPy_1415	0.60188	TAA	G
SPy_0044	0.60182	TAA	A
SPy_0349	0.60154	TAA	T
SPy_1204	0.60113	TAA	C
SPy_2151	0.60104	TAA	G
SPy_1083	0.59997	TAA	T
SPy_1371	0.59947	TAA	T
SPy_0651	0.59763	TAA	T
SPy_1273	0.59629	TAG	A
SPy_2070	0.59609	TAA	G
SPy_1871	0.59598	TAA	G
SPy_1895	0.59551	TAA	T
SPy_1854	0.59504	TAA	A
SPy_2077	0.59474	TAA	T
SPy_1541	0.59401	TAA	T
SPy_1724	0.5935	TAA	G
SPy_1440	0.59261	TAG	G
SPy_1324	0.59256	TAG	G
SPy_1224	0.59203	TAA	A
SPy_0109	0.59019	TAA	A
SPy_0019	0.58932	TAA	C
SPy_1742	0.5892	TAA	T
SPy_0721	0.58892	TAA	A
SPy_1592	0.58739	TAA	G
SPy_1306	0.58731	TAA	G
SPy_0380	0.58648	TAA	T
SPy_0758	0.586	TAG	A
SPy_0852	0.58595	TAA	A
SPy_1499	0.58594	TAA	T
SPy_0855	0.5852	TAA	A
SPy_0392	0.58468	TAA	A
SPy_0025	0.58446	TAA	A
SPy_1514	0.58433	TAA	A
SPy_2116	0.5841	TAA	A
SPy_1918	0.58383	TAA	T
SPy_0756	0.58321	TAA	T
SPy_0479	0.58197	TAA	T
SPy_2210	0.58178	TAA	A
SPy_1916	0.58063	TGA	T
SPy_1613	0.58052	TAG	T
SPy_0006	0.5796	TAA	T
SPy_2010	0.57938	TAG	T
SPy_1805	0.57802	TAA	G
SPy_0894	0.57763	TAA	T
SPy_1485	0.57758	TAA	A
SPy_0395	0.57554	TAA	A
SPy_1721	0.57545	TAG	G
SPy_0239	0.57524	TAA	G
SPy_0330	0.57467	TAA	A
SPy_1750	0.57324	TAA	A
SPy_0252	0.57211	TAA	G
SPy_1678	0.57177	TAA	G
SPy_2072	0.57161	TAA	A
SPy_1484	0.57056	TAA	C
SPy_0453	0.57018	TAA	G
SPy_1568	0.56975	TAG	T
SPy_2051	0.56935	TAG	G
SPy_2156	0.56932	TAA	G
SPy_1946	0.56886	TAA	A
SPy_0177	0.56717	TAA	C
SPy_0679	0.5668	TAA	A
SPy_0688	0.56617	TAG	C
SPy_1361	0.56605	TAA	A
SPy_0623	0.566	TAA	T
SPy_1488	0.56592	TAA	A
SPy_1761	0.56567	TAA	G
SPy_1513	0.56566	TAA	G
SPy_0971	0.56474	TAA	A
SPy_0015	0.56436	TGA	T
SPy_1180	0.56398	TAA	A
SPy_0163	0.56354	TAA	A
SPy_1637	0.56345	TAG	T
SPy_2080	0.56334	TAA	A
SPy_1868	0.56284	TAA	A
SPy_1354	0.56136	TAA	A
SPy_1240	0.56134	TAA	G
SPy_0164	0.5612	TAG	G
SPy_0160	0.561	TAA	G
SPy_1976	0.56059	TAA	G
SPy_0769	0.56055	TAA	G
SPy_1749	0.56047	TAA	G
SPy_0657	0.56009	TAA	C
SPy_2083	0.55957	TAG	G
SPy_1882	0.55929	TAA	A
SPy_0296	0.55916	TGA	G
SPy_0759	0.5581	TAA	A
SPy_1618	0.55799	TAA	A
SPy_1067	0.55798	TGA	T
SPy_0036	0.55704	TAA	T
SPy_1038	0.55666	TAA	C
SPy_1765	0.5553	TGA	G
SPy_2190	0.55467	TAA	A
SPy_1529	0.55424	TAG	G
SPy_0933	0.5541	TAA	T
SPy_1894	0.55358	TAG	T
SPy_1689	0.5534	TAA	G
SPy_1962	0.55299	TAA	A
SPy_0020	0.5529	TAA	A
SPy_2032	0.55276	TAA	A
SPy_0982	0.55271	TAA	A
SPy_1640	0.55257	TAA	A
SPy_1651	0.55252	TAA	T
SPy_2084	0.55252	TAA	C
SPy_0599	0.55158	TGA	A
SPy_0935	0.55152	TAG	G
SPy_1188	0.55143	TAA	A
SPy_1708	0.55064	TAA	A
SPy_1520	0.5506	TAA	T
SPy_1406	0.55031	TAA	G
SPy_1033	0.54996	TAG	T
SPy_0584	0.54986	TGA	T
SPy_1123	0.54911	TGA	C
SPy_0484	0.5489	TAA	A
SPy_1615	0.54887	TAA	A
SPy_0297	0.54882	TAA	A
SPy_0927	0.54878	TAA	A
SPy_0885	0.5482	TAA	G
SPy_0269	0.54807	TAA	G
SPy_1070	0.54807	TGA	T
SPy_1226	0.54803	TAA	G
SPy_0103	0.54753	TAA	A
SPy_1058	0.54752	TAA	A
SPy_1316	0.54724	TAA	T
SPy_0634	0.54558	TAA	T
SPy_1747	0.5455	TGA	T
SPy_0630	0.54466	TAA	T
SPy_1359	0.54465	TAA	A
SPy_1239	0.54459	TAG	A
SPy_1729	0.54386	TAA	G
SPy_1759	0.54334	TAA	A
SPy_0457	0.54329	TAA	A
SPy_1719	0.54309	TAA	G
SPy_0003	0.54257	TAA	G
SPy_0890	0.54174	TAA	G
SPy_0276	0.54152	TAA	G
SPy_0514	0.54072	TAA	C
SPy_1176	0.5406	TAG	G
SPy_0801	0.54055	TAA	G
SPy_1486	0.53997	TAA	A
SPy_1286	0.53994	TAG	G
SPy_1393	0.5399	TAA	A
SPy_0179	0.53986	TGA	G
SPy_1924	0.53966	TAA	A
SPy_1886	0.53909	TAG	T
SPy_2016	0.53889	TAA	A
SPy_0644	0.53833	TAG	A
SPy_1436	0.5381	TAA	C
SPy_0837	0.53768	TAG	G
SPy_0627	0.53767	TAA	T
SPy_1638	0.5374	TAA	C
SPy_1704	0.53728	TAA	A
SPy_0277	0.53677	TAA	C
SPy_1688	0.53671	TAA	A
SPy_2188	0.53664	TAA	T
SPy_0385	0.53613	TAA	G
SPy_1632	0.53613	TAG	A
SPy_0096	0.53603	TAG	A
SPy_1751	0.53588	TAG	A
SPy_1333	0.53561	TAA	G
SPy_1842	0.5355	TAG	A
SPy_0761	0.53534	TAA	G
SPy_0569	0.53526	TAA	C
SPy_0980	0.53442	TAA	T
SPy_0669	0.53419	TAG	G
SPy_0889	0.5339	TAG	T
SPy_0911	0.53341	TAA	A
SPy_1777	0.53331	TAA	A
SPy_1457	0.53281	TAA	T
SPy_0727	0.53271	TAG	T
SPy_1934	0.53266	TAA	C
SPy_1521	0.53261	TAA	A
SPy_1217	0.53256	TAG	T
SPy_0763	0.53225	TAG	C
SPy_0707	0.53214	TAG	G
SPy_0768	0.53207	TAA	A
SPy_1227	0.53183	TAA	A
SPy_2000	0.53171	TAA	C
SPy_0830	0.53149	TAA	G
SPy_0203	0.53144	TAA	T
SPy_1213	0.53135	TAG	G
SPy_0903	0.53103	TAA	T
SPy_1136	0.53099	TAA	T
SPy_1906	0.53087	TAA	A
SPy_0901	0.53027	TAA	G
SPy_0532	0.5301	TAA	A
SPy_1285	0.52979	TAA	T
SPy_0022	0.52941	TAG	A
SPy_0469	0.52911	TAA	T
SPy_2201	0.52844	TAG	C
SPy_2052	0.52829	TAA	G
SPy_1378	0.52796	TAA	T
SPy_0710	0.52786	TAG	G
SPy_1060	0.52772	TAA	T
SPy_0345	0.5272	TAA	C
SPy_1225	0.52702	TAA	C
SPy_2216	0.52682	TAA	A
SPy_2049	0.52647	TAG	G
SPy_1771	0.5263	TAA	T
SPy_1164	0.52627	TAA	A
SPy_0422	0.52545	TGA	T
SPy_1758	0.52533	TAA	G
SPy_0165	0.52511	TAA	C
SPy_2043	0.5239	TAA	T
SPy_0601	0.52376	TAA	G
SPy_1189	0.52355	TAA	A
SPy_1200	0.52352	TAA	A
SPy_1358	0.52331	TAA	A
SPy_1152	0.52321	TAA	T
SPy_1375	0.52311	TAA	T
SPy_0872	0.52274	TAG	C
SPy_0784	0.52269	TAA	G
SPy_0888	0.52267	TAA	T
SPy_0207	0.52253	TAA	T
SPy_2082	0.52208	TAA	T
SPy_1465	0.52204	TGA	T
SPy_1877	0.52198	TAG	A
SPy_0851	0.52175	TAA	T
SPy_1374	0.5216	TAA	T
SPy_1280	0.52107	TAA	A
SPy_1237	0.5208	TAA	A
SPy_1785	0.5205	TAA	C
SPy_0121	0.52049	TAA	G
SPy_1295	0.52027	TAA	T
SPy_1746	0.51999	TGA	G
SPy_0696	0.51986	TGA	T
SPy_1496	0.51955	TAG	A
SPy_1770	0.51924	TGA	T
SPy_0850	0.51919	TAA	G
SPy_1861	0.51918	TAA	G
SPy_0410	0.5191	TAA	T
SPy_0740	0.51909	TAA	C
SPy_0598	0.51897	TAA	A
SPy_2177	0.5189	TAA	A
SPy_1477	0.51863	TGA	T
SPy_1694	0.51842	TAA	G
SPy_1938	0.51808	TAA	A
SPy_1241	0.51774	TGA	G
SPy_1958	0.51771	TAA	C
SPy_0149	0.5174	TAA	G
SPy_0167	0.51738	TAG	G
SPy_1183	0.51734	TAA	T
SPy_2207	0.51716	TAA	T
SPy_0835	0.51672	TAA	A
SPy_0115	0.51669	TAA	A
SPy_0399	0.51663	TAG	G
SPy_1191	0.51657	TAA	C
SPy_1628	0.51657	TAA	T
SPy_2157	0.51594	TAA	T
SPy_0832	0.51587	TGA	T
SPy_0268	0.51531	TAG	A
SPy_1782	0.51517	TAA	T
SPy_0531	0.51504	TAG	A
SPy_1100	0.51482	TAG	A
SPy_1699	0.51441	TAA	A
SPy_1664	0.51428	TAA	C
SPy_2185	0.51426	TAA	A
SPy_0031	0.51386	TAG	T
SPy_0615	0.51361	TAG	G
SPy_0946	0.51361	TAG	A
SPy_1707	0.51358	TAG	G
SPy_2007	0.5133	TAA	A
SPy_1416	0.51317	TAA	T
SPy_2089	0.51297	TAG	T
SPy_1523	0.51274	TAG	C
SPy_1445	0.51272	TAG	A
SPy_1098	0.51253	TGA	G
SPy_2195	0.51237	TAA	G
SPy_1292	0.51193	TAA	T
SPy_0655	0.51173	TAA	A
SPy_0226	0.51166	TAA	G
SPy_0907	0.51153	TAA	C
SPy_2182	0.5115	TAA	G
SPy_1857	0.51139	TAA	G
SPy_0874	0.51124	TAG	G
SPy_1509	0.51101	TAA	C
SPy_1986	0.511	TAA	C
SPy_1170	0.51096	TAA	C
SPy_1776	0.51049	TAA	A
SPy_0348	0.51043	TAA	A
SPy_1988	0.51025	TAA	T
SPy_1421	0.51016	TAA	A
SPy_2066	0.51013	TAA	T
SPy_0140	0.50994	TAG	A
SPy_0425	0.50983	TAA	G
SPy_1502	0.50973	TAG	T
SPy_1905	0.50959	TAA	G
SPy_1657	0.50948	TAA	T
SPy_1557	0.50946	TAG	G
SPy_0416	0.50935	TGA	T
SPy_2095	0.50907	TAA	T
SPy_2025	0.50897	TAA	C
SPy_0803	0.50856	TAG	A
SPy_1733	0.50854	TAA	C
SPy_0320	0.5084	TAG	A
SPy_0150	0.50836	TAG	G
SPy_1006	0.50825	TAA	A
SPy_0658	0.50797	TGA	T
SPy_0093	0.5079	TGA	T
SPy_1551	0.50785	TAG	A
SPy_0157	0.50784	TAA	A
SPy_0183	0.50774	TAA	A
SPy_0817	0.50754	TAA	A
SPy_1921	0.50752	TAA	A
SPy_0184	0.50745	TAA	G
SPy_0778	0.50727	TAA	T
SPy_1032	0.50697	TAA	A
SPy_0010	0.50696	TGA	T
SPy_2085	0.50692	TAA	T
SPy_0606	0.50688	TAA	T
SPy_1427	0.50671	TAA	C
SPy_1626	0.50653	TGA	T
SPy_0994	0.50619	TAG	T
SPy_1649	0.5058	TAA	T
SPy_0178	0.50555	TAA	T
SPy_1110	0.50554	TAG	A
SPy_1683	0.50513	TAA	T
SPy_0414	0.50504	TAG	A
SPy_2004	0.50499	TAA	C
SPy_0900	0.50479	TAA	C
SPy_1135	0.50479	TAA	A
SPy_0002	0.5046	TAA	C
SPy_1743	0.50446	TAA	C
SPy_0466	0.50439	TGA	G
SPy_0757	0.5043	TAG	A
SPy_1173	0.50424	TAA	C
SPy_1851	0.50412	TGA	C
SPy_0158	0.50385	TAA	G
SPy_0857	0.50382	TAA	T
SPy_1069	0.50348	TAG	A
SPy_1904	0.50338	TAG	G
SPy_1979	0.5031	TAA	C
SPy_1351	0.50289	TAG	T
SPy_1818	0.50276	TAA	T
SPy_1209	0.50264	TAA	T
SPy_1837	0.50242	TAA	A
SPy_0643	0.50206	TAA	A
SPy_1214	0.50184	TGA	T
SPy_0100	0.50181	TAA	G
SPy_1186	0.50174	TAA	G
SPy_1370	0.50164	TAA	G
SPy_1096	0.50161	TAA	A
SPy_0033	0.50152	TAA	G
SPy_1274	0.50145	TAA	A
SPy_1510	0.50125	TAA	G
SPy_0341	0.5011	TAA	G
SPy_1801	0.5009	TAA	T
SPy_1233	0.5009	TAG	G
SPy_2097	0.5009	TAG	T
SPy_2136	0.5009	TGA	T
SPy_0094	0.50071	TAA	T
SPy_0447	0.50064	TAA	C
SPy_1714	0.50045	TAG	G
SPy_0847	0.50043	TGA	T
SPy_0591	0.50015	TAG	T
SPy_0294	0.50007	TAA	T
SPy_0637	0.50006	TAA	T
SPy_1137	0.49993	TAA	T
SPy_1841	0.49957	TAA	A
SPy_1710	0.49931	TGA	G
SPy_0503	0.4992	TAA	C
SPy_0388	0.49918	TAG	A
SPy_0281	0.49912	TAA	A
SPy_0224	0.4988	TAA	A
SPy_1674	0.49865	TGA	T
SPy_0605	0.49834	TAA	T
SPy_1772	0.49813	TAA	T
SPy_0092	0.49809	TAA	T
SPy_0715	0.49806	TAA	G
SPy_1251	0.4978	TAA	A
SPy_0321	0.49776	TAA	A
SPy_2088	0.49759	TAG	G
SPy_0694	0.49715	TGA	G
SPy_2073	0.49712	TAA	T
SPy_0910	0.49702	TAA	A
SPy_0102	0.49692	TAA	G
SPy_0142	0.49685	TAA	T
SPy_1314	0.49676	TAG	G
SPy_1872	0.49675	TAG	T
SPy_1140	0.49672	TAA	A
SPy_0616	0.49651	TGA	A
SPy_2048	0.49649	TAA	G
SPy_0511	0.49603	TAA	T
SPy_1451	0.49602	TAA	A
SPy_1174	0.49598	TAA	T
SPy_1059	0.4958	TGA	C
SPy_0486	0.49578	TAA	A
SPy_1625	0.49569	TAA	C
SPy_0340	0.49561	TAA	G
SPy_1099	0.49555	TGA	C
SPy_1398	0.49554	TGA	C
SPy_1712	0.49546	TAA	C
SPy_1864	0.49542	TAA	A
SPy_1503	0.4954	TAA	A
SPy_2081	0.49525	TAA	A
SPy_0476	0.49503	TAA	C
SPy_0462	0.4949	TAA	A
SPy_0932	0.49488	TGA	C
SPy_2204	0.49484	TAA	T
SPy_1179	0.49462	TAA	G
SPy_1900	0.49418	TAG	T
SPy_0922	0.49409	TAA	T
SPy_2118	0.49403	TAA	T
SPy_0853	0.494	TGA	T
SPy_0073	0.49355	TAG	A
SPy_0412	0.49347	TAA	T
SPy_0883	0.49345	TAG	T
SPy_1652	0.49317	TAA	G
SPy_2019	0.49316	TAG	A
SPy_1222	0.49309	TAA	C
SPy_1748	0.49307	TAG	G
SPy_1784	0.49287	TAG	A
SPy_1184	0.49262	TAA	G
SPy_1122	0.49258	TGA	A
SPy_1810	0.49255	TAA	T
SPy_0712	0.49213	TAA	A
SPy_2110	0.49203	TAA	A
SPy_1053	0.49184	TAA	C
SPy_0972	0.49181	TAG	A
SPy_0023	0.49178	TAG	T
SPy_1206	0.49164	TAA	A
SPy_0470	0.49155	TAA	C
SPy_1145	0.49151	TAA	G
SPy_1718	0.49137	TAA	T
SPy_2059	0.49129	TAG	C
SPy_2003	0.49111	TAA	A
SPy_1142	0.49103	TAG	T
SPy_2202	0.491	TAA	T
SPy_1102	0.49099	TAG	T
SPy_0813	0.49083	TAA	A
SPy_0513	0.49039	TAA	G
SPy_1422	0.49027	TAA	T
SPy_0791	0.49025	TGA	A
SPy_0454	0.49014	TAA	A
SPy_2117	0.48994	TAA	T
SPy_1506	0.48989	TAA	A
SPy_1275	0.48987	TAG	A
SPy_1525	0.48977	TAA	T
SPy_1779	0.48967	TAA	T
SPy_0529	0.48959	TAA	T
SPy_1346	0.48951	TAA	G
SPy_1787	0.4895	TAA	C
SPy_0450	0.48917	TAA	C
SPy_0854	0.48915	TAA	A
SPy_1755	0.48915	TGA	A
SPy_1242	0.48882	TAG	A
SPy_1245	0.48881	TAA	T
SPy_1639	0.48833	TAA	A
SPy_0880	0.48829	TAG	A
SPy_0013	0.48795	TGA	C
SPy_1105	0.48775	TAA	G
SPy_0346	0.48773	TAG	A
SPy_1400	0.48754	TAA	A
SPy_1259	0.48745	TAA	G
SPy_0792	0.4874	TGA	T
SPy_1368	0.48718	TAG	T
SPy_0324	0.48713	TAG	C
SPy_1653	0.48702	TGA	C
SPy_0777	0.48698	TAA	G
SPy_1138	0.48698	TAA	A
SPy_0538	0.48693	TAA	A
SPy_0331	0.48679	TGA	G
SPy_1858	0.48636	TAA	C
SPy_1250	0.48613	TAA	A
SPy_1824	0.4861	TAA	A
SPy_0909	0.48602	TAG	T
SPy_1994	0.48599	TAA	A
SPy_2027	0.48574	TGA	G
SPy_0356	0.48562	TAA	G
SPy_1309	0.48546	TAG	T
SPy_1754	0.48535	TAG	T
SPy_1542	0.48524	TAA	C
SPy_0876	0.48519	TAA	C
SPy_1010	0.48483	TAG	G
SPy_1745	0.48483	TGA	T
SPy_1659	0.4847	TAA	G
SPy_1230	0.48455	TAA	T
SPy_1795	0.48454	TAA	C
SPy_1817	0.48452	TAA	A
SPy_1884	0.48437	TAA	C
SPy_1815	0.4843	TAA	G
SPy_0636	0.48426	TAA	T
SPy_1662	0.48397	TAA	G
SPy_0329	0.48393	TAA	A
SPy_2189	0.48391	TAG	A
SPy_2121	0.48388	TAG	A
SPy_0881	0.48371	TAA	T
SPy_0229	0.48363	TAG	T
SPy_0632	0.48357	TAA	C
SPy_0877	0.48349	TAA	T
SPy_1912	0.48336	TAA	T
SPy_1409	0.48324	TAA	G
SPy_1539	0.48323	TAA	G
SPy_0264	0.48297	TAA	A
SPy_1302	0.48289	TAA	A
SPy_0285	0.48282	TAA	G
SPy_1055	0.48282	TAA	C
SPy_0677	0.48279	TAG	T
SPy_1693	0.48269	TAA	G
SPy_2194	0.48268	TAA	G
SPy_1212	0.48254	TAA	T
SPy_0645	0.48229	TAA	A
SPy_2119	0.48203	TAG	G
SPy_1025	0.48194	TAA	A
SPy_2053	0.48176	TAA	T
SPy_1473	0.48136	TAA	A
SPy_1350	0.48134	TAA	G
SPy_0155	0.48109	TGA	G
SPy_1111	0.48107	TAA	T
SPy_1013	0.48091	TGA	T
SPy_0342	0.48088	TAA	T
SPy_0024	0.48085	TAA	C
SPy_1684	0.48078	TAA	C
SPy_2029	0.48077	TAA	T
SPy_0831	0.48067	TAG	G
SPy_1258	0.48061	TAA	A
SPy_1850	0.48039	TAA	C
SPy_1296	0.48026	TAA	G
SPy_0135	0.48024	TGA	T
SPy_1328	0.48022	TAG	G
SPy_1947	0.48013	TAA	T
SPy_0649	0.47999	TAA	T
SPy_1616	0.4799	TAG	T
SPy_1744	0.47988	TGA	C
SPy_2031	0.47986	TAA	A
SPy_0386	0.47985	TAA	C
SPy_0905	0.47985	TAA	G
SPy_1221	0.47977	TAA	A
SPy_0516	0.47964	TAA	G
SPy_2047	0.47963	TAG	G
SPy_1246	0.47956	TAG	C
SPy_1432	0.47952	TAA	C
SPy_0442	0.47945	TAG	C
SPy_1267	0.47932	TAA	G
SPy_1944	0.47928	TGA	T
SPy_0867	0.47881	TAA	G
SPy_0776	0.47875	TGA	T
SPy_1602	0.47873	TAA	A
SPy_1972	0.47839	TAG	G
SPy_1071	0.47838	TAA	C
SPy_1272	0.47824	TAA	A
SPy_0631	0.4782	TAA	T
SPy_1247	0.47813	TAG	A
SPy_0787	0.47812	TAA	G
SPy_0693	0.47811	TAA	T
SPy_2148	0.47804	TAG	T
SPy_1730	0.47787	TGA	A
SPy_0799	0.47779	TAA	T
SPy_1243	0.47767	TAA	G
SPy_0097	0.47753	TAG	G
SPy_1825	0.47741	TAG	G
SPy_0101	0.47737	TAG	T
SPy_1627	0.47737	TAG	T
SPy_1873	0.47722	TAG	G
SPy_1722	0.47719	TAG	A
SPy_0629	0.47692	TAA	T
SPy_0512	0.47672	TAA	G
SPy_0443	0.47666	TAA	T
SPy_1665	0.47617	TAA	T
SPy_0378	0.47613	TAG	G
SPy_0781	0.47604	TAG	A
SPy_1304	0.47599	TAA	A
SPy_0997	0.47597	TAA	A
SPy_1018	0.47586	TGA	C
SPy_1874	0.47584	TAA	T
SPy_2125	0.47583	TGA	C
SPy_0590	0.47579	TAA	G
SPy_0379	0.47567	TAA	G
SPy_1670	0.47564	TAA	G
SPy_1991	0.47543	TAA	T
SPy_0515	0.47537	TAA	G
SPy_1870	0.47529	TAA	A
SPy_1399	0.47481	TAA	C
SPy_1019	0.4747	TAA	T
SPy_0008	0.47469	TAA	T
SPy_0288	0.47465	TAA	A
SPy_1061	0.47465	TAG	T
SPy_0713	0.47454	TAA	T
SPy_0258	0.47445	TAA	T
SPy_0016	0.47432	TAA	T
SPy_1434	0.47425	TAA	T
SPy_0292	0.47417	TAG	A
SPy_1149	0.47413	TAA	A
SPy_1362	0.47403	TAG	C
SPy_1205	0.47394	TAA	A
SPy_1505	0.47381	TGA	C
SPy_0440	0.47362	TGA	T
SPy_1495	0.47342	TAA	G
SPy_1062	0.47304	TAA	A
SPy_0146	0.47292	TAA	T
SPy_0122	0.47289	TAA	T
SPy_0123	0.47277	TAA	T
SPy_1035	0.47261	TAA	T
SPy_0572	0.47257	TAA	C
SPy_2122	0.47238	TAA	G
SPy_1672	0.47237	TGA	T
SPy_2099	0.47225	TAA	A
SPy_1163	0.47212	TAA	A
SPy_0533	0.47191	TAA	G
SPy_0038	0.47182	TAA	T
SPy_0794	0.47175	TAA	A
SPy_1833	0.47171	TAA	T
SPy_1629	0.47169	TAA	G
SPy_0235	0.47149	TAA	A
SPy_1715	0.47123	TAA	A
SPy_1125	0.47072	TAA	G
SPy_0295	0.47054	TAG	G
SPy_0528	0.46998	TAG	A
SPy_0181	0.46986	TGA	G
SPy_0608	0.46985	TAA	T
SPy_0032	0.46954	TAA	G
SPy_1549	0.46954	TAA	G
SPy_0790	0.46951	TAA	T
SPy_0028	0.46948	TAG	C
SPy_1960	0.4692	TAA	A
SPy_0289	0.46893	TGA	T
SPy_1159	0.46892	TAA	G
SPy_0534	0.46886	TGA	C
SPy_0245	0.4685	TAA	A
SPy_1634	0.46828	TAG	G
SPy_0650	0.46819	TAA	A
SPy_0172	0.46803	TAA	G
SPy_1369	0.46797	TAG	T
SPy_1177	0.4677	TAA	T
SPy_1093	0.4676	TAA	A
SPy_1790	0.46757	TGA	A
SPy_0585	0.46702	TAA	G
SPy_2200	0.46688	TAA	T
SPy_0506	0.4668	TGA	C
SPy_0141	0.46679	TAG	T
SPy_1844	0.46674	TAG	A
SPy_0471	0.46638	TAA	G
SPy_0711	0.46636	TAA	T
SPy_0937	0.46626	TAA	T
SPy_1908	0.46596	TGA	G
SPy_2026	0.46593	TGA	T
SPy_0902	0.46568	TAA	T
SPy_1414	0.46562	TAA	A
SPy_1793	0.46538	TGA	T
SPy_0882	0.46532	TAA	A
SPy_1008	0.4653	TAA	T
SPy_1802	0.46518	TAA	G
SPy_0682	0.46497	TGA	T
SPy_0112	0.46487	TAA	A
SPy_1392	0.46483	TGA	T
SPy_1622	0.46478	TAA	G
SPy_1763	0.46476	TGA	T
SPy_0456	0.46469	TAA	A
SPy_2150	0.46457	TGA	C
SPy_1118	0.46444	TAA	G
SPy_0230	0.46402	TAG	A
SPy_0358	0.46386	TAA	C
SPy_1811	0.46366	TAG	G
SPy_1063	0.46365	TAG	G
SPy_0323	0.4636	TAA	T
SPy_0751	0.46358	TAA	G
SPy_0744	0.46351	TAG	A
SPy_0809	0.46341	TAG	T
SPy_0921	0.46341	TGA	C
SPy_0875	0.4634	TGA	C
SPy_0383	0.46338	TAA	A
SPy_0216	0.46332	TAA	T
SPy_1576	0.46326	TAA	G
SPy_0849	0.463	TAA	A
SPy_2090	0.463	TAG	T
SPy_0267	0.46294	TGA	T
SPy_2162	0.46266	TAG	G
SPy_0475	0.46229	TAA	A
SPy_1816	0.46226	TAG	G
SPy_0336	0.46203	TAG	A
SPy_0148	0.46202	TAA	C
SPy_0154	0.46196	TAG	A
SPy_1856	0.46137	TAA	G
SPy_1878	0.46093	TAA	G
SPy_1192	0.4609	TAA	G
SPy_1293	0.46082	TAA	G
SPy_1728	0.46026	TAA	G
SPy_1162	0.46023	TAA	A
SPy_0280	0.45979	TAA	A
SPy_1337	0.45977	TAA	A
SPy_0886	0.45971	TAG	C
SPy_0151	0.45966	TGA	C
SPy_1068	0.45959	TAA	A
SPy_0041	0.45948	TAA	A
SPy_0639	0.45939	TAA	T
SPy_0400	0.45925	TAA	G
SPy_1133	0.45923	TAG	T
SPy_1085	0.45915	TAG	G
SPy_1964	0.45904	TAA	T
SPy_1148	0.45872	TGA	T
SPy_0929	0.4587	TAG	C
SPy_0816	0.45869	TAA	G
SPy_1356	0.45853	TGA	T
SPy_0826	0.45852	TAA	T
SPy_1791	0.4583	TAA	A
SPy_1965	0.4582	TAA	A
SPy_0839	0.45812	TAA	A
SPy_1219	0.45808	TGA	A
SPy_1709	0.45796	TAA	A
SPy_0026	0.45789	TAA	G
SPy_2074	0.4578	TAA	T
SPy_1524	0.45778	TAA	A
SPy_0891	0.45756	TAA	A
SPy_1424	0.45754	TGA	G
SPy_0185	0.45721	TAA	G
SPy_0007	0.45695	TAA	T
SPy_0035	0.45689	TAA	T
SPy_1587	0.45672	TAA	C
SPy_1420	0.45637	TGA	T
SPy_1973	0.45627	TAG	C
SPy_1497	0.45623	TGA	A
SPy_1244	0.45584	TAA	A
SPy_1537	0.45546	TAA	A
SPy_0127	0.45523	TAA	G
SPy_0810	0.455	TAG	A
SPy_0716	0.45485	TAA	A
SPy_1097	0.45477	TAG	G
SPy_0833	0.45473	TAG	T
SPy_1352	0.45463	TAA	A
SPy_0939	0.45443	TAG	G
SPy_2096	0.45425	TAA	C
SPy_1196	0.45422	TAA	T
SPy_0371	0.45419	TAA	T
SPy_0124	0.45417	TAA	G
SPy_0257	0.4541	TGA	T
SPy_0845	0.45404	TAA	T
SPy_1202	0.4538	TAG	T
SPy_1535	0.45322	TAA	G
SPy_0789	0.45295	TAA	T
SPy_0683	0.45279	TGA	T
SPy_2050	0.4527	TGA	T
SPy_1766	0.45269	TAA	T
SPy_1101	0.45265	TAA	C
SPy_1106	0.4524	TGA	C
SPy_2107	0.45237	TAG	G
SPy_0571	0.45229	TAA	T
SPy_1596	0.45225	TAA	C
SPy_1823	0.45225	TAG	A
SPy_1764	0.45222	TGA	A
SPy_1642	0.45216	TGA	T
SPy_1507	0.45207	TGA	T
SPy_1379	0.45206	TGA	T
SPy_1113	0.45184	TAG	T
SPy_0137	0.45182	TAG	G
SPy_1284	0.4518	TAA	A
SPy_0739	0.45156	TGA	A
SPy_1911	0.45151	TAA	T
SPy_1391	0.45143	TAA	G
SPy_1901	0.45118	TGA	T
SPy_0746	0.45101	TAA	T
SPy_1654	0.45093	TAA	T
SPy_0773	0.45077	TAG	T
SPy_1498	0.4507	TAA	A
SPy_1990	0.4504	TAA	A
SPy_1658	0.45028	TGA	T
SPy_1586	0.4502	TGA	A
SPy_1040	0.44989	TAG	G
SPy_1963	0.44984	TAA	T
SPy_1134	0.44974	TAA	A
SPy_1312	0.44971	TGA	T
SPy_1584	0.44964	TAA	C
SPy_1087	0.44933	TAA	A
SPy_1007	0.44924	TAA	A
SPy_1600	0.44902	TAG	C
SPy_0764	0.44884	TAG	G
SPy_0501	0.44873	TGA	G
SPy_0327	0.4486	TAA	G
SPy_1323	0.44819	TGA	T
SPy_0786	0.44812	TAA	T
SPy_1827	0.44802	TAG	A
SPy_0251	0.44766	TAA	T
SPy_0866	0.44753	TGA	G
SPy_0524	0.44731	TAA	A
SPy_1998	0.4473	TAA	T
SPy_0262	0.44726	TAA	A
SPy_0574	0.44723	TAA	A
SPy_1301	0.44667	TGA	G
SPy_1395	0.44646	TGA	G
SPy_1605	0.44639	TGA	T
SPy_0926	0.44635	TAA	G
SPy_1682	0.4463	TAA	C
SPy_0244	0.44619	TAA	A
SPy_0723	0.44565	TAG	C
SPy_1311	0.44549	TAA	T
SPy_1807	0.44548	TAA	G
SPy_1574	0.44512	TAA	G
SPy_1595	0.44476	TAG	G
SPy_1081	0.44448	TAA	A
SPy_1364	0.44443	TAA	A
SPy_0505	0.44441	TAA	G
SPy_1082	0.44427	TAA	T
SPy_0198	0.44424	TAA	T
SPy_1981	0.44372	TAA	G
SPy_0766	0.44345	TAA	G
SPy_1088	0.44341	TAA	A
SPy_1178	0.44327	TAA	A
SPy_0384	0.44315	TGA	A
SPy_1198	0.44276	TAA	G
SPy_1257	0.4422	TAA	G
SPy_0212	0.44187	TAG	T
SPy_2163	0.44163	TAA	C
SPy_1299	0.44149	TAA	C
SPy_1914	0.44099	TAA	A
SPy_0609	0.44056	TAA	T
SPy_1621	0.44043	TAA	T
SPy_0303	0.4404	TAA	G
SPy_0895	0.44029	TGA	T
SPy_0824	0.44009	TGA	A
SPy_1588	0.43973	TGA	T
SPy_1846	0.43947	TAG	G
SPy_1407	0.43938	TAG	G
SPy_2054	0.43928	TAG	A
SPy_0382	0.43927	TAA	A
SPy_0352	0.43927	TAG	A
SPy_1065	0.43921	TAG	A
SPy_2091	0.43914	TAA	G
SPy_0242	0.4391	TGA	T
SPy_2034	0.43902	TAA	C
SPy_2180	0.43881	TAA	G
SPy_1804	0.43874	TGA	T
SPy_0427	0.4387	TAA	C
SPy_2055	0.43852	TAA	T
SPy_1648	0.43841	TAA	A
SPy_0246	0.43834	TAA	A
SPy_1599	0.43828	TGA	A
SPy_1961	0.43812	TAA	G
SPy_1201	0.43812	TAG	A
SPy_0856	0.43811	TAG	T
SPy_0904	0.43802	TAA	T
SPy_0814	0.43797	TAA	T
SPy_1902	0.43785	TAA	G
SPy_0300	0.43785	TAA	G
SPy_0361	0.43662	TGA	G
SPy_1941	0.4365	TAA	T
SPy_2135	0.43621	TAG	A
SPy_1336	0.43589	TAA	T
SPy_0187	0.43586	TAG	A
SPy_0745	0.43562	TGA	T
SPy_1794	0.43561	TGA	G
SPy_0039	0.43555	TGA	T
SPy_0542	0.43553	TAA	C
SPy_2105	0.43533	TAA	G
SPy_1717	0.4353	TAA	T
SPy_0987	0.4348	TGA	T
SPy_0870	0.43463	TAA	C
SPy_1556	0.43449	TGA	A
SPy_0199	0.43403	TAA	G
SPy_1335	0.43403	TAA	G
SPy_1995	0.43396	TAA	T
SPy_1281	0.43386	TAG	T
SPy_0095	0.43363	TAA	A
SPy_1580	0.43324	TAA	G
SPy_1408	0.43272	TAG	T
SPy_0638	0.43263	TGA	T
SPy_0510	0.43166	TAA	A
SPy_1276	0.43133	TAA	G
SPy_0878	0.43129	TAA	C
SPy_1410	0.43127	TAA	G
SPy_1077	0.43126	TAA	A
SPy_1681	0.43114	TGA	A
SPy_0676	0.42993	TAA	C
SPy_1577	0.42981	TAA	A
SPy_0282	0.42955	TAA	A
SPy_1325	0.42931	TAA	A
SPy_1298	0.42929	TGA	T
SPy_1080	0.42923	TAA	T
SPy_0104	0.42894	TGA	A
SPy_1680	0.42889	TGA	T
SPy_0543	0.42886	TAA	C
SPy_1022	0.4284	TAA	C
SPy_0188	0.42822	TAA	C
SPy_1593	0.42821	TAG	G
SPy_1086	0.42811	TAG	T
SPy_0800	0.42798	TAA	G
SPy_0925	0.4279	TGA	T
SPy_1500	0.42706	TGA	A
SPy_0197	0.42654	TAA	G
SPy_1553	0.42654	TAA	G
SPy_1606	0.42648	TGA	T
SPy_1236	0.42646	TAA	G
SPy_1109	0.42584	TAA	T
SPy_0034	0.425	TAA	A
SPy_0254	0.42426	TAG	G
SPy_0236	0.42422	TAG	A
SPy_0673	0.42393	TGA	A
SPy_0918	0.42372	TAA	A
SPy_0898	0.4229	TAA	T
SPy_1978	0.42239	TAG	G
SPy_1308	0.4223	TGA	A
SPy_0436	0.4221	TAA	G
SPy_1559	0.42158	TAA	A
SPy_2120	0.42147	TAA	T
SPy_1863	0.42061	TAA	G
SPy_1711	0.41893	TAA	A
SPy_0497	0.41776	TGA	T
SPy_0426	0.41758	TAA	A
SPy_1297	0.41689	TAA	C
SPy_0518	0.41679	TAA	G
SPy_1104	0.4166	TAA	A
SPy_1107	0.41632	TGA	A
SPy_2001	0.41374	TGA	T
SPy_2045	0.4136	TAA	G
SPy_2002	0.41347	TAG	G
SPy_2013	0.41294	TGA	C
SPy_2196	0.41217	TAA	C
SPy_0196	0.41182	TAG	A
SPy_0255	0.41179	TAG	A
SPy_2042	0.4116	TGA	G
SPy_1619	0.41135	TAG	T
SPy_0701	0.41065	TAG	A
SPy_1084	0.40823	TGA	T
SPy_1386	0.40586	TGA	A
SPy_0755	0.40194	TAA	G
SPy_1270	0.401	TAA	A
SPy_0496	0.39944	TGA	G
SPy_1103	0.39595	TGA	A
SPy_0570	0.39052	TAA	G
SPy_0106	0.3884	TAA	T
SPy_1984	0.36096	TAG	A
SPy_0555	0.35662	TAG	A

## Sheet: S oneidensis
SeqName	ITE	stop codon	3' flanking site
SO_3927	0.84846	TAA	T
SO_2787	0.84787	TAA	T
SO_4120	0.83696	TAA	T
SO_4246	0.83669	TAA	T
SO_1630	0.81943	TAA	T
SO_0223	0.81675	TAA	G
SO_2402	0.81328	TAA	T
SO_2274	0.80593	TAA	T
SO_1295	0.79923	TAA	T
SO_3939	0.79869	TAA	T
SO_2302	0.7949	TAA	G
SO_1288	0.77529	TAA	T
SO_3928	0.77256	TAA	T
SO_0221	0.77241	TAA	T
SO_1207	0.77147	TAA	T
SO_3940	0.7666	TAA	A
SO_3652	0.7663	TAA	T
SO_0842	0.76268	TAA	T
SO_1629	0.7606	TAA	T
SO_3651	0.75314	TAA	T
SO_2775	0.75188	TAA	T
SO_4798	0.74702	TAA	T
SO_1357	0.7451	TAA	T
SO_0958	0.74133	TAA	T
SO_0229	0.74007	TAA	T
SO_0217	0.74005	TAA	T
SO_3930	0.73466	TAA	G
SO_0249	0.73359	TAA	T
SO_1360	0.73148	TAA	T
SO_4752	0.7307	TAA	A
SO_4247	0.7284	TAA	T
SO_0233	0.72598	TAA	G
SO_0220	0.72557	TAA	T
SO_0227	0.72032	TAA	T
SO_0007	0.71708	TAA	T
SO_0232	0.71671	TGA	T
SO_0231	0.71655	TAA	G
SO_0052	0.71157	TAA	T
SO_2756	0.71101	TAA	T
SO_2301	0.70986	TAA	T
SO_0226	0.70911	TAA	C
SO_0257	0.70852	TAA	T
SO_3537	0.70787	TAA	T
SO_4410	0.70777	TAA	T
SO_0255	0.70576	TAA	G
SO_2780	0.69865	TAA	T
SO_0406	0.69534	TAA	T
SO_4747	0.69506	TAA	C
SO_2328	0.69415	TAA	C
SO_0239	0.69299	TAA	T
SO_3440	0.69154	TAA	T
SO_2747	0.69148	TAA	G
SO_2112	0.69116	TAA	T
SO_3146	0.68998	TAA	T
SO_0237	0.68857	TAG	G
SO_1793	0.68743	TAA	G
SO_3545	0.68722	TAA	T
SO_0244	0.68348	TAA	G
SO_0243	0.6823	TAA	G
SO_1215	0.68	TAA	T
SO_4749	0.67772	TAA	C
SO_0780	0.67596	TAA	T
SO_0250	0.6745	TAA	T
SO_0234	0.67441	TAG	T
SO_1825	0.67364	TAA	T
SO_0393	0.67282	TAA	T
SO_3896	0.67207	TAA	T
SO_1638	0.67074	TAA	T
SO_1648	0.66988	TAA	T
SO_0224	0.66854	TAA	G
SO_0704	0.66793	TGA	T
SO_0222	0.66711	TAA	T
SO_0242	0.66683	TAA	C
SO_1797	0.66189	TAA	T
SO_0770	0.6612	TAA	T
SO_0426	0.66111	TAA	T
SO_2881	0.65855	TAA	T
SO_0225	0.65735	TAA	G
SO_0230	0.65681	TAA	T
SO_1126	0.65665	TAA	C
SO_0992	0.65635	TAA	T
SO_2363	0.65596	TAA	G
SO_1139	0.65407	TAA	T
SO_1824	0.65404	TAA	T
SO_0970	0.64739	TAA	T
SO_1933	0.64665	TAA	T
SO_0235	0.64615	TAA	T
SO_0253	0.64495	TAA	C
SO_2880	0.64306	TAA	T
SO_1560	0.64185	TAA	C
SO_0424	0.64133	TAA	G
SO_4202	0.64009	TAA	C
SO_1932	0.63928	TAA	T
SO_0252	0.63665	TAA	A
SO_3988	0.63649	TAA	T
SO_1065	0.63629	TAA	T
SO_3867	0.63587	TAA	G
SO_0583	0.63464	TAA	C
SO_0479	0.63439	TAG	T
SO_4408	0.63421	TAA	T
SO_4761	0.63356	TAA	T
SO_0360	0.63312	TAA	G
SO_0788	0.62998	TAA	G
SO_3369	0.62865	TAA	T
SO_0874	0.62849	TAA	T
SO_0238	0.62836	TAA	T
SO_2330	0.62808	TAA	G
SO_0240	0.62788	TAA	T
SO_1928	0.62778	TAG	T
SO_1214	0.62771	TAA	G
SO_1209	0.62766	TAA	T
SO_0246	0.62676	TAG	G
SO_1108	0.62544	TAA	T
SO_1931	0.62528	TAA	T
SO_1929	0.62493	TAA	T
SO_2678	0.62465	TAG	T
SO_0703	0.62291	TAA	T
SO_0248	0.62184	TAA	T
SO_4028	0.62062	TAG	C
SO_0432	0.61956	TAA	T
SO_2666	0.61928	TAG	G
SO_2656	0.61777	TGA	T
SO_0865	0.6172	TAA	T
SO_0929	0.61659	TAA	A
SO_3471	0.61592	TAA	C
SO_2361	0.61526	TAA	T
SO_3466	0.61471	TAA	T
SO_3325	0.61453	TAA	T
SO_4719	0.61405	TGA	G
SO_0335	0.61389	TAA	G
SO_0236	0.61335	TAG	G
SO_0264	0.61316	TAA	T
SO_0254	0.61312	TAA	C
SO_4801	0.61209	TAA	C
SO_2477	0.61062	TAA	G
SO_0247	0.61027	TAA	G
SO_0256	0.60966	TAA	G
SO_0609	0.60891	TAA	T
SO_2265	0.60881	TAA	C
SO_3012	0.60865	TGA	G
SO_0245	0.60816	TAA	G
SO_4513	0.60615	TAA	G
SO_1690	0.60596	TAA	T
SO_1106	0.60583	TAA	T
SO_0930	0.60484	TAA	T
SO_1204	0.60484	TAA	C
SO_2974	0.60385	TAA	A
SO_0624	0.60238	TAA	G
SO_4514	0.60195	TAA	T
SO_3441	0.60153	TAA	A
SO_0611	0.60018	TAA	T
SO_2018	0.60002	TAA	G
SO_4512	0.59893	TAA	T
SO_3237	0.59885	TAA	T
SO_1203	0.59881	TAA	G
SO_4034	0.59844	TAA	T
SO_2912	0.59631	TAA	G
SO_0603	0.5963	TAA	G
SO_3366	0.59526	TAA	T
SO_1617	0.59525	TAG	T
SO_2907	0.59498	TAA	T
SO_0004	0.59338	TAA	G
SO_2300	0.59201	TAA	G
SO_3623	0.59106	TAA	C
SO_2644	0.5903	TGA	T
SO_4746	0.58973	TAA	G
SO_2963	0.58847	TAA	C
SO_1991	0.58823	TAA	T
SO_1930	0.58717	TAA	T
SO_0219	0.58677	TGA	T
SO_0286	0.58656	TAG	G
SO_2995	0.58602	TAA	C
SO_2962	0.5857	TAA	A
SO_2674	0.58493	TAA	T
SO_1107	0.58469	TAA	G
SO_3546	0.58432	TAA	G
SO_2727	0.58427	TAA	T
SO_2760	0.58422	TAA	T
SO_3937	0.58352	TAA	G
SO_0933	0.58311	TAA	G
SO_3765	0.58303	TAA	T
SO_0840	0.58263	TAA	T
SO_3980	0.58202	TAA	T
SO_4794	0.58147	TAA	G
SO_2800	0.58146	TGA	T
SO_1557	0.58142	TAA	T
SO_3367	0.58081	TAA	T
SO_1221	0.58078	TAA	T
SO_3844	0.58074	TAA	T
SO_0241	0.58051	TAA	G
SO_3426	0.58035	TAA	T
SO_1807	0.58032	TAA	C
SO_1673	0.5801	TAA	T
SO_4211	0.57995	TAA	T
SO_3871	0.57951	TAA	A
SO_0169	0.5794	TAA	G
SO_0417	0.57905	TAA	C
SO_0228	0.57876	TAA	T
SO_2433	0.57861	TAA	T
SO_3837	0.57827	TAA	T
SO_4728	0.57785	TAA	A
SO_4190	0.57756	TAA	T
SO_1105	0.57754	TAA	T
SO_4748	0.57749	TAG	G
SO_3112	0.57703	TAA	G
SO_0994	0.57701	TAG	C
SO_2347	0.57624	TAA	T
SO_2427	0.57574	TAA	T
SO_4666	0.57552	TAA	G
SO_0405	0.57497	TAA	G
SO_1937	0.57494	TAA	G
SO_2629	0.57478	TAA	A
SO_2999	0.57469	TAA	G
SO_1790	0.57458	TAA	T
SO_1632	0.57382	TAA	T
SO_0135	0.57348	TAA	T
SO_3099	0.5727	TAA	G
SO_3254	0.57185	TAA	A
SO_4134	0.57182	TAA	G
SO_2745	0.57166	TAA	T
SO_2345	0.57154	TAA	T
SO_4750	0.57126	TAA	T
SO_1284	0.57115	TAG	A
SO_2007	0.57105	TAA	G
SO_0267	0.57039	TGA	G
SO_0781	0.57028	TAG	G
SO_2593	0.5702	TAA	A
SO_1817	0.56964	TAA	G
SO_1181	0.56881	TAG	G
SO_0923	0.56871	TAA	A
SO_1880	0.56709	TAA	T
SO_1142	0.56704	TAA	G
SO_3428	0.5666	TAA	G
SO_2411	0.56618	TAA	T
SO_1822	0.56586	TAA	T
SO_1870	0.56555	TAA	T
SO_1185	0.56555	TAA	G
SO_0162	0.56525	TAA	T
SO_4105	0.56492	TAA	T
SO_1197	0.56459	TAA	T
SO_3154	0.56434	TAA	G
SO_1060	0.56367	TAA	T
SO_4751	0.56365	TGA	T
SO_2942	0.56357	TAA	T
SO_0411	0.56306	TAA	G
SO_2832	0.56212	TAA	G
SO_0563	0.56127	TAA	C
SO_4591	0.56056	TAA	G
SO_1795	0.56036	TAA	T
SO_2536	0.56016	TAA	T
SO_0011	0.56013	TAA	T
SO_0548	0.55998	TAA	T
SO_4310	0.55965	TAA	T
SO_3891	0.55962	TAG	T
SO_1794	0.55929	TGA	T
SO_2763	0.55914	TAG	C
SO_2299	0.55866	TAG	G
SO_1828	0.55844	TAA	T
SO_3542	0.558	TAA	C
SO_3104	0.55792	TAA	T
SO_3430	0.55777	TGA	G
SO_4619	0.55773	TAA	T
SO_1306	0.55759	TAA	T
SO_4753	0.55751	TAA	G
SO_1538	0.55737	TGA	T
SO_2749	0.55671	TAA	A
SO_3472	0.55663	TAG	A
SO_1191	0.55655	TAA	G
SO_1327	0.55635	TAA	T
SO_3764	0.55615	TAA	G
SO_0021	0.55598	TAA	T
SO_0278	0.55566	TAA	T
SO_1174	0.55556	TAA	C
SO_1921	0.55546	TAA	T
SO_1631	0.55519	TAA	G
SO_2238	0.55502	TAG	C
SO_3770	0.55494	TAA	T
SO_1484	0.55451	TAA	G
SO_1201	0.55437	TAA	A
SO_3008	0.55434	TGA	T
SO_3310	0.5543	TAA	G
SO_3548	0.55398	TAA	C
SO_3417	0.55377	TAA	T
SO_3532	0.55266	TAA	A
SO_2085	0.55236	TAA	C
SO_0218	0.55216	TAG	G
SO_3238	0.55198	TAA	G
SO_1315	0.55167	TAA	T
SO_3134	0.55163	TAA	T
SO_4476	0.55141	TAA	G
SO_4215	0.55129	TAA	A
SO_1829	0.55118	TAA	T
SO_0606	0.55098	TAG	C
SO_1779	0.55079	TAA	G
SO_3194	0.55062	TGA	G
SO_0610	0.55049	TAG	G
SO_3872	0.55038	TAA	T
SO_3848	0.55016	TAA	A
SO_3145	0.54993	TAA	A
SO_0259	0.54986	TAA	C
SO_2266	0.54986	TAA	T
SO_1926	0.54981	TAA	A
SO_4326	0.54938	TAA	C
SO_4730	0.5493	TAA	C
SO_2218	0.54902	TAA	T
SO_2685	0.54896	TAA	C
SO_4793	0.54876	TAG	G
SO_4079	0.54798	TAA	T
SO_1800	0.54789	TAA	T
SO_1798	0.54784	TAA	G
SO_0268	0.54757	TGA	A
SO_3960	0.54726	TAG	T
SO_4785	0.54706	TAG	G
SO_1051	0.54626	TAA	G
SO_3904	0.54621	TAA	G
SO_3293	0.54619	TAA	G
SO_2759	0.54601	TAA	T
SO_0808	0.54593	TAA	G
SO_2653	0.54578	TGA	G
SO_2364	0.54556	TAA	G
SO_4396	0.54554	TAA	T
SO_1778	0.54536	TAA	T
SO_0425	0.54504	TAA	A
SO_0014	0.54491	TAA	G
SO_3007	0.54487	TGA	T
SO_3637	0.54463	TAA	G
SO_2635	0.5443	TAA	T
SO_3420	0.54405	TAA	T
SO_3424	0.54367	TAA	A
SO_4789	0.54363	TGA	A
SO_2277	0.54339	TAA	T
SO_1150	0.54324	TGA	G
SO_2602	0.54316	TAA	T
SO_3718	0.54313	TAA	C
SO_1476	0.54302	TAA	G
SO_1205	0.54265	TAA	T
SO_1457	0.54257	TGA	T
SO_2660	0.54253	TAA	C
SO_4142	0.54253	TAA	T
SO_2628	0.5425	TAA	C
SO_1410	0.54175	TGA	T
SO_4509	0.54164	TAA	C
SO_3950	0.54158	TGA	A
SO_2491	0.54131	TAA	T
SO_4444	0.54092	TAA	T
SO_3645	0.54088	TAA	T
SO_2658	0.54073	TAA	C
SO_2785	0.54056	TAA	T
SO_3286	0.54018	TAA	G
SO_2989	0.53981	TAG	T
SO_1211	0.5396	TAA	C
SO_3200	0.53934	TAG	T
SO_1346	0.53929	TAA	C
SO_3649	0.53925	TAA	T
SO_4510	0.53915	TAA	G
SO_2476	0.53895	TAA	T
SO_4673	0.53883	TAA	T
SO_0592	0.53879	TGA	C
SO_4072	0.53862	TAA	G
SO_4098	0.53822	TAA	T
SO_2915	0.53813	TAA	T
SO_2260	0.53756	TAA	T
SO_3345	0.53745	TGA	T
SO_2669	0.53732	TAA	A
SO_1489	0.53728	TAA	T
SO_0139	0.53714	TAA	G
SO_0466	0.53709	TAA	C
SO_2809	0.53706	TAA	T
SO_1170	0.53668	TAA	T
SO_1777	0.53637	TAA	G
SO_2683	0.53634	TAA	T
SO_1070	0.53622	TAA	T
SO_3195	0.53597	TAG	C
SO_2264	0.53591	TAA	T
SO_3852	0.53578	TAA	T
SO_3910	0.53571	TAA	G
SO_2694	0.5356	TAA	T
SO_0020	0.53538	TAA	T
SO_4163	0.53527	TAA	G
SO_4755	0.53504	TAA	T
SO_2969	0.53494	TAG	T
SO_1368	0.53489	TAA	T
SO_3227	0.53451	TAA	T
SO_2401	0.53418	TAA	T
SO_3827	0.53413	TAA	A
SO_1659	0.53403	TAG	T
SO_3774	0.53402	TAA	G
SO_4769	0.53395	TAA	A
SO_2422	0.53365	TAA	T
SO_2014	0.53338	TAA	T
SO_4385	0.5333	TAA	C
SO_3009	0.53301	TGA	C
SO_0298	0.53301	TGA	G
SO_2970	0.53283	TGA	G
SO_0442	0.53266	TGA	T
SO_0654	0.53256	TAA	T
SO_1300	0.53215	TAA	G
SO_4037	0.53185	TAA	C
SO_3811	0.53182	TAA	A
SO_1066	0.53162	TGA	A
SO_4473	0.53157	TAA	T
SO_0956	0.53139	TAA	T
SO_0474	0.53135	TAA	C
SO_2991	0.53105	TAA	G
SO_4758	0.53088	TAA	A
SO_2304	0.53082	TAA	T
SO_2001	0.53063	TAA	T
SO_0334	0.53062	TAG	A
SO_0991	0.53061	TAA	T
SO_0435	0.53037	TAA	A
SO_0662	0.53023	TAA	T
SO_3949	0.5302	TAG	T
SO_3292	0.52997	TAA	T
SO_4651	0.52991	TAG	C
SO_0251	0.52966	TAA	G
SO_1287	0.52943	TAA	T
SO_1786	0.52933	TAG	T
SO_3176	0.52929	TAA	G
SO_2271	0.52924	TAG	C
SO_1164	0.52918	TAA	T
SO_1258	0.52884	TAA	C
SO_2415	0.52869	TAA	T
SO_3085	0.52852	TAA	T
SO_1412	0.52851	TAA	T
SO_2469	0.52817	TAA	A
SO_0382	0.52814	TAA	T
SO_4394	0.52806	TAG	C
SO_4515	0.52804	TAA	C
SO_3340	0.52803	TAA	C
SO_0384	0.52781	TAG	T
SO_1665	0.5278	TAA	T
SO_2578	0.5275	TAA	G
SO_1791	0.52736	TAA	A
SO_1809	0.52714	TAA	T
SO_2692	0.52696	TAA	G
SO_1581	0.52667	TAA	A
SO_1103	0.52654	TAA	T
SO_0265	0.52644	TAA	A
SO_2223	0.52631	TAA	T
SO_1158	0.52584	TAA	T
SO_3733	0.52567	TAA	G
SO_0608	0.52548	TAA	T
SO_2016	0.52547	TAA	G
SO_0050	0.52501	TAA	G
SO_1127	0.52469	TAA	T
SO_0807	0.52437	TAA	C
SO_2530	0.52422	TAA	G
SO_3172	0.52414	TAG	A
SO_3191	0.52392	TAG	C
SO_3256	0.52384	TAA	G
SO_2670	0.5236	TAA	C
SO_3401	0.52359	TAA	T
SO_0294	0.52315	TAA	T
SO_1413	0.52311	TAA	A
SO_0568	0.5229	TAA	T
SO_1524	0.52264	TAA	G
SO_0009	0.52251	TAG	T
SO_1195	0.52242	TAA	T
SO_2998	0.5224	TGA	A
SO_1251	0.52235	TGA	T
SO_1029	0.5223	TAA	T
SO_1141	0.52225	TAA	T
SO_3190	0.52199	TAG	T
SO_2959	0.5219	TAA	C
SO_3072	0.52189	TAA	G
SO_3593	0.5218	TAA	T
SO_3130	0.52172	TAA	A
SO_0673	0.52172	TAA	T
SO_4790	0.52169	TGA	T
SO_2676	0.52162	TAA	G
SO_3902	0.5216	TAG	A
SO_2416	0.52151	TAG	T
SO_1101	0.52139	TAG	G
SO_1873	0.52129	TAA	A
SO_3514	0.521	TAA	T
SO_0605	0.52077	TAA	T
SO_2086	0.5206	TAA	A
SO_1962	0.52041	TAA	G
SO_0015	0.52039	TAG	A
SO_1637	0.5202	TAA	A
SO_2746	0.52018	TAA	T
SO_4349	0.51995	TAA	T
SO_2697	0.5199	TAA	C
SO_1432	0.51984	TAA	A
SO_4340	0.5196	TAA	T
SO_1713	0.51958	TAA	T
SO_3959	0.51915	TGA	C
SO_2603	0.51912	TAA	T
SO_2992	0.5191	TAA	C
SO_4329	0.51905	TAA	T
SO_3109	0.51884	TAA	C
SO_2903	0.51868	TAA	T
SO_1233	0.51856	TAA	T
SO_4256	0.51851	TAA	T
SO_4572	0.51849	TAA	A
SO_1430	0.51826	TAA	T
SO_1178	0.51747	TAA	C
SO_1687	0.51738	TAA	A
SO_4741	0.51733	TAA	A
SO_0055	0.51704	TAA	A
SO_1835	0.51701	TAA	G
SO_3422	0.51684	TAA	T
SO_3113	0.5165	TGA	T
SO_3565	0.51629	TAA	T
SO_3164	0.51613	TAG	A
SO_3856	0.51605	TAA	G
SO_3627	0.51604	TAA	G
SO_4642	0.51602	TAA	T
SO_0102	0.516	TGA	G
SO_2303	0.51583	TAA	T
SO_4827	0.51579	TAA	G
SO_3349	0.5155	TAA	T
SO_1469	0.51546	TAA	T
SO_2107	0.51532	TAA	G
SO_4205	0.51524	TAA	T
SO_0333	0.51522	TAA	T
SO_2201	0.51495	TGA	A
SO_3311	0.51483	TAA	G
SO_4729	0.51477	TAA	A
SO_4208	0.51473	TAA	T
SO_1531	0.51436	TAA	T
SO_3199	0.51417	TAG	A
SO_4507	0.5141	TAA	A
SO_1270	0.51402	TAA	T
SO_2549	0.514	TAA	T
SO_0779	0.51397	TAA	A
SO_1572	0.51385	TAA	C
SO_2290	0.51382	TAA	A
SO_3538	0.51378	TAA	T
SO_2937	0.51374	TAA	T
SO_1813	0.51356	TAA	C
SO_3833	0.51335	TAA	T
SO_0637	0.51326	TGA	A
SO_4232	0.51318	TAG	G
SO_3847	0.5131	TAA	T
SO_3676	0.51303	TAA	C
SO_4486	0.5129	TAA	T
SO_0705	0.51288	TAA	C
SO_2310	0.51286	TAA	T
SO_4123	0.51278	TAA	G
SO_4262	0.5123	TAG	G
SO_3169	0.51229	TAG	A
SO_4743	0.51224	TAA	C
SO_2839	0.51201	TAA	A
SO_2596	0.512	TAA	T
SO_1450	0.51198	TGA	A
SO_4583	0.51183	TAA	C
SO_3186	0.5116	TGA	T
SO_0932	0.5114	TAA	C
SO_2933	0.51136	TAG	G
SO_0672	0.51108	TAA	T
SO_2479	0.51107	TAA	C
SO_1190	0.51106	TAA	G
SO_0325	0.51104	TAA	A
SO_4596	0.51079	TAA	G
SO_2358	0.51069	TGA	T
SO_0661	0.51032	TGA	T
SO_1345	0.51027	TAA	T
SO_2222	0.51006	TAA	A
SO_0358	0.51005	TAA	A
SO_3005	0.51005	TGA	G
SO_3150	0.50983	TAG	T
SO_1853	0.50965	TAA	A
SO_2848	0.50954	TAA	C
SO_0483	0.50948	TAA	A
SO_3163	0.50907	TAG	A
SO_0119	0.50905	TAA	G
SO_3374	0.50897	TAA	G
SO_0098	0.50894	TGA	G
SO_0283	0.5088	TAA	T
SO_3934	0.50832	TAA	T
SO_3748	0.5083	TAA	T
SO_3001	0.50817	TGA	A
SO_2012	0.50816	TAA	T
SO_0429	0.50812	TAA	T
SO_0746	0.50808	TAA	T
SO_3036	0.50794	TAA	T
SO_3433	0.50736	TGA	T
SO_2305	0.50732	TAA	T
SO_2309	0.50726	TAA	C
SO_0266	0.50715	TAA	T
SO_0041	0.50715	TAA	G
SO_3234	0.50707	TAG	G
SO_4468	0.50691	TAG	C
SO_0036	0.50685	TAG	T
SO_3236	0.50677	TAA	A
SO_4355	0.50667	TAA	T
SO_4520	0.50667	TAA	G
SO_1252	0.50644	TAA	A
SO_3523	0.5064	TAA	A
SO_1460	0.50635	TAA	G
SO_0032	0.50609	TAA	G
SO_2082	0.50603	TAA	A
SO_1995	0.506	TAA	T
SO_2604	0.50597	TAA	T
SO_4257	0.50596	TAA	G
SO_3803	0.50595	TAA	T
SO_1856	0.50576	TAA	T
SO_1725	0.50574	TAA	T
SO_4504	0.50572	TAA	T
SO_0744	0.50566	TAG	T
SO_2797	0.5055	TAG	C
SO_2478	0.50545	TAA	G
SO_0769	0.50545	TAA	A
SO_3185	0.50543	TAA	T
SO_1627	0.50543	TGA	T
SO_2570	0.5054	TAA	A
SO_4697	0.5054	TAG	C
SO_2827	0.50537	TAA	A
SO_4706	0.50532	TAA	A
SO_0345	0.5052	TAA	A
SO_0783	0.50509	TAA	A
SO_4763	0.50509	TGA	A
SO_4674	0.50506	TAG	G
SO_2251	0.50504	TAA	C
SO_3715	0.50471	TAA	G
SO_2619	0.50471	TAA	T
SO_2871	0.50424	TAA	T
SO_3002	0.5042	TGA	A
SO_3962	0.50419	TAG	C
SO_2044	0.50413	TAA	G
SO_3449	0.50413	TAG	C
SO_1625	0.50412	TAA	C
SO_4357	0.5041	TAA	T
SO_0386	0.50409	TAA	A
SO_4641	0.50406	TGA	C
SO_2984	0.504	TAA	A
SO_2673	0.50391	TAA	T
SO_3188	0.50381	TAG	T
SO_2966	0.50368	TGA	A
SO_2087	0.50358	TAA	T
SO_4313	0.50355	TAA	G
SO_0663	0.5034	TAG	C
SO_1358	0.50333	TAA	G
SO_2601	0.50333	TAG	G
SO_3182	0.50328	TAA	T
SO_0208	0.50315	TAA	T
SO_2625	0.50304	TAA	T
SO_0641	0.50281	TAA	T
SO_1217	0.5026	TAA	T
SO_3743	0.50255	TAA	T
SO_2693	0.50251	TAA	T
SO_2544	0.50249	TAA	A
SO_1998	0.50247	TAA	G
SO_0775	0.50223	TAG	T
SO_2689	0.5022	TAA	T
SO_2985	0.50215	TGA	T
SO_3301	0.50214	TAA	T
SO_3309	0.50172	TAG	T
SO_3000	0.50169	TGA	A
SO_3343	0.50162	TAA	T
SO_1115	0.50145	TAA	C
SO_0481	0.50143	TAA	G
SO_1443	0.5013	TGA	T
SO_3205	0.50127	TAG	T
SO_4586	0.50107	TAA	T
SO_0275	0.50105	TAA	C
SO_0886	0.5009	TAG	G
SO_1576	0.50087	TAA	C
SO_0678	0.50083	TAA	C
SO_3255	0.50082	TAA	A
SO_3576	0.50073	TAA	G
SO_0183	0.50072	TAA	T
SO_0344	0.50066	TAA	G
SO_1232	0.50063	TAA	G
SO_0314	0.5006	TAA	T
SO_1816	0.50059	TAA	T
SO_3168	0.50058	TAG	C
SO_2857	0.50057	TAA	C
SO_0721	0.50045	TAA	G
SO_2176	0.50045	TAG	T
SO_4266	0.50019	TGA	A
SO_3010	0.50017	TGA	A
SO_2990	0.50014	TGA	A
SO_3175	0.49985	TGA	G
SO_3264	0.49985	TGA	C
SO_3550	0.49984	TAA	C
SO_4203	0.4998	TAA	T
SO_2687	0.49971	TAA	T
SO_3800	0.49959	TAA	T
SO_1764	0.49957	TAA	G
SO_1461	0.49948	TGA	A
SO_2652	0.49947	TAG	G
SO_3579	0.49941	TAA	C
SO_0072	0.49924	TAG	T
SO_2360	0.49919	TGA	T
SO_2577	0.49915	TAA	T
SO_2688	0.49912	TAA	C
SO_1796	0.499	TAA	C
SO_0084	0.4989	TAA	A
SO_3866	0.49886	TAA	A
SO_1200	0.4988	TAA	T
SO_4470	0.49861	TAA	A
SO_3344	0.49849	TAA	A
SO_4197	0.49844	TAA	T
SO_2597	0.4984	TAA	A
SO_0581	0.49838	TAA	T
SO_4133	0.49833	TAA	T
SO_1868	0.49813	TGA	T
SO_0809	0.49802	TAA	T
SO_2889	0.49791	TAG	A
SO_1483	0.49786	TAA	T
SO_2263	0.49786	TAG	G
SO_2842	0.49784	TAA	T
SO_4699	0.49783	TAA	A
SO_3846	0.49781	TAA	C
SO_0819	0.49771	TAA	C
SO_1282	0.49771	TAA	C
SO_1394	0.49771	TAA	C
SO_1456	0.49771	TAA	C
SO_1950	0.49771	TAA	C
SO_2187	0.49771	TAA	C
SO_2819	0.49771	TAA	C
SO_1231	0.4977	TAA	T
SO_2487	0.49766	TAA	T
SO_3285	0.49764	TAG	A
SO_1618	0.49759	TGA	T
SO_2203	0.49747	TAA	T
SO_3184	0.49729	TAG	T
SO_3948	0.49719	TAA	C
SO_1949	0.49714	TAA	T
SO_3341	0.49708	TAA	G
SO_0166	0.49695	TGA	G
SO_3357	0.49694	TAA	T
SO_2354	0.49677	TAA	G
SO_4716	0.49663	TAA	A
SO_3252	0.49663	TAA	T
SO_1827	0.49663	TAG	T
SO_3636	0.49659	TAA	T
SO_1356	0.49659	TAG	C
SO_1968	0.49658	TAG	G
SO_2545	0.49655	TAG	C
SO_0206	0.4965	TAA	G
SO_3209	0.49644	TAA	G
SO_1347	0.49638	TAG	T
SO_3720	0.49624	TAA	G
SO_2997	0.49622	TAA	T
SO_0575	0.49622	TGA	T
SO_2657	0.49621	TAA	A
SO_1429	0.49612	TAA	G
SO_4701	0.49611	TAA	A
SO_4508	0.496	TAA	C
SO_1436	0.49596	TAG	A
SO_1459	0.49593	TGA	G
SO_0163	0.49588	TAA	G
SO_4738	0.49565	TAA	T
SO_3196	0.49563	TAA	G
SO_4131	0.49559	TAA	G
SO_0077	0.49541	TAA	G
SO_3111	0.4954	TAA	G
SO_0273	0.49534	TAG	C
SO_0409	0.49533	TAA	A
SO_1814	0.49532	TAA	G
SO_1286	0.49525	TGA	G
SO_1854	0.4952	TAG	T
SO_4681	0.49519	TAA	A
SO_0664	0.49513	TGA	A
SO_0193	0.49512	TAA	C
SO_3287	0.49508	TAA	G
SO_3974	0.49497	TAA	T
SO_0614	0.49494	TAA	G
SO_1726	0.49491	TAA	A
SO_2356	0.49481	TAA	A
SO_3193	0.49476	TAA	A
SO_2005	0.49463	TAA	A
SO_2704	0.4946	TAA	A
SO_0261	0.49446	TAA	T
SO_3580	0.49445	TAA	G
SO_2063	0.49441	TAA	T
SO_3202	0.49437	TAA	G
SO_1304	0.49435	TAA	G
SO_1202	0.49424	TGA	T
SO_0008	0.49414	TAA	A
SO_2664	0.49412	TGA	A
SO_2546	0.49406	TAA	T
SO_2210	0.49405	TAA	C
SO_3321	0.49405	TAA	C
SO_3211	0.49389	TAA	A
SO_2981	0.49387	TAA	A
SO_3224	0.49383	TAA	T
SO_3622	0.49381	TAA	T
SO_4820	0.49361	TAA	G
SO_4085	0.49358	TAA	T
SO_0670	0.49353	TAG	A
SO_0132	0.49326	TAA	T
SO_2398	0.49311	TAG	C
SO_3942	0.49297	TAA	T
SO_3982	0.49294	TAA	T
SO_1063	0.49286	TAG	T
SO_3653	0.49284	TAA	A
SO_2977	0.49277	TAA	C
SO_1532	0.49266	TAA	A
SO_3577	0.49265	TAA	C
SO_1219	0.49258	TAG	A
SO_4551	0.49255	TAG	C
SO_2886	0.49254	TAA	A
SO_2973	0.49253	TAA	T
SO_1161	0.49235	TAA	C
SO_2777	0.49228	TAA	G
SO_3737	0.49215	TGA	T
SO_1568	0.49213	TAA	T
SO_1473	0.492	TAA	T
SO_2681	0.49156	TAA	T
SO_1427	0.49153	TGA	T
SO_2418	0.49135	TAA	T
SO_2711	0.49135	TGA	A
SO_0947	0.49126	TAA	G
SO_0101	0.49125	TGA	T
SO_3274	0.49112	TAA	T
SO_2784	0.491	TAA	T
SO_3116	0.49084	TAA	T
SO_4511	0.49075	TAA	C
SO_3070	0.49067	TAG	G
SO_1468	0.49066	TAA	T
SO_3298	0.49064	TAG	T
SO_3262	0.49063	TAA	A
SO_3140	0.49046	TAA	C
SO_1075	0.49044	TAA	T
SO_2489	0.49026	TAG	G
SO_3371	0.49014	TAA	T
SO_0848	0.49004	TAA	G
SO_0018	0.48994	TAA	T
SO_2667	0.48989	TGA	A
SO_3142	0.48987	TAA	T
SO_4180	0.48979	TAA	C
SO_2617	0.48979	TGA	C
SO_4502	0.48973	TAA	G
SO_1135	0.48973	TAA	T
SO_3716	0.48968	TAA	G
SO_3351	0.48968	TAG	C
SO_1404	0.4896	TAA	G
SO_0653	0.48957	TAG	A
SO_0887	0.48948	TAA	C
SO_4799	0.48945	TGA	G
SO_2916	0.4894	TAG	A
SO_2792	0.48939	TAG	C
SO_4144	0.48938	TAA	C
SO_0304	0.48935	TAA	C
SO_0690	0.48923	TAG	A
SO_1667	0.48908	TAA	A
SO_2682	0.48907	TAA	T
SO_3597	0.48904	TAA	T
SO_3097	0.48903	TAA	C
SO_4008	0.48901	TAA	T
SO_0192	0.48898	TAG	G
SO_2948	0.48897	TAA	A
SO_1210	0.48881	TAA	G
SO_1471	0.48871	TAA	A
SO_3088	0.48867	TAA	C
SO_2101	0.48867	TAA	C
SO_1206	0.48867	TAG	T
SO_2953	0.48861	TAA	T
SO_3122	0.48861	TAA	A
SO_3060	0.48844	TAA	G
SO_4693	0.48843	TAG	G
SO_3251	0.48816	TAA	C
SO_0833	0.48806	TAA	G
SO_1738	0.48789	TAG	C
SO_1104	0.48781	TAG	T
SO_1305	0.48779	TAA	C
SO_3543	0.48776	TAA	T
SO_3880	0.48751	TAA	T
SO_1320	0.48746	TGA	A
SO_4403	0.48737	TAA	T
SO_2182	0.48734	TAG	C
SO_4214	0.48728	TAA	T
SO_3771	0.4872	TAA	A
SO_3300	0.48714	TAA	G
SO_1801	0.48706	TAA	A
SO_0617	0.48702	TAA	G
SO_3266	0.48698	TGA	A
SO_3370	0.48692	TAA	G
SO_0934	0.48691	TAA	T
SO_3554	0.48684	TAA	T
SO_3749	0.48681	TGA	T
SO_2700	0.4868	TAG	G
SO_4199	0.48679	TAA	T
SO_1879	0.48673	TAA	T
SO_0564	0.48665	TAA	T
SO_2350	0.48664	TAA	T
SO_0708	0.48642	TGA	T
SO_2897	0.4864	TAA	T
SO_1440	0.48639	TAA	A
SO_3894	0.48634	TGA	G
SO_3284	0.48632	TAA	T
SO_4141	0.48627	TAA	T
SO_3178	0.4862	TAA	A
SO_0147	0.4861	TAG	C
SO_2655	0.48608	TGA	G
SO_1414	0.48593	TAA	A
SO_1521	0.48589	TAA	A
SO_3423	0.48568	TGA	G
SO_1776	0.48564	TAA	T
SO_4288	0.48563	TAA	A
SO_0974	0.4856	TGA	T
SO_2944	0.48558	TAG	A
SO_0044	0.4855	TAA	T
SO_3208	0.48544	TAA	C
SO_0501	0.48523	TAA	T
SO_2525	0.48522	TAA	T
SO_3465	0.48522	TAG	A
SO_4264	0.48518	TAG	G
SO_3407	0.48499	TGA	T
SO_0197	0.48493	TAG	A
SO_0876	0.48486	TAA	G
SO_3855	0.4848	TAA	T
SO_4825	0.48471	TAG	T
SO_4652	0.48469	TAA	A
SO_3797	0.48467	TAA	T
SO_1098	0.48466	TAA	T
SO_4136	0.48452	TAA	T
SO_2654	0.48451	TAA	C
SO_4692	0.48446	TAA	G
SO_3903	0.48441	TAG	G
SO_4235	0.48429	TGA	T
SO_1445	0.48424	TGA	T
SO_3547	0.48419	TGA	T
SO_2164	0.48415	TAA	G
SO_2211	0.48415	TAA	G
SO_1913	0.48409	TAA	A
SO_0395	0.48409	TAA	C
SO_1815	0.48406	TAA	A
SO_3972	0.48403	TAA	A
SO_0381	0.48403	TAG	A
SO_0297	0.48376	TAA	C
SO_1377	0.48371	TAA	G
SO_2323	0.4837	TGA	T
SO_3004	0.48363	TGA	A
SO_0904	0.48357	TGA	G
SO_2807	0.48354	TAA	T
SO_1003	0.4835	TAG	C
SO_2575	0.4835	TAG	C
SO_2567	0.48347	TAA	A
SO_2627	0.48345	TAA	C
SO_0279	0.48341	TAA	T
SO_3166	0.48341	TGA	A
SO_2569	0.48331	TAA	T
SO_3165	0.48316	TGA	A
SO_3936	0.4831	TGA	G
SO_4656	0.48304	TAG	C
SO_4453	0.48298	TAA	T
SO_2041	0.48291	TAA	A
SO_4320	0.48285	TGA	A
SO_1863	0.48283	TAG	G
SO_0214	0.48274	TAA	G
SO_1438	0.48271	TAA	A
SO_0861	0.48264	TAG	T
SO_3680	0.4826	TAA	C
SO_2560	0.48257	TAA	C
SO_2636	0.48256	TAA	T
SO_4465	0.48255	TAA	C
SO_3842	0.4825	TAG	T
SO_1821	0.48249	TAA	G
SO_2366	0.48246	TAA	G
SO_2339	0.48244	TAA	G
SO_3056	0.48237	TAA	T
SO_3177	0.48236	TAA	C
SO_1359	0.48236	TAG	T
SO_1490	0.48228	TAA	G
SO_3931	0.48225	TAA	C
SO_3870	0.48223	TAA	T
SO_1027	0.4822	TAA	G
SO_3951	0.48215	TAA	G
SO_4562	0.48212	TAA	G
SO_2663	0.48205	TAA	G
SO_0897	0.48202	TAA	T
SO_3308	0.48184	TAA	T
SO_2872	0.48171	TAA	G
SO_1670	0.4817	TAA	G
SO_3171	0.4816	TGA	T
SO_1341	0.48146	TAA	G
SO_0068	0.48138	TAA	G
SO_2497	0.48138	TAA	T
SO_2939	0.48135	TAG	T
SO_3419	0.48133	TAA	T
SO_2573	0.48132	TAA	T
SO_3841	0.48131	TAA	G
SO_4118	0.48131	TGA	G
SO_1002	0.48129	TAA	A
SO_0423	0.48122	TAA	G
SO_0515	0.48119	TAA	A
SO_1383	0.48107	TAA	A
SO_2494	0.48096	TAA	T
SO_4571	0.48089	TAA	A
SO_3685	0.48086	TGA	T
SO_1616	0.48083	TAA	A
SO_2272	0.48083	TAA	A
SO_3518	0.48083	TAA	A
SO_3876	0.48083	TAA	A
SO_3944	0.48083	TAA	A
SO_4024	0.48083	TAA	A
SO_0059	0.48077	TAG	G
SO_4128	0.48064	TGA	A
SO_1395	0.48062	TAA	A
SO_1451	0.48062	TGA	C
SO_0035	0.48055	TAA	G
SO_1902	0.48039	TAA	T
SO_4477	0.48032	TAA	C
SO_3363	0.48026	TAG	T
SO_3037	0.48017	TAA	C
SO_1536	0.4801	TAA	T
SO_4196	0.48003	TGA	A
SO_2838	0.47995	TGA	A
SO_3591	0.47988	TAA	T
SO_2248	0.47986	TAA	C
SO_1832	0.47986	TAA	A
SO_4823	0.47982	TAA	G
SO_2975	0.47978	TAA	G
SO_2728	0.47976	TAA	T
SO_0625	0.47973	TAG	T
SO_4795	0.47972	TAA	T
SO_3798	0.47971	TGA	T
SO_0620	0.47961	TAA	T
SO_0907	0.47958	TAG	G
SO_4711	0.47957	TAA	C
SO_1663	0.47957	TAA	C
SO_1867	0.47957	TGA	T
SO_4647	0.47955	TAA	G
SO_0655	0.47951	TAA	T
SO_2449	0.47948	TAA	G
SO_1941	0.47947	TAA	T
SO_2036	0.47939	TAA	G
SO_3921	0.47922	TGA	T
SO_1448	0.47912	TGA	G
SO_1335	0.47909	TAA	C
SO_1269	0.47903	TAA	A
SO_0761	0.47902	TAG	G
SO_0675	0.4789	TAA	G
SO_4421	0.47874	TAA	G
SO_2002	0.4787	TAA	C
SO_1927	0.47866	TAA	C
SO_3212	0.4786	TAG	A
SO_0065	0.47851	TAA	T
SO_3180	0.47847	TAG	G
SO_2980	0.47844	TAA	C
SO_2661	0.47844	TGA	T
SO_2533	0.47836	TAA	C
SO_3432	0.4783	TAA	T
SO_3296	0.47829	TGA	T
SO_0505	0.47825	TAA	A
SO_3324	0.47822	TAA	C
SO_3594	0.47821	TAA	G
SO_1556	0.47819	TAA	G
SO_2529	0.47813	TAG	T
SO_2668	0.47809	TAA	A
SO_3223	0.47807	TAA	G
SO_1830	0.47797	TAA	A
SO_2344	0.47796	TAA	A
SO_0023	0.47793	TGA	T
SO_2811	0.47791	TAA	A
SO_3522	0.47791	TAA	A
SO_1834	0.47787	TAA	G
SO_2961	0.47786	TAA	T
SO_2417	0.4778	TAG	A
SO_0288	0.47778	TAA	A
SO_4109	0.47761	TAA	T
SO_4439	0.47761	TGA	A
SO_2940	0.47756	TGA	G
SO_2346	0.47754	TAG	T
SO_2954	0.47752	TAA	C
SO_2965	0.47751	TAG	G
SO_2935	0.47737	TAA	T
SO_3443	0.47735	TAA	A
SO_3630	0.47735	TAA	A
SO_1144	0.47731	TAA	C
SO_1441	0.47727	TAA	T
SO_2753	0.47721	TAG	C
SO_2684	0.4772	TAA	T
SO_2964	0.47719	TAA	C
SO_2638	0.47718	TAA	C
SO_0496	0.47713	TAA	G
SO_2099	0.47713	TAA	C
SO_3385	0.47704	TAA	T
SO_0843	0.47697	TGA	A
SO_0337	0.47696	TAG	A
SO_2528	0.47687	TAA	G
SO_1336	0.47687	TAA	C
SO_4422	0.47682	TAA	T
SO_0622	0.47682	TGA	T
SO_4316	0.4768	TAA	C
SO_3908	0.47678	TGA	T
SO_4627	0.47669	TAA	T
SO_3961	0.47666	TAG	C
SO_0039	0.47659	TAA	C
SO_3203	0.47652	TGA	G
SO_0870	0.47647	TAA	G
SO_2306	0.47642	TAA	T
SO_0284	0.4764	TAA	C
SO_0282	0.47637	TGA	A
SO_0097	0.47636	TAA	C
SO_2589	0.47628	TGA	T
SO_1309	0.47627	TAA	A
SO_2067	0.47623	TAA	T
SO_0612	0.47618	TAA	G
SO_4327	0.47613	TAA	T
SO_2883	0.47606	TAA	G
SO_3906	0.47603	TAA	T
SO_2342	0.47603	TAA	G
SO_2292	0.47599	TAA	A
SO_0329	0.47597	TAG	G
SO_2945	0.47575	TAA	G
SO_3427	0.4757	TAA	T
SO_3044	0.47563	TAA	A
SO_1278	0.47559	TAA	C
SO_4621	0.47559	TAA	C
SO_2110	0.47559	TAG	T
SO_3646	0.47547	TAA	G
SO_0596	0.47546	TAA	A
SO_0862	0.47545	TAA	A
SO_4110	0.47542	TGA	A
SO_1179	0.47537	TAA	T
SO_3346	0.47535	TAA	C
SO_2365	0.47534	TGA	G
SO_1608	0.47524	TAA	T
SO_3360	0.47522	TGA	A
SO_3315	0.47517	TAA	C
SO_4265	0.47516	TGA	A
SO_2705	0.47514	TAA	G
SO_1099	0.47514	TAA	T
SO_0137	0.47506	TAA	A
SO_4165	0.47505	TAA	A
SO_2391	0.47503	TAA	A
SO_2799	0.47498	TAA	G
SO_0827	0.47494	TAA	T
SO_4696	0.47489	TAA	C
SO_1502	0.47488	TAA	T
SO_3878	0.47486	TGA	A
SO_0260	0.47483	TAA	A
SO_2078	0.47483	TGA	A
SO_3226	0.47481	TAA	A
SO_1264	0.47472	TAA	T
SO_1756	0.47472	TAA	T
SO_2581	0.47465	TAA	G
SO_3399	0.47462	TAA	A
SO_3824	0.47462	TAA	A
SO_3727	0.47462	TAA	A
SO_4289	0.47458	TAA	T
SO_4011	0.47454	TAA	A
SO_0645	0.47452	TGA	C
SO_3585	0.4745	TAA	G
SO_0343	0.47448	TAA	G
SO_4623	0.47447	TAA	A
SO_2037	0.47441	TAA	A
SO_1363	0.47436	TAG	G
SO_2767	0.47433	TGA	T
SO_1969	0.47431	TAA	C
SO_2406	0.47425	TAG	T
SO_0962	0.47425	TGA	G
SO_3882	0.47411	TAA	A
SO_0383	0.47407	TAG	T
SO_3599	0.474	TAG	T
SO_0913	0.474	TGA	T
SO_3838	0.47396	TAA	T
SO_4667	0.47381	TAA	G
SO_2392	0.47375	TAA	A
SO_2817	0.47375	TAA	A
SO_1419	0.47371	TAA	T
SO_1610	0.47364	TAA	C
SO_4284	0.47361	TGA	A
SO_1799	0.47346	TAA	A
SO_2539	0.47346	TAG	G
SO_2564	0.47345	TAA	G
SO_3144	0.47344	TGA	T
SO_0339	0.47337	TAG	C
SO_0079	0.47334	TAA	T
SO_3006	0.47333	TAG	G
SO_3090	0.47331	TAG	A
SO_3726	0.47328	TAA	T
SO_0433	0.47322	TAA	T
SO_0075	0.47302	TGA	T
SO_4620	0.47301	TAA	T
SO_0875	0.47296	TGA	T
SO_4138	0.47295	TAA	T
SO_0380	0.47289	TGA	C
SO_1774	0.47288	TAA	C
SO_3854	0.47279	TGA	A
SO_0040	0.47278	TAA	T
SO_3858	0.47271	TAA	A
SO_0818	0.47269	TAA	G
SO_1425	0.47267	TAA	C
SO_4281	0.47266	TAA	A
SO_3859	0.4726	TAA	C
SO_3241	0.47259	TGA	T
SO_2550	0.47258	TAA	A
SO_3698	0.47257	TAA	C
SO_1890	0.47253	TGA	T
SO_1677	0.47252	TAA	T
SO_4206	0.47247	TAA	G
SO_1367	0.47242	TAA	C
SO_0572	0.4724	TAA	C
SO_0356	0.4724	TAA	A
SO_3752	0.4724	TAA	A
SO_0274	0.4724	TAA	T
SO_2403	0.47231	TAA	A
SO_3604	0.47229	TAA	A
SO_1349	0.47226	TAA	T
SO_0045	0.47226	TAG	C
SO_1462	0.47223	TGA	T
SO_2695	0.4722	TAA	G
SO_0165	0.47215	TAA	C
SO_2982	0.47204	TAA	A
SO_0494	0.47199	TGA	C
SO_0656	0.47199	TGA	C
SO_0685	0.47199	TGA	C
SO_0891	0.47199	TGA	C
SO_0982	0.47199	TGA	C
SO_1025	0.47199	TGA	C
SO_1082	0.47199	TGA	C
SO_2025	0.47199	TGA	C
SO_2172	0.47199	TGA	C
SO_2314	0.47199	TGA	C
SO_2463	0.47199	TGA	C
SO_4278	0.47199	TGA	C
SO_4301	0.47199	TGA	C
SO_4581	0.47199	TGA	C
SO_2698	0.47197	TAA	T
SO_0112	0.47192	TGA	T
SO_1224	0.47191	TAG	G
SO_1792	0.47185	TAG	G
SO_4497	0.47184	TGA	A
SO_3247	0.47181	TAA	G
SO_1342	0.47181	TAA	A
SO_3305	0.47178	TAA	T
SO_3521	0.47177	TAA	A
SO_2972	0.47168	TGA	A
SO_0644	0.47158	TAA	C
SO_4287	0.47158	TAA	T
SO_1373	0.47152	TAA	T
SO_0276	0.47144	TAA	G
SO_0203	0.47143	TAA	T
SO_3368	0.47138	TAA	G
SO_2893	0.47135	TAA	C
SO_2646	0.47133	TAA	G
SO_1331	0.47119	TGA	T
SO_0375	0.47116	TGA	C
SO_1080	0.47116	TGA	C
SO_1130	0.47116	TGA	C
SO_1133	0.47116	TGA	C
SO_1464	0.47116	TGA	C
SO_1514	0.47116	TGA	C
SO_1905	0.47116	TGA	C
SO_2032	0.47116	TGA	C
SO_2057	0.47116	TGA	C
SO_2131	0.47116	TGA	C
SO_2134	0.47116	TGA	C
SO_2168	0.47116	TGA	C
SO_2368	0.47116	TGA	C
SO_2733	0.47116	TGA	C
SO_3397	0.47116	TGA	C
SO_3569	0.47116	TGA	C
SO_3607	0.47116	TGA	C
SO_3609	0.47116	TGA	C
SO_4184	0.47116	TGA	C
SO_4293	0.47116	TGA	C
SO_4441	0.47116	TGA	C
SO_3991	0.47109	TAA	A
SO_1365	0.47101	TAA	A
SO_1184	0.47098	TAA	G
SO_1925	0.47095	TGA	T
SO_0388	0.47087	TGA	G
SO_2630	0.47083	TAA	T
SO_1458	0.47062	TAA	T
SO_2703	0.47058	TAG	G
SO_0171	0.47057	TAA	T
SO_3938	0.47056	TAA	A
SO_3830	0.47055	TAA	T
SO_0740	0.47053	TAA	G
SO_0378	0.47053	TAA	A
SO_1875	0.47053	TAA	A
SO_2321	0.47053	TAA	A
SO_3451	0.47053	TAA	A
SO_4707	0.47053	TAA	A
SO_1339	0.47053	TAG	T
SO_3076	0.47052	TGA	T
SO_0109	0.4705	TAG	T
SO_2385	0.47043	TAA	T
SO_0190	0.47042	TAA	T
SO_3639	0.47041	TAA	G
SO_2642	0.47039	TAG	C
SO_3232	0.47039	TAG	T
SO_3299	0.47038	TAA	T
SO_1767	0.47037	TAA	A
SO_4386	0.47037	TAA	A
SO_4582	0.47037	TAA	A
SO_3270	0.47035	TAA	G
SO_0204	0.47035	TAA	A
SO_3436	0.47021	TGA	T
SO_4218	0.47021	TGA	T
SO_3656	0.47019	TGA	T
SO_0285	0.47018	TAA	C
SO_1782	0.47007	TAA	C
SO_4429	0.47	TAG	C
SO_2743	0.46994	TAA	C
SO_1026	0.46984	TAA	A
SO_4545	0.46984	TAA	A
SO_1851	0.46983	TAA	T
SO_3564	0.46981	TAA	T
SO_4337	0.46977	TAA	G
SO_3735	0.46973	TGA	A
SO_1831	0.46971	TAA	T
SO_0710	0.4697	TAA	C
SO_1508	0.46962	TAA	C
SO_0091	0.46958	TAG	C
SO_3207	0.46956	TAA	T
SO_4066	0.46956	TAG	T
SO_0125	0.46947	TGA	A
SO_3084	0.46946	TAA	T
SO_3089	0.46944	TAA	T
SO_3905	0.46944	TAA	G
SO_2960	0.46942	TAA	C
SO_3671	0.46941	TGA	T
SO_2774	0.4694	TAA	A
SO_1254	0.46936	TAG	T
SO_2938	0.46932	TAA	C
SO_0569	0.46925	TAA	A
SO_3712	0.46919	TAA	A
SO_3912	0.46918	TAA	T
SO_1239	0.46915	TAA	T
SO_3810	0.46909	TAA	C
SO_2267	0.46904	TAA	T
SO_4259	0.46903	TAA	A
SO_0533	0.46893	TAA	G
SO_3064	0.46888	TAG	G
SO_3997	0.46882	TAA	T
SO_3183	0.46881	TAA	T
SO_1421	0.4688	TAA	C
SO_4388	0.4688	TAA	G
SO_0885	0.46871	TAA	T
SO_4315	0.46869	TGA	T
SO_2612	0.4684	TAA	C
SO_4096	0.46836	TAG	T
SO_4052	0.46836	TGA	G
SO_1783	0.46832	TAA	G
SO_0643	0.46832	TAG	G
SO_0407	0.46829	TAA	A
SO_1836	0.46826	TGA	A
SO_4745	0.46823	TAA	C
SO_0069	0.46799	TAA	C
SO_4101	0.46799	TAG	A
SO_2312	0.46798	TAA	T
SO_1877	0.46787	TAA	T
SO_4628	0.46781	TAA	T
SO_3412	0.4678	TAA	A
SO_0562	0.46777	TAA	T
SO_3696	0.46774	TAA	A
SO_0408	0.46772	TAG	G
SO_2699	0.46765	TAA	C
SO_2054	0.46765	TAG	C
SO_1109	0.46764	TAG	T
SO_0602	0.46763	TAG	C
SO_4233	0.46756	TGA	G
SO_4346	0.46746	TAA	G
SO_4805	0.46745	TAA	T
SO_3584	0.46743	TGA	T
SO_2831	0.46741	TAG	T
SO_2851	0.46739	TAA	T
SO_2776	0.46738	TAA	G
SO_1351	0.46728	TAA	T
SO_1325	0.46726	TAA	T
SO_2395	0.46721	TAA	G
SO_2507	0.46717	TAA	G
SO_3094	0.46711	TGA	T
SO_2665	0.46707	TAA	G
SO_0939	0.46707	TAG	G
SO_2538	0.46704	TAA	T
SO_1965	0.46702	TAA	C
SO_3066	0.46696	TAA	T
SO_4057	0.46695	TAA	C
SO_1891	0.46691	TAA	G
SO_0552	0.4669	TAG	T
SO_3288	0.46685	TAG	T
SO_4445	0.46684	TGA	T
SO_2424	0.46683	TAG	G
SO_2941	0.46682	TAA	C
SO_0027	0.46682	TAA	T
SO_4599	0.46673	TAA	C
SO_1298	0.46668	TAG	C
SO_0340	0.46667	TAA	T
SO_4060	0.46666	TAA	C
SO_3462	0.46648	TAA	G
SO_4267	0.46648	TAG	T
SO_2951	0.46645	TAA	C
SO_3354	0.46644	TAA	T
SO_4456	0.4664	TAA	T
SO_2435	0.46639	TGA	T
SO_1317	0.46635	TAA	T
SO_0025	0.46633	TAA	A
SO_3083	0.46632	TAA	T
SO_0017	0.46627	TAA	T
SO_3714	0.46626	TAA	T
SO_0062	0.46618	TGA	G
SO_3578	0.46607	TAA	G
SO_3467	0.46603	TAA	C
SO_4263	0.46603	TGA	C
SO_4227	0.46601	TAG	A
SO_2600	0.46598	TAG	T
SO_0262	0.46597	TAA	A
SO_3667	0.46591	TAA	G
SO_4129	0.4659	TAA	T
SO_4778	0.46585	TAA	G
SO_4655	0.46574	TAA	C
SO_0093	0.46574	TAA	T
SO_0013	0.46573	TAA	T
SO_1268	0.4657	TAA	G
SO_2988	0.46568	TAA	T
SO_3189	0.46568	TGA	T
SO_1577	0.46563	TAA	C
SO_0476	0.46561	TAA	T
SO_4567	0.46561	TAA	G
SO_4682	0.46557	TAA	A
SO_2089	0.46557	TAA	G
SO_4506	0.46554	TAA	G
SO_4539	0.46552	TAA	A
SO_3244	0.4654	TAG	A
SO_2950	0.46537	TAG	T
SO_2748	0.46532	TAA	T
SO_2626	0.46528	TAA	C
SO_2448	0.46517	TAG	A
SO_3206	0.46516	TAG	C
SO_2200	0.46515	TAA	A
SO_0697	0.46511	TAA	T
SO_3261	0.46511	TGA	A
SO_2772	0.4651	TAA	T
SO_0805	0.4651	TAA	T
SO_4321	0.46508	TAA	A
SO_1678	0.46505	TAA	G
SO_2362	0.46495	TGA	T
SO_4809	0.46493	TGA	A
SO_3013	0.46492	TAA	C
SO_1337	0.46486	TAG	A
SO_3549	0.46481	TAG	G
SO_3210	0.4648	TAA	G
SO_3738	0.46478	TAA	T
SO_0591	0.46476	TAA	G
SO_2590	0.46465	TAA	T
SO_1878	0.46464	TAA	T
SO_3501	0.46463	TAG	A
SO_3297	0.4646	TAG	T
SO_4629	0.46456	TAA	G
SO_3231	0.46456	TGA	A
SO_1901	0.46453	TAA	C
SO_4054	0.46451	TAA	C
SO_2672	0.4645	TAA	T
SO_4213	0.46449	TAA	A
SO_3918	0.46448	TAA	T
SO_2543	0.46447	TAA	A
SO_0951	0.46443	TAA	T
SO_0280	0.4644	TAG	C
SO_0966	0.46429	TGA	A
SO_2029	0.46429	TGA	A
SO_2161	0.46429	TGA	A
SO_4268	0.46429	TGA	A
SO_3491	0.4642	TAA	G
SO_2566	0.46419	TAG	G
SO_1855	0.46413	TAG	C
SO_2296	0.46412	TAA	T
SO_4391	0.46405	TAA	T
SO_1172	0.46396	TAA	G
SO_1222	0.46393	TAA	T
SO_0392	0.46387	TAA	T
SO_3952	0.46386	TAA	G
SO_0441	0.46386	TAG	G
SO_3459	0.46385	TAA	G
SO_3873	0.46378	TAA	A
SO_0996	0.46371	TAA	G
SO_1110	0.46371	TAA	C
SO_2090	0.46368	TAA	T
SO_1173	0.46366	TAA	T
SO_1980	0.46366	TAA	G
SO_1843	0.46361	TGA	A
SO_1522	0.4636	TAA	A
SO_2906	0.46358	TAA	T
SO_3403	0.46357	TAG	T
SO_2919	0.46352	TAA	G
SO_3831	0.46347	TAA	A
SO_3512	0.46347	TAG	C
SO_0404	0.46346	TAA	G
SO_2675	0.46344	TAG	G
SO_3595	0.46338	TAA	C
SO_1482	0.46337	TAA	A
SO_4505	0.4633	TAA	C
SO_4604	0.46329	TAA	A
SO_1806	0.46322	TAA	G
SO_0514	0.4631	TAA	T
SO_3775	0.4631	TAA	T
SO_3669	0.46309	TAA	G
SO_1422	0.46303	TAA	C
SO_4359	0.46303	TAA	A
SO_3213	0.46298	TAA	T
SO_3378	0.46298	TAG	A
SO_3249	0.46294	TAA	T
SO_2492	0.46291	TAA	T
SO_2329	0.46291	TAA	G
SO_0263	0.46277	TAA	G
SO_1193	0.46275	TAA	G
SO_0053	0.46274	TAA	A
SO_4597	0.46273	TAG	G
SO_1527	0.46272	TAG	T
SO_0522	0.4627	TAA	G
SO_1059	0.46266	TGA	T
SO_3391	0.46262	TAG	T
SO_4043	0.46261	TAA	T
SO_4659	0.46257	TAA	C
SO_1248	0.46242	TAA	A
SO_1718	0.46238	TAA	A
SO_0588	0.46237	TAA	T
SO_1431	0.46232	TAA	A
SO_1180	0.46231	TGA	T
SO_2843	0.4623	TAG	A
SO_1381	0.46228	TAA	A
SO_4381	0.46222	TAA	T
SO_2439	0.46212	TGA	T
SO_0364	0.46205	TAG	T
SO_4593	0.46203	TAA	A
SO_0900	0.46199	TAA	T
SO_0092	0.46199	TAA	G
SO_3081	0.46199	TAG	C
SO_3528	0.46193	TAG	G
SO_2070	0.46191	TAA	A
SO_4091	0.46187	TAA	A
SO_2240	0.46184	TAA	C
SO_1850	0.4618	TAA	T
SO_4061	0.46179	TGA	T
SO_2815	0.46178	TAA	A
SO_1946	0.46172	TAA	G
SO_2217	0.46162	TAA	T
SO_3347	0.46156	TGA	T
SO_1162	0.46155	TGA	A
SO_0103	0.46145	TAA	T
SO_2877	0.46142	TGA	G
SO_2307	0.46141	TAG	G
SO_1819	0.46138	TAA	G
SO_3571	0.46138	TAG	G
SO_2968	0.46136	TAA	T
SO_0324	0.4613	TAG	G
SO_0390	0.46127	TAA	T
SO_1784	0.46127	TAA	A
SO_2931	0.46123	TAG	T
SO_3897	0.46118	TAA	T
SO_3069	0.46118	TAG	T
SO_0905	0.46115	TAA	G
SO_3688	0.46114	TAG	C
SO_3935	0.46109	TAA	A
SO_1979	0.46101	TGA	T
SO_0095	0.461	TAA	T
SO_2840	0.46098	TGA	G
SO_4721	0.46096	TAA	C
SO_1328	0.46096	TGA	T
SO_0421	0.46094	TAA	C
SO_2917	0.46094	TAG	A
SO_2093	0.46091	TAA	T
SO_2929	0.46091	TAA	G
SO_0502	0.46083	TAA	A
SO_2789	0.46081	TAA	G
SO_2486	0.46074	TAA	T
SO_2738	0.4607	TAA	A
SO_4077	0.46067	TAA	A
SO_3235	0.46057	TAA	A
SO_2399	0.46053	TAA	C
SO_1362	0.46047	TGA	T
SO_3456	0.46038	TAA	G
SO_2957	0.46037	TAG	C
SO_0975	0.4603	TAA	G
SO_0867	0.46028	TAA	T
SO_1552	0.46025	TGA	T
SO_4603	0.46021	TGA	A
SO_4492	0.4602	TAA	A
SO_3496	0.46016	TAA	G
SO_0859	0.46003	TAG	A
SO_3003	0.46002	TGA	G
SO_0868	0.45984	TAA	C
SO_4588	0.4598	TAA	A
SO_3670	0.45978	TGA	T
SO_0353	0.45973	TAA	C
SO_0142	0.45972	TAA	A
SO_1361	0.45968	TAA	G
SO_2483	0.45965	TAA	G
SO_2592	0.45963	TAA	C
SO_1199	0.45956	TAA	T
SO_0532	0.45952	TAA	C
SO_1344	0.45945	TAG	G
SO_2863	0.45944	TAA	T
SO_2396	0.45944	TAG	C
SO_0554	0.4594	TAA	A
SO_2551	0.4594	TAG	C
SO_3106	0.45937	TAA	T
SO_0026	0.45934	TAA	C
SO_4299	0.45931	TAA	A
SO_0559	0.4593	TAA	A
SO_0170	0.45917	TAA	A
SO_1416	0.45917	TAG	G
SO_3382	0.45914	TAA	A
SO_3790	0.45914	TGA	A
SO_4311	0.45904	TAA	T
SO_2955	0.45904	TAA	G
SO_1551	0.45902	TAA	C
SO_4742	0.45899	TAA	T
SO_1559	0.45899	TAG	T
SO_1612	0.45894	TAA	C
SO_1915	0.45885	TAA	G
SO_1961	0.45885	TAA	T
SO_2553	0.45882	TAA	T
SO_3230	0.45882	TAG	C
SO_2740	0.45873	TAA	C
SO_1781	0.45871	TAA	C
SO_3815	0.4587	TAA	T
SO_3799	0.45865	TAA	G
SO_0553	0.45857	TAA	C
SO_3675	0.45856	TAA	T
SO_0347	0.45851	TAG	A
SO_1218	0.45849	TAA	G
SO_4618	0.45848	TAA	A
SO_2438	0.45848	TAG	C
SO_2490	0.45847	TAA	T
SO_3057	0.45844	TAA	T
SO_0177	0.45842	TAA	C
SO_0650	0.4584	TAA	T
SO_1420	0.45838	TAA	A
SO_4322	0.45832	TAG	C
SO_2254	0.45831	TAA	A
SO_2751	0.45823	TAA	T
SO_3080	0.45817	TAA	T
SO_4323	0.45816	TAA	C
SO_1935	0.45811	TAA	T
SO_0396	0.4581	TGA	T
SO_3364	0.45807	TAG	T
SO_1945	0.45804	TGA	C
SO_3392	0.45802	TAA	G
SO_2509	0.45801	TAA	G
SO_4212	0.45794	TAA	T
SO_1223	0.4578	TAA	G
SO_3700	0.45777	TAA	T
SO_2379	0.45777	TAG	G
SO_1698	0.45771	TAA	T
SO_4017	0.45768	TAA	C
SO_0590	0.45768	TAA	G
SO_3273	0.45764	TAA	T
SO_1294	0.45763	TAA	T
SO_3805	0.45761	TGA	T
SO_1265	0.45758	TAA	T
SO_3772	0.45753	TAA	T
SO_4286	0.4575	TAA	A
SO_2228	0.45744	TAA	G
SO_2580	0.45743	TAA	T
SO_1112	0.45741	TAA	C
SO_4649	0.45737	TAA	T
SO_0503	0.45736	TAA	G
SO_0872	0.45736	TAA	T
SO_0012	0.45735	TAG	T
SO_1987	0.45732	TAA	T
SO_3174	0.45731	TAA	C
SO_0001	0.45728	TAA	G
SO_0184	0.45725	TAG	T
SO_3885	0.45724	TAA	C
SO_2337	0.45724	TAA	G
SO_1986	0.45722	TAA	A
SO_2177	0.45719	TAG	T
SO_4640	0.45718	TAA	G
SO_2225	0.45715	TAA	T
SO_3259	0.45714	TAA	T
SO_1213	0.45704	TAA	T
SO_3198	0.45704	TAG	T
SO_2017	0.45703	TAA	T
SO_3890	0.457	TAG	A
SO_3506	0.457	TAG	A
SO_4360	0.45698	TAA	T
SO_1613	0.45697	TAA	T
SO_1012	0.45695	TGA	G
SO_4602	0.45694	TAA	C
SO_2769	0.4569	TAA	T
SO_3497	0.45688	TGA	T
SO_2971	0.45685	TAA	A
SO_0366	0.4568	TAG	A
SO_3914	0.45675	TAA	G
SO_0049	0.45664	TAG	T
SO_0949	0.45656	TAA	G
SO_3899	0.45654	TGA	A
SO_4302	0.45653	TAA	T
SO_3909	0.45649	TAA	C
SO_0048	0.45648	TAA	T
SO_3552	0.45646	TAG	C
SO_1297	0.45644	TAA	T
SO_0689	0.45636	TAA	A
SO_4292	0.45635	TAA	A
SO_4831	0.45635	TAA	T
SO_2898	0.45634	TGA	T
SO_2335	0.45633	TAA	C
SO_2512	0.45628	TAA	T
SO_4782	0.45627	TAA	C
SO_2119	0.45625	TAG	C
SO_4635	0.45622	TAA	G
SO_0485	0.45621	TAG	G
SO_0699	0.45619	TAA	C
SO_0058	0.45619	TAA	C
SO_4124	0.45612	TAA	C
SO_0320	0.4561	TAA	T
SO_1534	0.45604	TAA	T
SO_0990	0.45604	TGA	T
SO_0289	0.45599	TGA	T
SO_1447	0.45598	TAA	T
SO_2128	0.45597	TAA	C
SO_2928	0.45591	TAA	A
SO_1415	0.45589	TAG	G
SO_4228	0.45585	TAA	T
SO_2473	0.45582	TGA	A
SO_4255	0.45579	TAA	G
SO_4356	0.45579	TAG	T
SO_4685	0.45578	TAA	G
SO_3361	0.45578	TAA	G
SO_2649	0.45578	TGA	T
SO_0379	0.45572	TAG	T
SO_0977	0.45568	TAG	G
SO_3269	0.45567	TAA	C
SO_2262	0.45554	TAG	T
SO_0718	0.45553	TAA	G
SO_3055	0.45552	TAA	A
SO_0687	0.45551	TGA	C
SO_3233	0.45545	TAA	A
SO_1550	0.45535	TAA	T
SO_0528	0.45534	TGA	T
SO_0082	0.45532	TAA	G
SO_0281	0.45524	TAA	A
SO_0857	0.45523	TAG	C
SO_2631	0.45522	TAG	G
SO_3442	0.45519	TAA	A
SO_3029	0.45515	TAA	A
SO_2430	0.45511	TAA	T
SO_4639	0.45505	TAA	C
SO_3783	0.45504	TAA	T
SO_2121	0.45502	TAA	C
SO_3981	0.45502	TAA	A
SO_0030	0.45489	TAG	G
SO_2720	0.45483	TAG	T
SO_2241	0.45478	TAG	C
SO_0195	0.45477	TAA	G
SO_1434	0.45474	TAA	T
SO_0725	0.45469	TAA	A
SO_4737	0.45469	TAG	T
SO_3352	0.45469	TGA	A
SO_0355	0.45464	TAA	T
SO_4200	0.45463	TGA	C
SO_1348	0.45459	TGA	C
SO_0760	0.45458	TAA	C
SO_2420	0.45452	TAA	A
SO_2979	0.45446	TGA	T
SO_4252	0.45444	TAG	C
SO_0299	0.45443	TAA	A
SO_0815	0.45439	TAA	G
SO_0676	0.45437	TAG	C
SO_0902	0.45426	TAA	T
SO_3323	0.45425	TAA	A
SO_4280	0.45425	TAA	T
SO_1166	0.45425	TAA	T
SO_0176	0.45421	TAA	T
SO_1679	0.4542	TAA	T
SO_3917	0.45419	TAA	T
SO_0989	0.45419	TGA	G
SO_0940	0.45418	TAA	G
SO_0207	0.45417	TAA	C
SO_1330	0.4541	TAA	A
SO_3157	0.45409	TAG	T
SO_0031	0.45398	TAA	T
SO_1405	0.45397	TAA	G
SO_3338	0.45397	TAA	T
SO_4274	0.45396	TAA	T
SO_1093	0.45394	TAA	G
SO_1833	0.45394	TAA	G
SO_3544	0.45394	TAA	G
SO_3516	0.45392	TAG	A
SO_4611	0.45391	TAG	G
SO_3243	0.4539	TAA	G
SO_0346	0.4539	TAA	G
SO_1428	0.45382	TGA	T
SO_3272	0.45382	TGA	A
SO_0456	0.45377	TAA	G
SO_3480	0.45377	TAA	T
SO_2855	0.45373	TAA	G
SO_3204	0.45371	TGA	T
SO_0549	0.4537	TAA	A
SO_1897	0.45369	TAA	G
SO_2715	0.45367	TAG	T
SO_3967	0.45365	TAA	T
SO_2532	0.45344	TAG	T
SO_1511	0.45341	TAA	C
SO_2035	0.45341	TAA	C
SO_2165	0.45341	TAA	C
SO_2212	0.45341	TAA	C
SO_2064	0.45337	TAA	A
SO_3969	0.45336	TAA	A
SO_4318	0.45336	TAG	T
SO_4471	0.45333	TAA	T
SO_1582	0.45333	TAA	C
SO_2501	0.45331	TAA	T
SO_0651	0.45329	TAA	A
SO_0167	0.45325	TAA	G
SO_2540	0.45325	TAG	A
SO_0898	0.45322	TAA	T
SO_2541	0.4532	TAA	G
SO_4552	0.45318	TAA	A
SO_0766	0.45318	TGA	T
SO_1259	0.45317	TAA	T
SO_2341	0.45316	TAA	A
SO_4361	0.45312	TAA	C
SO_3065	0.45308	TAA	A
SO_2605	0.45308	TGA	A
SO_3159	0.45306	TAA	C
SO_2771	0.45304	TAG	G
SO_1375	0.45299	TAA	A
SO_1971	0.45296	TAA	T
SO_3096	0.45293	TGA	G
SO_4434	0.45292	TAG	T
SO_3316	0.45288	TAA	T
SO_3843	0.45285	TAA	T
SO_3489	0.45284	TAA	T
SO_2952	0.45284	TGA	A
SO_0518	0.45283	TAA	C
SO_2858	0.45282	TAA	G
SO_0666	0.4528	TAA	T
SO_2061	0.45278	TGA	T
SO_0604	0.45269	TAA	T
SO_0398	0.45268	TAA	T
SO_1661	0.45266	TAA	T
SO_0187	0.45262	TAG	G
SO_1277	0.45261	TAA	C
SO_1640	0.4526	TGA	T
SO_4457	0.45258	TAG	T
SO_2648	0.45258	TGA	G
SO_2013	0.45254	TGA	C
SO_4669	0.45252	TAA	A
SO_2606	0.45251	TAG	C
SO_0873	0.45249	TAA	C
SO_1622	0.45248	TAG	G
SO_3039	0.45247	TAG	C
SO_4578	0.45247	TAG	C
SO_0046	0.45246	TAG	A
SO_0076	0.45245	TAG	G
SO_0313	0.45245	TGA	G
SO_0545	0.45243	TGA	A
SO_2199	0.45242	TAA	T
SO_3181	0.45234	TGA	T
SO_4223	0.45232	TAG	A
SO_3488	0.45229	TAA	A
SO_4135	0.45227	TAA	G
SO_1262	0.45227	TAG	G
SO_0987	0.45225	TAA	T
SO_2680	0.45225	TAA	T
SO_3741	0.45225	TGA	T
SO_4713	0.45223	TAG	G
SO_4740	0.45222	TAA	T
SO_4469	0.45215	TAG	T
SO_4319	0.4521	TAA	G
SO_4543	0.45208	TAG	C
SO_3874	0.45207	TAA	T
SO_1641	0.45204	TAG	A
SO_2040	0.45203	TAA	A
SO_2117	0.45202	TAA	A
SO_4317	0.45192	TAG	G
SO_4354	0.45178	TAA	G
SO_0795	0.45175	TAA	T
SO_0720	0.45168	TAG	C
SO_2499	0.45167	TAG	C
SO_3529	0.45164	TAA	T
SO_1857	0.45164	TAA	T
SO_2987	0.45161	TGA	T
SO_1067	0.45157	TAG	G
SO_4254	0.45155	TAA	T
SO_1743	0.45155	TAA	T
SO_0616	0.45151	TAA	A
SO_0916	0.45147	TAA	T
SO_3126	0.45146	TAA	T
SO_1994	0.45146	TAG	C
SO_4727	0.45146	TGA	T
SO_2436	0.45145	TAG	G
SO_1826	0.45144	TAG	A
SO_4731	0.45141	TAA	C
SO_1747	0.45141	TAA	C
SO_3092	0.45141	TAG	A
SO_4503	0.4514	TAA	C
SO_0866	0.45139	TAA	A
SO_0576	0.45137	TAG	T
SO_4636	0.45136	TAA	T
SO_1886	0.45133	TAA	A
SO_2229	0.45132	TAA	T
SO_0090	0.45132	TGA	T
SO_3640	0.45132	TGA	T
SO_0938	0.45127	TAA	T
SO_4056	0.45123	TAG	A
SO_0063	0.45122	TAA	T
SO_2095	0.45118	TAA	A
SO_4622	0.45118	TAA	A
SO_1694	0.45117	TAG	C
SO_3834	0.45107	TAA	G
SO_0582	0.45102	TAA	A
SO_2993	0.45098	TAA	T
SO_2934	0.45093	TAA	T
SO_3302	0.45088	TAA	G
SO_3887	0.45088	TAA	C
SO_2141	0.45087	TAG	C
SO_3268	0.45086	TGA	C
SO_1510	0.45084	TGA	C
SO_0394	0.45083	TAA	T
SO_3306	0.45075	TAA	G
SO_4694	0.45074	TAA	T
SO_4734	0.45065	TAA	A
SO_4702	0.45054	TAG	T
SO_2118	0.45053	TAG	T
SO_1562	0.45052	TGA	A
SO_2909	0.45052	TGA	A
SO_3431	0.45048	TAG	G
SO_1699	0.45039	TAA	C
SO_2983	0.45038	TGA	T
SO_1664	0.45035	TAA	T
SO_3091	0.45034	TAG	C
SO_1333	0.45029	TGA	T
SO_3987	0.45025	TAA	C
SO_0845	0.45023	TAA	A
SO_0019	0.45021	TAA	G
SO_2791	0.45013	TAG	G
SO_1245	0.45011	TAA	G
SO_2732	0.45008	TGA	A
SO_0618	0.45007	TAG	G
SO_3228	0.45005	TGA	G
SO_1723	0.45003	TAA	G
SO_3660	0.45003	TGA	C
SO_2591	0.4499	TAG	T
SO_1480	0.44989	TAA	G
SO_2408	0.44989	TAA	C
SO_4533	0.44983	TAA	T
SO_1662	0.44982	TAA	C
SO_3517	0.44982	TAA	T
SO_3197	0.44981	TAA	G
SO_4324	0.44974	TAA	C
SO_1802	0.44972	TAA	A
SO_1301	0.44968	TAA	T
SO_2510	0.44964	TAG	C
SO_2524	0.4496	TAG	C
SO_2047	0.44957	TAA	C
SO_2500	0.44954	TAA	T
SO_2634	0.44951	TAA	T
SO_1525	0.44947	TAA	G
SO_0773	0.44946	TAA	A
SO_3478	0.44946	TGA	A
SO_4478	0.44946	TGA	A
SO_0361	0.44939	TAA	C
SO_1241	0.44939	TGA	C
SO_1844	0.44935	TAA	G
SO_0292	0.44935	TAA	T
SO_0768	0.44932	TAA	G
SO_4207	0.44926	TAA	A
SO_2380	0.44926	TAG	G
SO_4047	0.44926	TAG	T
SO_1682	0.44923	TAG	A
SO_3642	0.44917	TAA	T
SO_2946	0.44916	TAA	C
SO_0536	0.44915	TAA	A
SO_0714	0.4491	TAA	C
SO_4542	0.4491	TAA	G
SO_4251	0.44907	TAA	T
SO_2949	0.44902	TAA	A
SO_0175	0.44902	TAG	A
SO_3860	0.44895	TAA	G
SO_3916	0.44894	TAA	C
SO_4279	0.44894	TAG	C
SO_0599	0.44884	TAA	A
SO_3404	0.44884	TAA	A
SO_1055	0.4488	TAA	C
SO_2621	0.44874	TGA	C
SO_3907	0.44872	TAA	G
SO_4283	0.4487	TAA	A
SO_3334	0.4487	TAA	C
SO_3509	0.44859	TAA	T
SO_2847	0.44857	TAA	A
SO_0123	0.44856	TAA	T
SO_2808	0.44854	TGA	T
SO_1424	0.44853	TAA	G
SO_2882	0.44848	TAA	C
SO_0519	0.44847	TAA	C
SO_0088	0.44846	TGA	A
SO_1175	0.44842	TAA	C
SO_1520	0.44833	TAG	G
SO_3583	0.44822	TAA	A
SO_3101	0.44822	TAA	A
SO_3953	0.44809	TAA	T
SO_4700	0.44806	TAG	G
SO_2645	0.44797	TGA	A
SO_2275	0.44791	TAA	T
SO_2874	0.44791	TAA	T
SO_3525	0.44788	TAA	G
SO_1605	0.44783	TAA	T
SO_2409	0.44776	TAA	A
SO_0104	0.44774	TAA	C
SO_0453	0.44774	TAA	T
SO_4368	0.4477	TAG	G
SO_0776	0.44766	TAA	T
SO_1018	0.44765	TGA	G
SO_0291	0.44763	TGA	T
SO_1924	0.44763	TGA	A
SO_3303	0.44762	TGA	G
SO_1111	0.44759	TAA	A
[truncated: 1,839 more rows]

## Sheet: L pneumophila
SeqName	ITE	stop codon	3' flanking site
lpg1535	0.90286	TAA	A
lpg1396	0.89257	TAA	T
lpg1591	0.87755	TAA	A
lpg1743	0.86744	TAA	T
lpg0321	0.86509	TAA	T
lpg1589	0.85317	TAA	T
lpg0343	0.85204	TAA	T
lpg0793	0.85137	TGA	A
lpg0688	0.85073	TAA	T
lpg0339	0.8507	TAA	G
lpg0537	0.84938	TGA	T
lpg1756	0.84811	TAA	T
lpg1592	0.8464	TAA	G
lpg1384	0.846	TAG	C
lpg3005	0.84484	TAA	G
lpg0330	0.8442	TGA	A
lpg0336	0.844	TAA	T
lpg0324	0.84268	TAA	C
lpg0353	0.84262	TAA	G
lpg0332	0.84176	TAA	T
lpg_3050	0.8416	TAA	G
lpg0352	0.84103	TAA	G
lpg0340	0.84058	TAG	A
lpg0349	0.83947	TGA	T
lpg0650	0.83892	TAA	T
lpg1412	0.83831	TAG	A
lpg0354	0.83685	TAA	T
lpg0359	0.83668	TGA	T
lpg2986	0.83666	TAA	A
lpg2567	0.83603	TAA	G
lpg1745	0.83563	TAA	A
lpg2374	0.83515	TAA	A
lpg2565	0.8351	TGA	A
lpg0337	0.83495	TGA	A
lpg1080	0.834	TAA	T
lpg0355	0.83373	TAA	A
lpg0326	0.83262	TAA	A
lpg1556	0.83257	TAA	G
lpg0687	0.83226	TAA	T
lpg0727	0.8322	TGA	A
lpg0318	0.83197	TAA	G
lpg2961	0.83158	TAA	T
lpg0351	0.83139	TGA	T
lpg1540	0.83097	TAA	T
lpg0342	0.83004	TAA	A
lpg0344	0.82985	TAA	G
lpg0346	0.82937	TAA	T
lpg0507	0.82931	TAA	T
lpg0863	0.82866	TGA	A
lpg3004	0.82709	TAG	T
lpg2094	0.82707	TAA	A
lpg2066	0.82642	TAA	T
lpg1346	0.82632	TAG	C
lpg1628	0.826	TAA	G
lpg1804	0.82586	TAA	C
lpg2985	0.82569	TAA	T
lpg1713	0.82525	TGA	T
lpg2785	0.82498	TAG	A
lpg0335	0.82437	TGA	G
lpg0345	0.8243	TAA	G
lpg2194	0.82374	TGA	T
lpg0928	0.82365	TAG	G
lpg1769	0.82351	TAA	T
lpg1869	0.82325	TAA	A
lpg2098	0.8232	TAG	T
lpg0454	0.82307	TAA	T
lpg0476	0.82285	TAA	A
lpg0935	0.82256	TAA	G
lpg1780	0.82247	TGA	C
lpg2038	0.8224	TAG	G
lpg1837	0.82223	TAA	C
lpg0348	0.82209	TGA	C
lpg2734	0.82175	TAA	A
lpg0327	0.82151	TAA	A
lpg0919	0.82134	TGA	A
lpg1548	0.82127	TAA	A
lpg0111	0.82118	TGA	T
lpg2791	0.82111	TAA	C
lpg1345	0.82095	TAA	T
lpg1440	0.82067	TAA	A
lpg1424	0.82066	TAA	A
lpg0619	0.82048	TAA	T
lpg0529	0.82048	TAG	C
lpg1577	0.82039	TAA	T
lpg1648	0.81984	TAA	A
lpg0762	0.81978	TAA	A
lpg1886	0.81968	TAA	A
lpg0314	0.81959	TAA	T
lpg1235	0.81947	TAA	T
lpg1193	0.81944	TAA	T
lpg1553	0.81912	TGA	T
lpg2787	0.81908	TGA	A
lpg2769	0.81891	TGA	T
lpg2041	0.81889	TGA	C
lpg1575	0.8185	TAA	C
lpg2197	0.81843	TAA	G
lpg2029	0.81837	TAA	T
lpg2358	0.81806	TGA	T
lpg1735	0.818	TAA	T
lpg0329	0.81789	TGA	T
lpg1555	0.81773	TAA	T
lpg0822	0.81773	TAG	A
lpg2781	0.81755	TGA	T
lpg1212	0.81751	TGA	G
lpg0331	0.81736	TAA	G
lpg1421	0.81705	TAA	C
lpg1313	0.81688	TGA	G
lpg1293	0.8167	TAG	T
lpg2702	0.81669	TAA	T
lpg0328	0.81668	TAA	A
lpg0385	0.81647	TGA	G
lpg2286	0.81598	TAA	A
lpg1609	0.8158	TGA	G
lpg1860	0.81579	TAA	G
lpg0325	0.81576	TAA	G
lpg0542	0.81576	TAA	G
lpg2764	0.81574	TAA	A
lpg1518	0.81562	TAA	A
lpg1393	0.81559	TAA	A
lpg2026	0.81558	TAA	T
lpg2020	0.81553	TGA	T
lpg0436	0.8155	TAA	A
lpg1501	0.81535	TAA	A
lpg2983	0.81525	TAA	A
lpg1391	0.81509	TAA	C
lpg1758	0.81502	TAG	T
lpg0781	0.81498	TAA	A
lpg1884	0.81475	TAG	A
lpg1196	0.81471	TAG	T
lpg1999	0.81469	TAA	A
lpg0823	0.8145	TGA	T
lpg1423	0.81439	TAA	C
lpg0548	0.81419	TAA	A
lpg0588	0.81398	TAG	G
lpg1714	0.81389	TAA	T
lpg0471	0.81387	TGA	A
lpg0918	0.81378	TAA	G
lpg1861	0.81369	TAA	C
lpg2624	0.81369	TGA	T
lpg2036	0.81364	TAA	G
lpg0452	0.81344	TGA	G
lpg2168	0.81333	TGA	G
lpg1923	0.81316	TAA	C
lpg1777	0.81304	TAA	A
lpg2703	0.81268	TAG	G
lpg0423	0.81257	TAA	T
lpg1486	0.81238	TAG	T
lpg0768	0.81218	TAG	A
lpg0347	0.81209	TAA	T
lpg1552	0.81208	TGA	G
lpg2473	0.81207	TGA	A
lpg0145	0.81206	TAA	C
lpg1401	0.81204	TAG	A
lpg0002	0.81199	TGA	T
lpg2850	0.81189	TAA	T
lpg1237	0.81183	TAA	T
lpg2982	0.81182	TGA	G
lpg0443	0.81141	TAA	C
lpg1299	0.81141	TGA	A
lpg0842	0.81137	TAA	A
lpg2132	0.81135	TAA	G
lpg2082	0.8113	TAA	A
lpg1537	0.81122	TAA	G
lpg1400	0.81121	TAA	T
lpg0350	0.81115	TAA	T
lpg1038	0.81115	TAA	G
lpg1629	0.81105	TAG	C
lpg1911	0.81096	TAG	A
lpg2723	0.81094	TAA	A
lpg2119	0.81093	TAA	T
lpg1266	0.81083	TAA	T
lpg1010	0.81066	TAG	C
lpg0923	0.81061	TAA	G
lpg0488	0.81061	TAA	C
lpg0322	0.81055	TAA	C
lpg0427	0.8105	TAA	A
lpg1559	0.81049	TAA	T
lpg0779	0.81043	TAG	C
lpg1342	0.8103	TGA	A
lpg1353	0.81015	TAA	A
lpg2280	0.81008	TAA	A
lpg0334	0.80965	TAG	C
lpg1818	0.80963	TAA	T
lpg1854	0.80959	TAG	A
lpg1720	0.8095	TAA	G
lpg2706	0.80946	TAA	T
lpg2137	0.80944	TAA	A
lpg0066	0.80943	TGA	T
lpg0399	0.80941	TAA	C
lpg0780	0.80934	TAA	A
lpg1547	0.80927	TAA	C
lpg1497	0.80917	TAA	T
lpg1543	0.80917	TGA	T
lpg2294	0.80897	TAA	A
lpg2817	0.80874	TAA	A
lpg1088	0.80871	TGA	G
lpg0786	0.80855	TAA	T
lpg2376	0.80853	TAA	T
lpg0053	0.80837	TAA	T
lpg1291	0.80823	TAA	A
lpg1642	0.80818	TAG	A
lpg0477	0.80795	TAA	T
lpg2216	0.80781	TAA	T
lpg1506	0.80761	TAA	T
lpg2652	0.80759	TAA	G
lpg1583	0.80755	TAG	T
lpg0846	0.80749	TAA	A
lpg2611	0.8074	TAA	T
lpg0395	0.80735	TAA	T
lpg1448	0.80735	TAA	A
lpg1206	0.80731	TAA	C
lpg3002	0.80729	TAA	A
lpg0323	0.80728	TAA	T
lpg1355	0.80705	TAA	A
lpg0060	0.80701	TAG	A
lpg1344	0.80693	TAA	T
lpg1612	0.80693	TAA	G
lpg0979	0.80687	TAA	G
lpg2115	0.80681	TGA	A
lpg0636	0.80674	TAA	A
lpg0933	0.80673	TGA	T
lpg1799	0.80659	TAA	T
lpg1488	0.80655	TAG	G
lpg0689	0.80653	TAA	A
lpg1519	0.80628	TAA	T
lpg0003	0.80626	TAA	T
lpg1649	0.80616	TAA	A
lpg2465	0.80593	TAA	G
lpg1698	0.80565	TAG	C
lpg1530	0.80561	TAA	T
lpg0061	0.8056	TAA	T
lpg2981	0.80558	TAA	G
lpg1839	0.80556	TAG	C
lpg1472	0.80555	TAA	A
lpg2651	0.80549	TAA	G
lpg1749	0.80537	TAA	G
lpg1284	0.80536	TGA	T
lpg0777	0.80526	TAA	C
lpg0791	0.80523	TAA	G
lpg1325	0.80518	TAA	A
lpg1337	0.8051	TAA	T
lpg0358	0.80488	TAG	T
lpg2712	0.80485	TAA	T
lpg0435	0.80479	TAA	A
lpg0320	0.80477	TAA	T
lpg1369	0.80474	TAG	A
lpg1784	0.80469	TAG	C
lpg0298	0.80469	TGA	A
lpg1580	0.80466	TAA	G
lpg1544	0.80466	TAG	C
lpg1765	0.80465	TAA	T
lpg2062	0.80464	TAG	T
lpg0493	0.80462	TGA	A
lpg1636	0.80456	TAA	A
lpg1439	0.80425	TAA	G
lpg1694	0.80424	TGA	C
lpg1579	0.80421	TGA	A
lpg1511	0.80416	TAA	T
lpg0063	0.80414	TAA	T
lpg0818	0.80392	TAA	A
lpg2786	0.80388	TAA	T
lpg0356	0.80376	TAA	A
lpg2793	0.80368	TAA	T
lpg1838	0.80345	TAA	G
lpg2987	0.80341	TGA	T
lpg1277	0.80339	TAA	T
lpg0536	0.80313	TGA	C
lpg1550	0.80308	TGA	T
lpg2179	0.80304	TAA	A
lpg1036	0.80303	TAA	A
lpg1395	0.80297	TAA	A
lpg0752	0.80294	TAA	T
lpg0357	0.8029	TAA	C
lpg1568	0.80284	TAA	A
lpg2836	0.80278	TGA	A
lpg2270	0.80277	TGA	T
lpg0316	0.80274	TGA	A
lpg2773	0.8024	TAA	A
lpg1398	0.80223	TAA	T
lpg1987	0.80223	TGA	A
lpg2381	0.80219	TAG	T
lpg1118	0.80216	TAA	C
lpg2493	0.80203	TAA	T
lpg1161	0.80197	TAA	A
lpg1847	0.80196	TGA	T
lpg1513	0.80189	TAA	A
lpg0047	0.80186	TGA	T
lpg2448	0.80175	TAA	T
lpg2144	0.80172	TAA	A
lpg2510	0.80161	TAG	C
lpg0019	0.80159	TAG	G
lpg2974	0.80153	TAA	T
lpg2515	0.80149	TAA	A
lpg2025	0.80148	TAA	T
lpg0778	0.80143	TAA	A
lpg1275	0.80143	TAG	A
lpg1444	0.80102	TAA	T
lpg1443	0.80091	TAA	T
lpg2059	0.80089	TAA	T
lpg1282	0.80089	TAA	T
lpg0429	0.80085	TAA	A
lpg0795	0.80079	TGA	G
lpg0911	0.80075	TGA	G
lpg1970	0.80072	TGA	T
lpg1993	0.80071	TAA	A
lpg0975	0.8007	TAA	A
lpg0534	0.80067	TAA	A
lpg1671	0.80066	TAG	A
lpg1125	0.80065	TAG	G
lpg0456	0.80054	TGA	A
lpg0001	0.80044	TGA	T
lpg0907	0.80042	TAA	A
lpg1844	0.80041	TAA	T
lpg0510	0.80035	TAA	G
lpg2862	0.80035	TGA	T
lpg1192	0.80032	TAA	T
lpg2180	0.80029	TGA	C
lpg1778	0.80026	TGA	G
lpg0856	0.80016	TGA	A
lpg1727	0.80002	TAG	G
lpg0700	0.80002	TGA	T
lpg1524	0.79993	TAA	A
lpg1561	0.79992	TAG	T
lpg0338	0.79991	TAA	G
lpg0782	0.79986	TAG	T
lpg1764	0.79972	TGA	T
lpg1433	0.79948	TGA	A
lpg1303	0.79942	TAG	T
lpg2276	0.79938	TAA	T
lpg2341	0.79931	TAG	T
lpg1593	0.79929	TAA	T
lpg2151	0.79923	TAA	T
lpg2181	0.79917	TAA	G
lpg1064	0.79913	TAA	T
lpg2642	0.7991	TAA	G
lpg2043	0.79902	TGA	T
lpg0829	0.79897	TAA	C
lpg1785	0.79882	TAG	T
lpg1908	0.79875	TAG	C
lpg0946	0.79869	TGA	T
lpg2719	0.79867	TAA	G
lpg1567	0.79863	TGA	A
lpg1676	0.7986	TAG	T
lpg2694	0.79857	TAA	C
lpg0942	0.79849	TAA	A
lpg2964	0.79849	TGA	T
lpg2469	0.79848	TAA	A
lpg0938	0.79848	TAG	A
lpg0451	0.79846	TAA	T
lpg1872	0.79842	TAA	T
lpg1208	0.79842	TAG	A
lpg0712	0.79841	TAA	T
lpg2421	0.79834	TAA	A
lpg1242	0.79834	TAA	A
lpg1560	0.7982	TGA	T
lpg1394	0.79818	TGA	G
lpg1288	0.79816	TAA	T
lpg0761	0.79816	TGA	G
lpg0905	0.7981	TGA	G
lpg2213	0.79803	TAA	T
lpg1006	0.79798	TGA	A
lpg0504	0.79797	TAA	T
lpg2679	0.79793	TAA	T
lpg2645	0.7978	TGA	T
lpg1388	0.79775	TAA	A
lpg0714	0.79769	TGA	A
lpg1292	0.79761	TGA	A
lpg0681	0.79752	TAA	A
lpg0759	0.7975	TAA	A
lpg2233	0.79742	TGA	T
lpg0875	0.79735	TAA	T
lpg1669	0.79731	TAA	A
lpg0006	0.7973	TGA	A
lpg0756	0.79727	TAA	A
lpg1850	0.79727	TGA	G
lpg2760	0.79719	TAA	T
lpg2511	0.79715	TAG	G
lpg1181	0.79713	TGA	G
lpg2556	0.79705	TAA	T
lpg2349	0.79695	TAA	A
lpg0370	0.79695	TGA	A
lpg1688	0.79694	TAG	T
lpg2639	0.79686	TAA	G
lpg0459	0.79685	TAA	T
lpg2646	0.79684	TAG	A
lpg1352	0.79677	TAA	G
lpg1358	0.79663	TGA	C
lpg1150	0.79654	TAA	A
lpg0467	0.79651	TAA	T
lpg1312	0.79635	TAA	C
lpg2667	0.79633	TAA	T
lpg1840	0.7963	TGA	T
lpg0976	0.79629	TAA	G
lpg1852	0.79628	TGA	A
lpg2138	0.79627	TAA	A
lpg1731	0.79621	TGA	G
lpg2848	0.79619	TAG	G
lpg1364	0.79612	TAA	G
lpg2559	0.79611	TAA	T
lpg1164	0.79609	TGA	G
lpg1862	0.79592	TAA	G
lpg1632	0.79588	TAA	T
lpg2776	0.79586	TAA	T
lpg1546	0.79582	TGA	G
lpg2304	0.79565	TAA	G
lpg2040	0.79558	TGA	T
lpg0005	0.79554	TAA	T
lpg0603	0.79548	TAA	T
lpg1503	0.79547	TGA	C
lpg1812	0.79544	TAA	A
lpg1463	0.79542	TGA	A
lpg1108	0.79535	TAA	A
lpg2348	0.79533	TAG	T
lpg1775	0.79531	TAA	A
lpg0568	0.79531	TGA	G
lpg0470	0.79528	TAA	A
lpg0843	0.79526	TAG	G
lpg1794	0.79517	TGA	T
lpg0749	0.79514	TGA	G
lpg0520	0.79505	TAA	T
lpg2524	0.79502	TAA	C
lpg0934	0.79501	TAG	A
lpg1868	0.79487	TAA	G
lpg1761	0.79485	TAG	T
lpg0468	0.79484	TGA	A
lpg2868	0.79483	TAA	T
lpg2563	0.79473	TAA	A
lpg2459	0.79472	TGA	T
lpg1792	0.79458	TAG	G
lpg1584	0.79455	TGA	G
lpg1534	0.79455	TGA	T
lpg1467	0.79447	TAA	C
lpg1430	0.79441	TAA	A
lpg0833	0.79441	TAA	A
lpg2805	0.7944	TAG	G
lpg0813	0.7944	TAG	T
lpg1406	0.79439	TGA	A
lpg0442	0.79436	TAG	T
lpg1532	0.79433	TAA	G
lpg0834	0.79427	TAG	T
lpg1510	0.79424	TAA	A
lpg1507	0.79424	TAA	T
lpg1184	0.79422	TAA	T
lpg1533	0.79422	TAG	T
lpg0662	0.79416	TAA	A
lpg2756	0.79416	TAA	A
lpg0879	0.79406	TAA	G
lpg0578	0.79405	TAA	A
lpg0446	0.79405	TAA	A
lpg2659	0.79404	TAA	T
lpg0004	0.794	TAA	A
lpg1637	0.79391	TGA	A
lpg2800	0.79378	TAA	G
lpg2322	0.79374	TAA	G
lpg2540	0.79374	TGA	A
lpg0817	0.7937	TAA	A
lpg0296	0.7937	TGA	A
lpg0022	0.79367	TAA	A
lpg1701	0.79367	TGA	A
lpg1521	0.79365	TAG	A
lpg2440	0.79363	TAA	T
lpg0839	0.79362	TGA	A
lpg2732	0.79358	TAA	T
lpg2003	0.79358	TAA	C
lpg1573	0.79357	TGA	T
lpg2607	0.79355	TAA	A
lpg1462	0.79355	TAA	G
lpg0192	0.7935	TAA	C
lpg2287	0.79347	TAA	T
lpg2075	0.79346	TAG	G
lpg1373	0.79342	TAA	A
lpg0485	0.79339	TAA	T
lpg2648	0.79336	TAA	A
lpg1069	0.79335	TAA	T
lpg0458	0.79335	TAG	C
lpg2984	0.79334	TAA	G
lpg2329	0.79334	TGA	T
lpg1708	0.79333	TGA	G
lpg0580	0.79331	TAA	T
lpg0853	0.79326	TAA	A
lpg1483	0.79305	TAA	A
lpg1673	0.79302	TGA	T
lpg1323	0.793	TGA	A
lpg0163	0.79292	TAG	A
lpg2393	0.79288	TAG	C
lpg2120	0.79288	TGA	T
lpg0142	0.79279	TGA	T
lpg1086	0.79279	TGA	T
lpg2116	0.79279	TGA	T
lpg1383	0.79276	TAG	A
lpg0416	0.79275	TAA	T
lpg2988	0.79271	TAA	C
lpg1558	0.79265	TGA	T
lpg1630	0.79264	TAG	A
lpg0513	0.79259	TAG	G
lpg0894	0.79257	TAA	A
lpg1420	0.79254	TAG	T
lpg1574	0.79251	TAA	G
lpg1119	0.79244	TAA	C
lpg0584	0.79244	TAG	T
lpg1788	0.7924	TAA	A
lpg1490	0.79239	TAG	A
lpg1813	0.79238	TAG	A
lpg1525	0.79237	TAA	G
lpg1517	0.79237	TGA	T
lpg1280	0.79226	TAG	A
lpg1796	0.79219	TAG	A
lpg1404	0.79218	TAA	T
lpg2183	0.79215	TAA	T
lpg0748	0.79214	TGA	T
lpg0561	0.7921	TAA	C
lpg1512	0.79209	TAG	C
lpg1089	0.79201	TAA	A
lpg1650	0.792	TGA	A
lpg1700	0.79198	TGA	A
lpg1805	0.79196	TGA	T
lpg0319	0.79195	TAA	C
lpg1515	0.79194	TAA	T
lpg1936	0.7919	TAG	T
lpg1165	0.79188	TAA	A
lpg1843	0.79186	TAA	C
lpg0891	0.79179	TAA	T
lpg2145	0.79175	TAG	A
lpg2269	0.79172	TAA	A
lpg2012	0.79165	TGA	G
lpg0271	0.79155	TAA	G
lpg0844	0.79145	TGA	G
lpg2619	0.79144	TAA	T
lpg2802	0.79139	TAA	G
lpg2114	0.79138	TGA	A
lpg1882	0.79131	TAA	C
lpg1167	0.7913	TAA	T
lpg1989	0.79127	TAA	G
lpg0679	0.79124	TAG	A
lpg1539	0.79113	TAG	A
lpg1264	0.79108	TAG	A
lpg2590	0.79107	TAG	C
lpg1651	0.79103	TAA	T
lpg1531	0.79103	TAA	G
lpg0535	0.79103	TAG	T
lpg2068	0.79101	TAA	C
lpg1828	0.79095	TAA	T
lpg1063	0.79094	TAA	A
lpg2298	0.79093	TAA	G
lpg1646	0.7909	TAG	T
lpg0015	0.79088	TAA	G
lpg2096	0.7908	TAA	T
lpg1283	0.79079	TGA	C
lpg1696	0.79077	TAG	C
lpg1711	0.79076	TAA	G
lpg1657	0.79073	TAA	T
lpg1762	0.79067	TAA	C
lpg1450	0.79052	TAG	G
lpg0498	0.79034	TAG	G
lpg1842	0.79031	TAA	C
lpg0413	0.79031	TAG	T
lpg0566	0.79029	TAA	A
lpg0525	0.79029	TGA	T
lpg1912	0.79025	TAA	T
lpg0947	0.79018	TAA	G
lpg1734	0.79012	TAA	A
lpg2336	0.79012	TGA	T
lpg0832	0.79002	TAA	A
lpg2906	0.79002	TAA	A
lpg0726	0.79001	TAG	A
lpg1296	0.78993	TAA	A
lpg1522	0.78988	TAA	T
lpg1570	0.78988	TAA	T
lpg2065	0.78988	TAA	G
lpg0018	0.78986	TGA	G
lpg1759	0.7898	TAG	T
lpg2410	0.78978	TAA	C
lpg0708	0.78977	TAA	A
lpg2152	0.78977	TAA	A
lpg3001	0.78976	TAA	C
lpg2711	0.78972	TAA	C
lpg1187	0.78972	TAA	A
lpg0248	0.7897	TAA	T
lpg2146	0.78967	TAA	G
lpg2997	0.78965	TAA	A
lpg0744	0.78963	TAG	T
lpg0753	0.7895	TAA	C
lpg0615	0.7895	TAA	G
lpg2919	0.78946	TAA	A
lpg0892	0.78946	TGA	T
lpg1470	0.78943	TGA	T
lpg2707	0.78938	TAA	G
lpg1898	0.78937	TGA	T
lpg0866	0.78936	TGA	T
lpg0143	0.78935	TGA	T
lpg2117	0.78935	TGA	T
lpg2737	0.78934	TAA	G
lpg2196	0.78924	TAG	T
lpg2480	0.7892	TGA	A
lpg2131	0.78914	TAA	A
lpg1611	0.78912	TAA	A
lpg1541	0.78907	TAG	C
lpg1367	0.78906	TAA	G
lpg0906	0.78906	TGA	A
lpg1260	0.78904	TAA	A
lpg1983	0.78901	TAA	T
lpg1392	0.78901	TGA	A
lpg0430	0.78896	TGA	A
lpg1381	0.78895	TGA	G
lpg2118	0.7889	TGA	T
lpg2549	0.78887	TAA	G
lpg1452	0.78882	TAA	A
lpg2829	0.78882	TAA	T
lpg1459	0.7888	TAA	C
lpg2713	0.7888	TAG	T
lpg1572	0.78878	TAA	A
lpg1747	0.78873	TGA	T
lpg2173	0.78873	TGA	T
lpg0144	0.78873	TGA	T
lpg2388	0.78867	TGA	T
lpg1978	0.78866	TAA	T
lpg0228	0.78865	TAG	C
lpg2452	0.78865	TGA	G
lpg2892	0.78864	TAA	A
lpg2039	0.78864	TAA	A
lpg0317	0.78864	TAG	C
lpg1224	0.78862	TAA	T
lpg2777	0.78852	TAA	C
lpg1191	0.78849	TAG	A
lpg1724	0.78848	TGA	G
lpg0411	0.78845	TGA	A
lpg1455	0.78839	TAA	A
lpg0419	0.78837	TGA	A
lpg2522	0.78836	TAA	T
lpg0660	0.78832	TAA	T
lpg1241	0.7883	TGA	T
lpg2587	0.78823	TGA	T
lpg1695	0.78816	TGA	C
lpg1487	0.78815	TAG	A
lpg0801	0.78813	TGA	G
lpg2190	0.78812	TAG	G
lpg0262	0.7881	TAA	A
lpg0661	0.78802	TAA	G
lpg1194	0.78802	TAA	C
lpg2653	0.78802	TGA	G
lpg1131	0.78792	TAA	A
lpg1643	0.7879	TGA	A
lpg0028	0.78786	TAA	C
lpg0605	0.78782	TAA	T
lpg0693	0.78775	TAA	C
lpg0186	0.78771	TGA	T
lpg2226	0.78769	TAA	T
lpg2726	0.78769	TAG	C
lpg2323	0.78769	TGA	T
lpg0641	0.78767	TAA	T
lpg1348	0.78767	TAA	A
lpg1874	0.78766	TGA	A
lpg0939	0.78762	TGA	A
lpg2824	0.78762	TGA	A
lpg1114	0.78761	TAA	T
lpg1906	0.78761	TAA	T
lpg0885	0.7876	TAA	T
lpg2123	0.78758	TAA	C
lpg2853	0.78758	TAG	A
lpg1188	0.78755	TGA	G
lpg1402	0.78752	TAA	A
lpg1509	0.78748	TAA	T
lpg2506	0.78748	TAG	G
lpg1998	0.78744	TAA	C
lpg0402	0.78743	TAA	A
lpg1457	0.78743	TAG	C
lpg2998	0.78742	TAA	A
lpg1945	0.7874	TAA	G
lpg0408	0.7874	TGA	T
lpg0836	0.78732	TAG	C
lpg0859	0.78731	TAG	G
lpg0897	0.78727	TAG	C
lpg2558	0.78725	TAA	A
lpg0964	0.78724	TGA	T
lpg1378	0.78723	TAA	T
lpg1105	0.78714	TAA	A
lpg0931	0.78713	TAA	T
lpg0185	0.78709	TAA	A
lpg2754	0.78706	TAA	T
lpg1442	0.78705	TGA	G
lpg1092	0.78699	TAA	A
lpg1699	0.78697	TAA	A
lpg1529	0.78688	TAA	A
lpg1492	0.7868	TAG	A
lpg0445	0.78679	TGA	T
lpg1419	0.78677	TGA	T
lpg2778	0.78677	TGA	A
lpg2766	0.78676	TAA	T
lpg1414	0.78673	TAA	G
lpg1623	0.78673	TAG	C
lpg2620	0.78671	TAA	A
lpg2881	0.78671	TAA	A
lpg1070	0.78664	TGA	A
lpg1271	0.78664	TGA	A
lpg2027	0.78656	TAA	T
lpg1760	0.78655	TAA	T
lpg1597	0.78653	TAA	T
lpg1919	0.78651	TAA	C
lpg2674	0.78648	TAG	T
lpg2047	0.78642	TAA	A
lpg0463	0.78639	TAG	A
lpg1634	0.78639	TAG	G
lpg2249	0.78638	TGA	T
lpg1397	0.78634	TAA	A
lpg1652	0.78633	TGA	G
lpg2295	0.78632	TAG	T
lpg1350	0.78631	TAG	G
lpg2977	0.7863	TAG	T
lpg0773	0.78626	TAA	T
lpg1221	0.78626	TAA	G
lpg1750	0.78625	TAA	A
lpg0848	0.78625	TGA	G
lpg1085	0.78625	TGA	A
lpg2795	0.78624	TAA	T
lpg1122	0.78622	TAA	G
lpg0755	0.78622	TAA	T
lpg1308	0.78622	TAA	A
lpg0775	0.78619	TAG	A
lpg2299	0.78617	TAG	T
lpg0341	0.78609	TAA	A
lpg2095	0.78603	TGA	T
lpg2641	0.78602	TGA	A
lpg2871	0.78602	TGA	T
lpg1168	0.78596	TAA	T
lpg1801	0.78594	TAA	A
lpg0251	0.78592	TAA	A
lpg2416	0.78591	TAA	A
lpg0055	0.78591	TAA	C
lpg0807	0.7859	TGA	G
lpg1789	0.78588	TAG	G
lpg2297	0.78586	TAG	G
lpg2476	0.78582	TAA	T
lpg1707	0.78581	TAA	T
lpg2894	0.78579	TAG	A
lpg0937	0.78579	TGA	A
lpg2650	0.78577	TAA	G
lpg2741	0.7857	TAG	A
lpg1569	0.78567	TAA	T
lpg2305	0.78566	TAG	T
lpg1382	0.78563	TGA	A
lpg0703	0.78562	TAA	T
lpg2006	0.7856	TAA	A
lpg2007	0.78555	TGA	A
lpg0464	0.7855	TAG	A
lpg0858	0.78548	TAG	G
lpg1939	0.78548	TGA	A
lpg2466	0.78545	TGA	G
lpg0146	0.78544	TAA	C
lpg2360	0.78537	TAA	A
lpg1380	0.78533	TAG	C
lpg0179	0.7853	TAA	A
lpg1922	0.78525	TGA	T
lpg0425	0.78524	TAA	C
lpg2285	0.78523	TGA	C
lpg0486	0.78522	TGA	T
lpg1427	0.78521	TAG	A
lpg2609	0.78518	TAG	A
lpg2300	0.78516	TAA	A
lpg2022	0.78516	TAA	T
lpg2770	0.78506	TAA	T
lpg2277	0.78498	TAA	T
lpg1504	0.78496	TAG	T
lpg2812	0.78492	TGA	T
lpg1712	0.78492	TGA	G
lpg0448	0.7849	TAA	T
lpg0376	0.78483	TAA	A
lpg2215	0.78482	TAA	A
lpg2727	0.78482	TAG	T
lpg2069	0.78482	TGA	G
lpg1389	0.78481	TAA	A
lpg1156	0.7848	TAA	A
lpg1072	0.7848	TGA	T
lpg2681	0.78478	TAG	A
lpg2837	0.78475	TAA	T
lpg1732	0.78473	TAA	T
lpg2780	0.7847	TAG	C
lpg0532	0.78467	TAA	A
lpg0680	0.78467	TAA	A
lpg0927	0.78467	TAG	T
lpg2031	0.78466	TGA	T
lpg2496	0.78464	TAA	G
lpg1319	0.78464	TAA	A
lpg1829	0.78461	TAA	G
lpg0867	0.78459	TGA	G
lpg2113	0.78458	TAA	T
lpg0888	0.78457	TAA	A
lpg0475	0.78457	TGA	T
lpg1214	0.78453	TAA	C
lpg1845	0.78451	TAA	A
lpg0616	0.78449	TAA	A
lpg1536	0.78446	TAA	T
lpg1774	0.78445	TAA	T
lpg1478	0.78442	TAA	T
lpg1471	0.7844	TAA	G
lpg1009	0.78438	TAA	T
lpg1218	0.78436	TAA	A
lpg1322	0.78432	TAG	T
lpg2002	0.78431	TAA	G
lpg1566	0.78429	TAA	T
lpg1985	0.78425	TAA	C
lpg0682	0.78415	TGA	A
lpg0915	0.78413	TAA	G
lpg2779	0.78413	TAA	A
lpg2968	0.78409	TAA	A
lpg1461	0.78409	TAG	T
lpg1853	0.78403	TGA	T
lpg1306	0.78396	TGA	G
lpg2528	0.78381	TAA	T
lpg1719	0.78379	TAA	T
lpg0816	0.78378	TAA	A
lpg2721	0.78375	TGA	A
lpg0261	0.78372	TAG	C
lpg2929	0.78371	TGA	A
lpg1155	0.78369	TAG	A
lpg2122	0.78366	TGA	T
lpg0950	0.78364	TAA	A
lpg1957	0.78359	TGA	T
lpg1736	0.78358	TAA	A
lpg2808	0.78358	TGA	T
lpg0751	0.78348	TAG	C
lpg1988	0.78348	TGA	C
lpg2343	0.78347	TAA	G
lpg0029	0.78344	TAA	A
lpg1672	0.7834	TAA	T
lpg0474	0.78339	TGA	C
lpg0697	0.78338	TAA	A
lpg2013	0.78325	TAA	A
lpg2772	0.78322	TAG	A
lpg1542	0.78319	TAA	T
lpg0971	0.78318	TAA	G
lpg1905	0.78317	TGA	A
lpg0940	0.78285	TAA	G
lpg1755	0.78285	TAA	C
lpg1729	0.78279	TAA	A
lpg0735	0.78278	TGA	A
lpg2008	0.78274	TAA	T
lpg2573	0.78273	TGA	G
lpg1174	0.78264	TAG	A
lpg1950	0.78261	TAA	T
lpg2690	0.7826	TGA	T
lpg0478	0.78259	TAA	A
lpg2074	0.7825	TAG	A
lpg2771	0.78249	TGA	A
lpg1733	0.78243	TGA	G
lpg2345	0.78231	TGA	A
lpg1726	0.78229	TAA	T
lpg2330	0.78227	TGA	C
lpg2742	0.78225	TAA	T
lpg1641	0.78224	TAG	C
lpg0447	0.78222	TAA	T
lpg1359	0.7822	TAG	C
lpg2612	0.78219	TAA	T
lpg1502	0.78219	TGA	A
lpg0484	0.78217	TGA	G
lpg1127	0.78214	TAA	A
lpg0904	0.78209	TAG	A
lpg1333	0.78209	TAG	A
lpg0872	0.78205	TGA	T
lpg1873	0.78204	TAA	T
lpg0961	0.78204	TAA	C
lpg2014	0.78204	TAG	T
lpg1763	0.78204	TGA	A
lpg1903	0.78198	TAA	A
lpg2457	0.78195	TAG	G
lpg2126	0.78194	TGA	G
lpg2768	0.7819	TAA	T
lpg1177	0.7819	TGA	T
lpg0366	0.78187	TAA	C
lpg1834	0.78182	TAA	T
lpg1226	0.78177	TAA	A
lpg1626	0.78176	TAA	A
lpg0908	0.78176	TAA	C
lpg1824	0.7817	TAA	G
lpg1554	0.78168	TAG	G
lpg1403	0.78167	TGA	C
lpg2337	0.78162	TAG	T
lpg1205	0.78159	TAA	G
lpg1523	0.78152	TAA	A
lpg2057	0.78148	TAA	C
lpg1618	0.78146	TAA	T
lpg2274	0.78144	TGA	A
lpg0864	0.78138	TAA	A
lpg1910	0.78135	TAA	T
lpg0512	0.78132	TAA	T
lpg1475	0.78128	TAA	T
lpg0068	0.78127	TAG	A
lpg1833	0.78124	TGA	T
lpg1815	0.78122	TAG	A
lpg2709	0.7812	TAG	T
lpg2314	0.78114	TAA	C
lpg1616	0.78113	TAA	T
lpg2486	0.78109	TAG	T
lpg0698	0.78106	TGA	C
lpg2154	0.78103	TGA	A
lpg2647	0.78102	TAA	T
lpg2608	0.78102	TGA	C
lpg0272	0.781	TAA	A
lpg0095	0.78097	TGA	T
lpg1372	0.78093	TAG	T
lpg1302	0.78091	TAA	T
lpg1722	0.78088	TGA	T
lpg0657	0.78086	TAA	A
lpg1437	0.78084	TAG	G
lpg2463	0.78081	TAA	G
lpg0460	0.78074	TAA	T
lpg1294	0.78072	TAG	A
lpg1056	0.7807	TGA	T
lpg0868	0.78066	TAA	T
lpg1940	0.78064	TAG	C
lpg2738	0.78062	TAA	T
lpg1146	0.7805	TAA	A
lpg1846	0.78046	TAA	A
lpg1830	0.78046	TAA	G
lpg2141	0.78044	TAA	T
lpg0274	0.78044	TAA	C
lpg0567	0.78028	TAA	A
lpg1435	0.78019	TAA	T
lpg0930	0.78019	TGA	G
lpg1920	0.7801	TGA	G
lpg0169	0.7801	TGA	A
lpg2001	0.78009	TAA	G
lpg1438	0.78007	TAG	T
lpg1680	0.78006	TGA	A
lpg1557	0.78003	TAA	T
lpg0936	0.78	TAA	T
lpg2980	0.77986	TAA	C
lpg0750	0.77983	TAG	G
lpg2814	0.77982	TAA	C
lpg0229	0.77982	TAA	G
lpg0500	0.7798	TAA	A
lpg2797	0.77975	TAG	T
lpg2317	0.77974	TAA	T
lpg1159	0.77972	TAG	A
lpg2783	0.77971	TAG	A
lpg1130	0.77967	TAA	G
lpg1952	0.77966	TGA	T
lpg2033	0.77965	TAA	A
lpg1363	0.77965	TGA	T
lpg0208	0.7796	TAA	C
lpg1217	0.77958	TAA	G
lpg0812	0.77958	TGA	G
lpg2606	0.77956	TAA	A
lpg2308	0.77955	TAA	G
lpg2333	0.77953	TGA	C
lpg0533	0.77952	TAA	T
lpg1411	0.77949	TAA	A
lpg2159	0.77949	TAG	G
lpg2335	0.77946	TGA	G
lpg0841	0.77946	TGA	T
lpg2763	0.77945	TAG	T
lpg1321	0.77944	TAA	G
lpg2492	0.77943	TAA	G
lpg1674	0.77943	TGA	T
lpg2701	0.77939	TAG	A
lpg0729	0.77937	TAA	T
lpg0156	0.77933	TAA	A
lpg2830	0.77929	TAA	T
lpg0224	0.77922	TGA	A
lpg1197	0.77921	TGA	T
lpg0924	0.77919	TAA	T
lpg0654	0.77915	TAA	A
lpg2021	0.77915	TGA	C
lpg0805	0.77912	TGA	T
lpg2387	0.77911	TAA	A
lpg1107	0.77907	TGA	A
lpg0835	0.77905	TAA	T
lpg2252	0.77905	TGA	A
lpg2449	0.77904	TAA	G
lpg0819	0.77903	TGA	A
lpg0117	0.77902	TAA	T
lpg0466	0.77898	TAA	C
lpg1703	0.77896	TAA	A
lpg2880	0.77895	TAA	G
lpg2431	0.77895	TGA	G
lpg1610	0.77893	TAG	G
lpg1819	0.77892	TAA	T
lpg0369	0.77888	TGA	C
lpg2023	0.77885	TAA	A
lpg0530	0.77883	TAA	T
lpg2112	0.77882	TAA	A
lpg0037	0.77878	TAA	G
lpg1766	0.77876	TGA	A
lpg1808	0.77873	TAA	T
lpg1941	0.77871	TAA	A
lpg0103	0.77871	TAG	A
lpg0397	0.77864	TAG	T
lpg1362	0.7786	TAA	G
lpg0417	0.77856	TAA	T
lpg1371	0.77855	TAG	T
lpg2548	0.77851	TGA	G
lpg0916	0.77848	TAA	A
lpg1619	0.77847	TAA	C
lpg2697	0.77843	TAA	G
lpg2531	0.7784	TAA	G
lpg0441	0.77839	TAA	A
lpg1203	0.77835	TAG	G
lpg0737	0.77831	TAA	G
lpg1340	0.77827	TAG	G
lpg2939	0.77819	TGA	C
lpg0949	0.77817	TAA	T
lpg0857	0.77817	TAG	G
lpg2796	0.77813	TAA	T
lpg1638	0.77812	TAA	T
lpg2495	0.77809	TAA	A
lpg1417	0.77802	TAA	A
lpg2458	0.77802	TAG	C
lpg0595	0.77791	TGA	T
lpg1748	0.7779	TAA	G
lpg2705	0.77787	TAA	G
lpg0494	0.77786	TAA	T
lpg2405	0.77786	TAA	A
lpg0954	0.77784	TAA	A
lpg0503	0.77784	TGA	G
lpg2995	0.77774	TAG	T
lpg0184	0.77767	TAA	A
lpg0011	0.77763	TAA	G
lpg0803	0.7776	TAG	T
lpg1655	0.77748	TAA	A
lpg0482	0.77748	TAA	C
lpg0396	0.77748	TGA	G
lpg2391	0.77746	TAG	G
lpg2816	0.77745	TAA	G
lpg2911	0.7774	TAG	A
lpg0870	0.77739	TAG	T
lpg0711	0.77737	TGA	G
lpg2960	0.77735	TAA	A
lpg0162	0.77733	TAG	C
lpg0226	0.7773	TAA	T
lpg1416	0.77729	TAA	G
lpg1434	0.77727	TGA	G
lpg0962	0.77724	TAG	A
lpg1624	0.77723	TAA	A
lpg2825	0.7772	TAA	T
lpg0073	0.77719	TAA	A
lpg2267	0.77719	TGA	A
lpg1175	0.77713	TAA	A
lpg0372	0.7771	TAA	T
lpg1186	0.77709	TAA	A
lpg1143	0.77709	TGA	T
lpg1432	0.77703	TAA	A
lpg2201	0.777	TAA	C
lpg1831	0.77693	TAA	A
lpg0155	0.77692	TAA	T
lpg0094	0.77691	TAG	T
lpg1737	0.77686	TGA	T
lpg2278	0.77685	TAA	T
lpg1307	0.77685	TAG	A
lpg2813	0.77684	TAA	A
lpg0658	0.77678	TAG	T
lpg1516	0.77676	TAA	T
lpg0811	0.77676	TAG	T
lpg2477	0.77667	TAA	A
lpg1596	0.77654	TAA	T
lpg0899	0.7765	TAG	C
lpg1257	0.77646	TAG	G
lpg2834	0.77646	TGA	G
lpg0663	0.77645	TAA	G
lpg2163	0.77641	TAA	T
lpg1176	0.77633	TAA	T
lpg1153	0.77629	TAA	A
lpg1867	0.77625	TAA	T
lpg2632	0.77617	TAA	A
lpg2093	0.77617	TAA	G
lpg0379	0.77615	TGA	T
lpg1946	0.77611	TAA	T
lpg0362	0.77601	TAA	T
lpg0455	0.77595	TAA	A
lpg2208	0.77595	TAG	T
lpg2256	0.77593	TGA	T
lpg2167	0.77585	TGA	T
lpg0540	0.77582	TAA	G
lpg0560	0.77577	TAA	T
lpg0945	0.77577	TAA	A
lpg1163	0.77577	TAG	T
lpg0710	0.77576	TAA	T
lpg2251	0.77573	TAA	A
lpg0299	0.77571	TGA	A
lpg2859	0.77567	TAG	A
lpg1425	0.77566	TGA	T
lpg0799	0.77565	TAA	T
lpg0288	0.77562	TAA	A
lpg1315	0.77562	TAA	T
lpg0653	0.77555	TAA	T
lpg0491	0.77554	TGA	T
lpg2685	0.77554	TGA	T
lpg2693	0.77551	TGA	A
lpg0481	0.7755	TAA	G
lpg1295	0.77548	TAA	T
lpg0890	0.77542	TAA	A
lpg0421	0.77542	TAA	G
lpg0508	0.77542	TGA	T
lpg2852	0.7754	TGA	T
lpg1094	0.77536	TAA	C
lpg2656	0.77536	TGA	A
lpg2238	0.77528	TAA	A
lpg2586	0.77525	TGA	A
lpg1276	0.77521	TAA	C
lpg1664	0.7752	TGA	C
lpg0702	0.77518	TAG	T
lpg2517	0.77516	TAA	A
lpg1771	0.77516	TAG	G
lpg1202	0.77515	TAA	A
lpg2035	0.77515	TGA	T
lpg1786	0.77513	TGA	A
lpg0517	0.77511	TAA	A
lpg1351	0.77506	TAA	G
lpg1915	0.77503	TAA	T
lpg2061	0.77499	TAA	A
lpg0543	0.77499	TGA	G
lpg2537	0.77498	TGA	A
lpg1942	0.77497	TAG	A
lpg0695	0.77496	TAA	G
lpg2472	0.77495	TAG	T
lpg2028	0.77495	TGA	A
lpg2821	0.77493	TAA	A
lpg0098	0.77489	TAA	A
lpg0133	0.77485	TAA	A
lpg0692	0.77479	TAA	T
lpg2971	0.77479	TAA	T
lpg1407	0.77478	TAA	A
lpg2369	0.77478	TGA	A
lpg1305	0.77475	TGA	C
lpg0289	0.7747	TAG	T
lpg1974	0.77466	TAA	A
lpg1811	0.77464	TAA	T
lpg1349	0.7746	TAA	T
lpg1375	0.77458	TGA	G
lpg0715	0.77451	TAA	A
lpg2680	0.77451	TAA	T
lpg0502	0.7745	TAG	T
lpg1921	0.77449	TAA	A
lpg2876	0.77445	TAA	G
lpg1635	0.77445	TAA	G
lpg0869	0.77443	TAA	T
lpg2192	0.77441	TGA	T
lpg0183	0.77433	TAA	A
lpg0987	0.77433	TAA	T
lpg1180	0.77431	TAG	T
lpg0243	0.77425	TAA	C
lpg0785	0.77419	TAG	G
lpg0674	0.77416	TAA	C
lpg1123	0.77415	TAA	A
lpg2332	0.77415	TAG	T
lpg0009	0.77413	TAA	T
lpg1514	0.77412	TAA	T
lpg0412	0.77408	TAA	G
lpg0215	0.77395	TAG	T
lpg2714	0.77389	TAA	A
lpg2302	0.77383	TGA	A
lpg2454	0.7738	TAA	A
lpg1334	0.77379	TAA	T
lpg1320	0.77379	TAA	A
lpg0492	0.77374	TAA	C
lpg1782	0.77368	TAA	A
lpg2708	0.77367	TAA	T
lpg1182	0.77363	TAA	A
lpg2004	0.77362	TAA	A
lpg1071	0.77359	TGA	T
lpg2354	0.77355	TAG	T
lpg0038	0.7735	TGA	T
lpg1971	0.77348	TAA	T
lpg0652	0.77344	TAA	T
lpg0651	0.77338	TAA	G
lpg0052	0.77336	TAG	T
lpg1093	0.77336	TGA	A
lpg1608	0.77334	TGA	T
lpg1581	0.77334	TGA	C
lpg0685	0.77333	TGA	G
lpg0403	0.77325	TAG	G
lpg0925	0.77323	TAA	T
lpg1744	0.77318	TAA	A
lpg1170	0.77315	TAA	T
lpg1225	0.77306	TGA	T
lpg0554	0.77305	TAA	C
lpg1790	0.77304	TAA	A
lpg0713	0.77301	TGA	G
lpg2064	0.77299	TAG	C
lpg2489	0.77299	TAG	T
lpg0528	0.77298	TAA	A
lpg2037	0.77294	TGA	G
lpg0789	0.77291	TAA	T
lpg2895	0.7729	TAG	G
lpg1220	0.77287	TAA	A
lpg1456	0.77286	TAA	T
lpg1678	0.77285	TAA	T
lpg0618	0.77284	TAA	A
lpg0960	0.77279	TGA	T
lpg1723	0.77277	TAA	T
lpg1285	0.77273	TAA	A
lpg1324	0.77272	TGA	A
lpg2140	0.77271	TAA	G
lpg0123	0.77269	TAA	T
lpg0621	0.77265	TAA	C
lpg1607	0.77261	TAA	T
lpg0495	0.77259	TAA	G
lpg1773	0.77259	TAA	C
lpg1889	0.77255	TAA	A
lpg0725	0.77252	TAA	T
lpg0426	0.77251	TAA	C
lpg2172	0.7725	TAA	T
lpg0851	0.7725	TAA	T
lpg2288	0.77249	TAA	T
lpg0671	0.77249	TAG	G
lpg1179	0.77249	TAG	G
lpg0014	0.77242	TAG	T
lpg2273	0.77238	TAA	G
lpg1545	0.77232	TGA	T
lpg0876	0.77232	TGA	A
lpg1613	0.77228	TGA	A
lpg0234	0.77226	TAA	T
lpg1229	0.77223	TAA	A
lpg0706	0.7722	TAA	A
lpg1730	0.77218	TAA	T
lpg0450	0.77215	TAA	G
lpg1100	0.77215	TGA	T
lpg2467	0.77212	TGA	A
lpg0758	0.77209	TAA	T
lpg2831	0.772	TAA	C
lpg1087	0.77199	TAA	A
lpg0360	0.77194	TGA	G
lpg0230	0.77181	TGA	T
lpg2331	0.77178	TAA	T
lpg0747	0.77176	TGA	T
lpg2820	0.77172	TAA	G
lpg0721	0.77171	TAG	A
lpg0116	0.77167	TGA	T
lpg0462	0.77158	TAG	C
lpg0889	0.77156	TAA	A
lpg2398	0.77152	TAA	T
lpg2634	0.7715	TAG	A
lpg1138	0.77149	TAG	T
lpg2509	0.77146	TAG	C
lpg0958	0.77145	TGA	G
lpg2442	0.77142	TAG	A
lpg1916	0.77131	TAA	T
lpg1297	0.77128	TGA	A
lpg2873	0.77126	TAA	G
lpg0760	0.7712	TAA	T
lpg0633	0.77117	TAA	T
lpg1753	0.77114	TAA	C
lpg2614	0.77112	TGA	G
lpg0806	0.77106	TGA	A
lpg0734	0.77104	TGA	A
lpg0501	0.77099	TAG	C
lpg2991	0.77098	TGA	T
lpg0496	0.77094	TAG	A
lpg0914	0.77094	TGA	A
lpg2303	0.77091	TAA	T
lpg1126	0.7709	TAG	C
lpg2934	0.77081	TAA	T
lpg2835	0.77079	TAA	A
lpg2799	0.77076	TAA	A
lpg2175	0.77075	TAA	G
lpg2340	0.77074	TAG	C
lpg2383	0.77071	TAA	T
lpg1386	0.77068	TAA	T
lpg2940	0.77065	TAA	G
lpg1405	0.77065	TAA	G
lpg2809	0.7705	TAA	A
lpg2897	0.7705	TAG	G
lpg2687	0.7705	TGA	A
lpg2967	0.7705	TGA	A
lpg2928	0.77042	TAG	T
lpg2307	0.7704	TAG	G
lpg1211	0.77032	TAA	T
lpg2970	0.77024	TAA	T
lpg0461	0.77022	TAA	T
lpg0549	0.77013	TAG	A
lpg0847	0.77013	TGA	T
lpg1825	0.7701	TAA	C
lpg2488	0.77009	TAG	G
lpg0643	0.77003	TAG	T
lpg2189	0.77001	TAG	G
lpg0444	0.77001	TGA	G
lpg0719	0.76995	TAA	C
lpg2100	0.76994	TAA	A
lpg1474	0.76991	TGA	A
lpg2136	0.76989	TAA	C
lpg2886	0.76989	TGA	G
lpg0922	0.76988	TAA	T
lpg0656	0.76985	TAA	G
lpg0217	0.76984	TGA	G
lpg2090	0.76981	TAA	C
lpg0373	0.76976	TAG	C
lpg2478	0.76975	TAA	A
lpg2882	0.76975	TAA	T
lpg0932	0.76972	TGA	A
lpg0646	0.76968	TGA	T
lpg0590	0.76964	TAA	A
lpg0449	0.76962	TAG	T
lpg0699	0.76956	TAA	C
lpg2600	0.76952	TGA	G
lpg0013	0.76941	TAG	T
lpg1675	0.76938	TAA	T
lpg1795	0.76935	TAA	G
lpg0831	0.76933	TAG	A
lpg0422	0.76926	TAG	G
lpg2051	0.76925	TAG	C
lpg0577	0.76925	TAG	G
lpg0523	0.76917	TGA	T
lpg0862	0.76916	TAA	T
lpg1875	0.76909	TAG	A
lpg2415	0.76906	TAG	C
lpg0233	0.76905	TAA	A
lpg2193	0.76901	TAA	A
lpg0586	0.76901	TAG	A
lpg2865	0.76898	TAA	A
lpg1418	0.76887	TAA	T
lpg1199	0.76885	TAA	A
lpg0490	0.76882	TAG	C
lpg1938	0.76877	TAA	A
lpg1900	0.76877	TAG	T
lpg0547	0.76872	TAA	T
lpg1893	0.76869	TAA	A
lpg2321	0.76869	TAA	C
lpg2156	0.76864	TAA	G
lpg0683	0.7686	TAG	A
lpg2691	0.76856	TAA	G
lpg0672	0.76853	TAA	A
lpg0877	0.76852	TAA	A
lpg2111	0.76843	TAA	C
lpg0125	0.76836	TAG	C
lpg1195	0.76833	TAA	C
lpg2618	0.76832	TAA	C
lpg2338	0.76831	TAA	A
lpg0600	0.76831	TGA	T
lpg0709	0.76828	TGA	G
lpg1379	0.76827	TAA	A
lpg0948	0.76825	TAA	T
lpg0057	0.76825	TAA	A
lpg0909	0.76823	TAA	A
lpg1157	0.7682	TAG	T
lpg2474	0.76817	TAA	G
lpg2566	0.76817	TAA	A
lpg0245	0.76816	TAA	A
lpg2311	0.76813	TAA	A
lpg1704	0.76812	TGA	T
lpg2032	0.76811	TAA	T
lpg0745	0.76809	TGA	A
lpg2872	0.76801	TAG	A
lpg0388	0.76799	TAA	A
lpg1135	0.76797	TGA	G
lpg0855	0.76796	TAA	A
lpg1877	0.7679	TAG	A
lpg2610	0.76785	TAG	C
lpg0826	0.76785	TGA	C
lpg1473	0.76784	TAA	A
lpg2739	0.76784	TAA	T
lpg0840	0.76784	TAA	T
lpg0511	0.76784	TAA	C
lpg0170	0.76781	TAG	G
lpg2676	0.7678	TAA	T
lpg0599	0.7678	TAA	T
lpg2514	0.76777	TGA	T
lpg0242	0.76773	TAA	A
lpg2231	0.76762	TGA	A
lpg0499	0.7676	TAA	T
lpg2794	0.7676	TGA	G
lpg2352	0.76757	TAA	C
lpg1053	0.76754	TAA	A
lpg0010	0.76754	TGA	A
lpg1341	0.76749	TGA	A
lpg0237	0.76748	TAA	A
lpg0240	0.76742	TAG	T
lpg1441	0.76728	TGA	C
lpg1871	0.76723	TGA	G
lpg2482	0.76722	TAA	T
lpg0965	0.76719	TGA	T
lpg0079	0.76712	TAA	G
lpg0531	0.7671	TAA	T
lpg0784	0.76704	TAA	A
lpg0730	0.76698	TGA	C
lpg0757	0.76689	TAA	G
lpg2861	0.76687	TGA	T
lpg0275	0.76686	TGA	G
lpg1287	0.76685	TGA	T
lpg2615	0.76684	TAA	G
lpg2176	0.76673	TAA	A
lpg1768	0.76667	TAA	A
lpg1967	0.76666	TGA	T
lpg2228	0.76661	TAA	G
lpg2533	0.76658	TAA	A
lpg1178	0.76656	TGA	A
lpg1565	0.76649	TAA	T
lpg1631	0.76641	TAG	T
lpg1956	0.76639	TAA	T
lpg0212	0.76639	TGA	C
lpg2105	0.76638	TAA	A
lpg2234	0.76632	TAA	G
lpg2237	0.76631	TAA	T
lpg2102	0.76629	TAA	T
lpg0903	0.76627	TAA	C
lpg0943	0.76627	TGA	G
lpg1894	0.76623	TGA	T
lpg2324	0.76603	TAA	G
lpg1677	0.76603	TGA	T
lpg1480	0.76602	TAA	T
lpg1653	0.76601	TAA	T
lpg2153	0.76601	TAA	G
lpg2898	0.766	TAG	G
lpg2310	0.76599	TAA	T
lpg2229	0.76599	TAA	A
lpg1682	0.76595	TAA	A
lpg0297	0.76592	TAA	A
lpg0241	0.76587	TAA	T
lpg1640	0.76587	TGA	C
lpg0026	0.76576	TGA	G
lpg0124	0.76572	TGA	G
lpg0099	0.76571	TGA	A
lpg2009	0.76564	TAA	T
lpg0639	0.76564	TAA	T
lpg2134	0.76563	TAA	G
lpg0754	0.76562	TAA	A
lpg2361	0.76547	TAA	T
lpg1007	0.76546	TAA	G
lpg1335	0.76541	TAA	T
lpg0167	0.7654	TAA	T
lpg2696	0.7654	TGA	C
lpg0497	0.76538	TAA	A
lpg1821	0.76536	TGA	T
lpg2133	0.76534	TGA	A
lpg2428	0.76533	TGA	A
lpg1690	0.76532	TAA	C
lpg2700	0.76531	TAG	T
lpg1576	0.7653	TAA	C
lpg1836	0.76527	TGA	C
lpg0701	0.76519	TGA	A
lpg1454	0.76518	TAG	G
lpg2553	0.76515	TAG	T
lpg0225	0.76511	TGA	G
lpg1415	0.76505	TAA	A
lpg2157	0.76502	TAA	T
lpg2350	0.76501	TAA	A
lpg1173	0.7649	TGA	T
lpg1757	0.76489	TGA	G
lpg2430	0.76485	TGA	A
lpg2665	0.76484	TAA	A
lpg2710	0.76483	TGA	T
lpg2402	0.76481	TGA	A
lpg1008	0.76479	TGA	T
lpg2636	0.76474	TAA	T
lpg2418	0.76472	TAA	T
lpg2250	0.76471	TAA	T
lpg1603	0.76471	TGA	T
lpg0565	0.76468	TGA	A
lpg1219	0.76466	TAG	G
lpg2901	0.76465	TAG	A
lpg0557	0.76463	TAA	T
lpg2903	0.76459	TGA	G
lpg0104	0.76456	TAA	A
lpg0952	0.76455	TAG	T
lpg2063	0.76453	TAA	A
lpg2955	0.76453	TGA	T
lpg2722	0.76448	TAG	G
lpg2015	0.76445	TAA	C
lpg2346	0.76444	TAA	A
lpg0640	0.76441	TAA	T
lpg0592	0.76441	TAG	A
lpg0293	0.7644	TGA	T
lpg0953	0.76438	TGA	G
lpg2878	0.76433	TAA	G
lpg1200	0.76425	TAA	T
lpg2083	0.76424	TAG	A
lpg2390	0.7642	TAA	T
lpg1721	0.76418	TAG	T
lpg0391	0.76413	TAG	C
lpg1783	0.76412	TAA	A
lpg1097	0.76409	TAG	A
lpg2949	0.76405	TGA	T
lpg0032	0.764	TAG	C
lpg2743	0.76399	TAA	A
lpg1800	0.76397	TAA	C
lpg0824	0.76396	TAG	T
lpg1057	0.76393	TAG	C
lpg0175	0.76388	TGA	G
lpg2212	0.76386	TAA	T
lpg2671	0.76376	TGA	G
lpg1251	0.76374	TAA	A
lpg1787	0.76367	TGA	T
lpg2272	0.76366	TAG	A
lpg2139	0.76344	TAA	T
lpg1870	0.7634	TAA	T
lpg1827	0.7633	TAA	A
lpg1128	0.76328	TAG	T
lpg2378	0.76322	TAG	T
lpg2214	0.76322	TGA	A
lpg0128	0.76316	TAG	C
lpg0587	0.76315	TAA	C
lpg1336	0.76312	TAA	T
lpg0105	0.76308	TAG	C
lpg2782	0.76299	TGA	C
lpg1236	0.76294	TAA	A
lpg0253	0.76291	TAG	T
lpg1081	0.76291	TAG	T
lpg0300	0.76289	TGA	T
lpg1198	0.76289	TGA	C
lpg2347	0.76283	TGA	G
lpg1500	0.76277	TAG	C
lpg0790	0.76276	TAG	T
lpg0808	0.76276	TGA	T
lpg2318	0.7627	TAG	G
lpg0558	0.76267	TGA	T
lpg0083	0.76265	TAA	A
lpg2720	0.76261	TGA	G
lpg1304	0.76256	TAA	T
lpg1562	0.76252	TAA	A
lpg2863	0.76252	TAA	A
lpg2581	0.76251	TGA	T
lpg2092	0.76243	TAA	C
lpg2866	0.76241	TGA	C
lpg2957	0.7624	TAG	A
lpg2965	0.76238	TAA	T
lpg2662	0.76238	TGA	T
lpg0100	0.76237	TAA	C
lpg2594	0.76235	TGA	A
lpg1047	0.76232	TAG	A
lpg2588	0.76224	TAA	G
lpg2316	0.76222	TAA	A
lpg2807	0.76218	TAA	C
lpg2655	0.76209	TAA	C
lpg2204	0.76208	TGA	T
lpg1770	0.76201	TAA	A
lpg2631	0.76199	TGA	T
lpg0048	0.76196	TAA	T
lpg2429	0.76192	TAA	T
lpg2660	0.76182	TGA	G
lpg2432	0.76175	TAA	C
lpg0222	0.76175	TAA	G
lpg2034	0.76171	TAA	T
lpg2186	0.76171	TGA	T
lpg0392	0.7617	TAA	T
lpg2401	0.76166	TGA	A
lpg0263	0.76163	TAA	G
lpg1005	0.76163	TGA	C
lpg0920	0.76157	TAG	A
lpg1897	0.76154	TAA	T
lpg1477	0.76153	TAA	A
lpg0635	0.76151	TGA	G
lpg1134	0.7615	TAA	A
lpg0977	0.76144	TAA	T
lpg2019	0.76141	TAA	T
lpg0007	0.76135	TAA	T
lpg2792	0.76134	TGA	T
lpg0072	0.7613	TAA	C
lpg2698	0.7613	TAA	G
lpg0980	0.76129	TGA	C
lpg2664	0.76128	TAA	A
lpg0664	0.76127	TAA	A
lpg1791	0.76124	TGA	A
lpg2500	0.76121	TAA	A
lpg1210	0.76116	TGA	T
lpg1627	0.76115	TAA	C
lpg0611	0.76104	TAG	G
lpg0707	0.761	TGA	T
lpg0232	0.76077	TAA	T
lpg1204	0.76074	TAA	T
lpg2259	0.76067	TAA	A
lpg1408	0.76058	TAG	C
lpg0632	0.76057	TAA	C
lpg0814	0.76046	TAA	T
lpg0414	0.76044	TAA	T
lpg0604	0.76039	TAG	A
lpg2451	0.76039	TGA	G
lpg1816	0.76038	TAG	A
lpg0827	0.76033	TAG	T
lpg0966	0.76023	TAA	G
lpg1140	0.76015	TGA	A
lpg2580	0.76	TAA	G
lpg1141	0.75998	TAA	A
lpg0551	0.75996	TGA	A
lpg0287	0.75993	TAA	T
lpg2675	0.75987	TAA	T
lpg1899	0.75983	TGA	T
lpg2217	0.7598	TAA	T
lpg1447	0.75974	TAA	A
lpg0792	0.75971	TGA	T
lpg1746	0.75971	TGA	T
lpg2593	0.7597	TGA	T
lpg2630	0.75966	TGA	G
lpg2672	0.75945	TGA	A
lpg0078	0.75943	TGA	G
lpg0088	0.75939	TAG	G
lpg0386	0.75936	TAG	A
lpg1347	0.75934	TGA	T
lpg1331	0.75933	TAA	A
lpg2819	0.75932	TAG	C
lpg2512	0.75927	TAA	T
lpg1538	0.7592	TGA	A
lpg2309	0.75916	TAA	C
lpg2499	0.75905	TAA	C
lpg1937	0.75898	TAA	A
lpg0783	0.75892	TAG	G
lpg0390	0.75884	TAG	T
lpg0772	0.75882	TGA	G
lpg0122	0.75879	TAG	C
lpg2933	0.75862	TAA	T
lpg2613	0.75856	TAA	T
lpg1139	0.75853	TGA	A
lpg2683	0.75851	TAG	T
lpg2052	0.75847	TGA	A
lpg2227	0.75838	TAA	G
lpg0983	0.75837	TGA	C
lpg0255	0.75831	TGA	T
lpg2441	0.75828	TAA	G
lpg2121	0.75822	TAA	T
lpg2456	0.75815	TAA	T
lpg1767	0.75811	TAA	A
lpg2599	0.7581	TAA	A
lpg2177	0.7581	TAG	G
lpg2869	0.75804	TGA	A
lpg2668	0.75803	TAA	T
lpg0825	0.75803	TGA	T
lpg0515	0.75801	TAA	A
lpg0622	0.758	TAA	A
lpg1301	0.75791	TAA	T
lpg1658	0.75781	TGA	A
lpg0659	0.75778	TAA	C
lpg2789	0.75776	TAA	G
lpg2943	0.75767	TAA	T
lpg0720	0.75765	TAA	T
lpg2801	0.75765	TAA	A
lpg2784	0.75759	TAA	T
lpg2236	0.75754	TGA	C
lpg0746	0.75732	TAA	C
lpg2438	0.7573	TAA	T
lpg2890	0.75716	TAA	T
lpg0418	0.75708	TGA	T
lpg1913	0.75707	TAA	G
lpg1848	0.75707	TGA	T
lpg2823	0.75704	TAA	A
lpg2091	0.757	TAA	T
lpg0989	0.7569	TAA	T
lpg2045	0.75686	TAA	A
lpg2245	0.75684	TAA	A
lpg0505	0.75682	TAG	G
lpg2293	0.75667	TAA	T
lpg0479	0.75662	TAA	C
lpg2218	0.75662	TGA	A
lpg1223	0.75661	TAA	A
lpg0655	0.7565	TAA	T
lpg2875	0.7565	TAA	A
lpg2649	0.75645	TAG	C
lpg2487	0.75643	TAA	A
lpg2891	0.75643	TAA	T
lpg0277	0.75633	TAA	G
lpg2996	0.75631	TAA	A
lpg0583	0.75626	TAA	T
lpg2842	0.75625	TAG	T
lpg2282	0.75615	TAA	A
lpg1252	0.75609	TGA	A
lpg2081	0.75609	TGA	A
lpg1508	0.75607	TAA	T
lpg0363	0.75605	TAA	A
lpg0093	0.75602	TGA	A
lpg0607	0.75597	TAA	G
lpg2260	0.75585	TAA	A
lpg2230	0.75574	TAA	T
lpg2000	0.75574	TGA	G
lpg0860	0.75573	TGA	T
lpg0249	0.7557	TGA	A
lpg1428	0.75567	TAA	C
lpg1706	0.75564	TAA	C
lpg2735	0.7556	TGA	C
lpg2640	0.75554	TAA	A
lpg0821	0.75554	TAA	T
lpg2840	0.75552	TAA	A
lpg0694	0.75538	TAA	G
lpg1977	0.75532	TAA	T
lpg0609	0.75529	TAA	T
lpg0286	0.75525	TAA	T
lpg1040	0.75525	TGA	T
lpg0278	0.7552	TAG	A
lpg0602	0.75519	TGA	G
lpg0718	0.75517	TAA	T
lpg2810	0.75515	TAA	T
lpg1115	0.7551	TAA	A
lpg1338	0.7551	TAA	T
lpg2198	0.75503	TAA	T
lpg2908	0.755	TAG	T
lpg2475	0.755	TAG	A
lpg2932	0.75497	TGA	G
lpg2101	0.75485	TAA	A
lpg2657	0.75475	TGA	T
lpg1361	0.7547	TGA	T
lpg1374	0.75453	TGA	T
lpg0120	0.7545	TAA	T
lpg0910	0.75449	TAA	T
lpg2396	0.75439	TAA	A
lpg2397	0.75436	TAA	T
lpg0728	0.75425	TAA	A
lpg0610	0.75421	TAG	C
lpg0959	0.75415	TGA	T
lpg0394	0.75415	TGA	T
lpg1360	0.75397	TAG	G
lpg2576	0.75397	TGA	T
lpg2677	0.75392	TAG	A
lpg2661	0.7539	TAG	G
lpg2262	0.75377	TAA	A
lpg0231	0.75371	TGA	T
lpg0472	0.75368	TAG	T
lpg0483	0.75367	TAA	T
lpg2363	0.75353	TGA	T
lpg2439	0.75334	TAA	G
lpg0638	0.75323	TGA	C
lpg0092	0.75314	TGA	G
lpg0024	0.75309	TGA	T
lpg0738	0.75295	TAG	G
lpg1215	0.75288	TAA	A
lpg2688	0.75287	TAA	T
lpg1060	0.7527	TAG	G
lpg0283	0.7527	TGA	T
lpg0457	0.75263	TAA	G
lpg2306	0.75261	TAA	A
lpg2887	0.75255	TGA	A
lpg2530	0.75243	TGA	A
lpg0887	0.75241	TAA	T
lpg0280	0.75239	TAA	C
lpg1962	0.75233	TAA	A
lpg2838	0.75232	TAA	C
lpg2621	0.75216	TAG	T
lpg2635	0.75212	TAA	A
lpg0820	0.7521	TGA	A
lpg2947	0.75204	TAA	T
lpg2666	0.75202	TAA	T
lpg1413	0.75195	TAA	C
lpg1399	0.75182	TGA	T
lpg0917	0.75173	TAA	A
lpg2564	0.75169	TAG	G
lpg0929	0.75169	TGA	T
lpg2135	0.75161	TAA	A
lpg0629	0.75152	TAG	G
lpg0991	0.75146	TAG	T
lpg2597	0.75138	TAA	T
lpg0384	0.75135	TAG	T
lpg2900	0.75132	TAA	A
lpg0800	0.75122	TAG	C
lpg1253	0.75122	TGA	C
lpg0223	0.75109	TAA	T
lpg1917	0.75081	TAA	A
lpg0691	0.75078	TGA	G
lpg2426	0.75077	TAG	A
lpg2841	0.75065	TAA	C
lpg2089	0.75061	TAA	G
lpg2963	0.75052	TAA	T
lpg2240	0.7504	TAA	C
lpg0678	0.7502	TAA	G
lpg2070	0.75016	TAG	C
lpg0951	0.75002	TAA	G
lpg0628	0.75001	TAG	A
lpg0147	0.74986	TAA	A
lpg0553	0.7495	TAA	T
lpg0290	0.74949	TAA	A
lpg2265	0.74948	TAA	A
lpg0850	0.74946	TGA	A
lpg2024	0.74945	TGA	C
lpg2010	0.74933	TAA	A
lpg0157	0.74933	TAG	A
lpg2595	0.74932	TGA	A
lpg0114	0.7493	TAA	C
lpg2945	0.74927	TAA	T
lpg0141	0.74922	TAA	A
lpg0257	0.7492	TAA	A
lpg1259	0.74918	TGA	G
lpg2203	0.74914	TAG	A
lpg2617	0.74914	TAG	A
lpg1216	0.749	TAA	T
lpg0849	0.74896	TAA	C
lpg0627	0.74892	TAA	T
lpg2589	0.74886	TAA	T
lpg1096	0.74885	TAG	C
lpg0637	0.74884	TAG	A
lpg2616	0.74874	TGA	A
lpg0802	0.74864	TGA	G
lpg2470	0.7485	TGA	A
lpg2224	0.74838	TAA	G
lpg2689	0.74837	TAA	T
lpg2972	0.74822	TAA	A
lpg2730	0.74816	TGA	A
lpg0136	0.74798	TGA	G
lpg1662	0.74793	TAA	T
lpg0794	0.74792	TAA	T
lpg2629	0.74791	TAA	T
lpg0705	0.7479	TAA	T
lpg1984	0.74788	TAA	T
lpg1049	0.74765	TAA	C
lpg1914	0.74759	TAA	T
lpg0387	0.74754	TAA	A
lpg0127	0.74743	TAA	A
lpg0382	0.74736	TGA	G
lpg2658	0.74704	TGA	C
lpg2584	0.74703	TAA	G
lpg2178	0.74696	TAA	A
lpg2625	0.74682	TAG	G
lpg0131	0.74679	TAA	A
lpg2536	0.74676	TAA	T
lpg1003	0.74662	TAG	G
lpg2263	0.74659	TAA	G
lpg0074	0.74654	TAA	T
lpg0291	0.74648	TAA	T
lpg2235	0.74647	TGA	G
lpg2247	0.74617	TAA	T
lpg1021	0.74607	TGA	G
lpg0139	0.74594	TAA	C
lpg0204	0.7459	TAA	T
lpg2353	0.74585	TAA	T
lpg2412	0.74585	TAG	C
lpg1376	0.74585	TAG	G
lpg2357	0.74577	TGA	A
lpg2851	0.74572	TAG	A
lpg0617	0.74571	TGA	T
lpg2355	0.74564	TAA	A
lpg0648	0.74564	TGA	A
lpg0420	0.74554	TAA	T
lpg1222	0.74546	TAA	T
lpg2427	0.74532	TAA	A
lpg0137	0.74532	TAA	G
lpg1095	0.74529	TAA	T
lpg0861	0.74528	TGA	A
lpg1955	0.74528	TGA	T
lpg0218	0.745	TGA	A
lpg2623	0.74495	TAA	A
lpg2191	0.74494	TAA	A
lpg1691	0.74445	TAA	T
lpg2822	0.74427	TAA	C
lpg2889	0.74407	TGA	T
lpg0665	0.74386	TAA	T
lpg2544	0.74373	TAG	A
lpg0097	0.74368	TAA	T
lpg2389	0.74355	TAA	T
lpg2936	0.74345	TAA	T
lpg0173	0.74332	TAA	T
lpg0118	0.74331	TAA	A
lpg1781	0.74319	TGA	A
lpg0250	0.74318	TAA	A
lpg0270	0.74318	TAA	T
lpg1023	0.74309	TGA	G
lpg0601	0.74301	TAA	T
lpg1025	0.74301	TAG	A
lpg0970	0.74285	TAA	C
lpg2562	0.74273	TAG	A
lpg2468	0.74259	TAA	A
lpg0049	0.74241	TAA	A
lpg2989	0.74234	TGA	A
lpg2099	0.74233	TAG	A
lpg2925	0.74232	TGA	A
lpg2243	0.74228	TAA	T
lpg0239	0.74217	TAA	T
lpg0626	0.74212	TAA	A
lpg2833	0.74209	TGA	C
lpg2944	0.74184	TGA	G
lpg2695	0.74143	TAA	T
lpg1258	0.74143	TAA	C
lpg2966	0.7413	TAA	T
lpg2583	0.74123	TAA	A
lpg0238	0.74082	TAA	A
lpg2261	0.74055	TGA	G
lpg2484	0.74037	TAA	T
lpg1024	0.74016	TGA	A
lpg1254	0.73981	TGA	A
lpg2704	0.73972	TGA	T
lpg0121	0.73966	TGA	G
lpg2516	0.73957	TAA	T
lpg2686	0.7393	TAA	C
lpg2896	0.7389	TAA	A
lpg2046	0.7387	TAA	G
lpg2088	0.73861	TAA	G
lpg1018	0.73839	TGA	A
lpg2513	0.7383	TAA	G
lpg0608	0.73811	TAA	A
lpg0612	0.73789	TAA	A
lpg2284	0.73779	TAA	A
lpg0213	0.73777	TAA	A
lpg2084	0.73767	TAA	T
lpg2905	0.73763	TAA	C
lpg2670	0.73757	TGA	C
lpg2232	0.73743	TGA	T
lpg0273	0.73738	TGA	T
lpg2673	0.73732	TAA	C
lpg1328	0.7373	TAA	A
lpg2788	0.73716	TAA	G
lpg1162	0.73713	TAG	T
lpg0174	0.73708	TAA	A
lpg2471	0.73706	TAA	T
lpg2384	0.73697	TAG	T
lpg0102	0.7369	TAA	G
lpg0180	0.73651	TAA	T
lpg0244	0.7364	TGA	A
lpg0704	0.73637	TAA	A
lpg0027	0.7361	TAG	A
lpg2399	0.73606	TAG	A
lpg1571	0.73603	TAA	G
lpg0295	0.73533	TAA	A
lpg0361	0.735	TAA	A
lpg0631	0.73469	TGA	A
lpg2910	0.73467	TAA	T
lpg0913	0.73463	TAA	C
lpg2554	0.73406	TGA	A
lpg0199	0.73397	TAA	T
lpg1027	0.73376	TGA	G
lpg0874	0.73361	TAA	C
lpg1232	0.7336	TAA	G
lpg2839	0.73344	TGA	G
lpg0194	0.73277	TAA	T
lpg2956	0.73268	TAG	G
lpg0776	0.73252	TGA	T
lpg0281	0.73243	TAG	A
lpg0552	0.73239	TGA	T
lpg1249	0.73225	TGA	A
lpg0673	0.73212	TAG	T
lpg2279	0.7319	TGA	T
lpg1058	0.73154	TAA	A
lpg2654	0.73146	TAA	T
lpg2319	0.7308	TAA	T
lpg0106	0.73069	TAA	G
lpg1026	0.73028	TAG	A
lpg1054	0.72961	TAA	C
lpg2326	0.7294	TGA	G
lpg0865	0.72911	TAG	A
lpg2930	0.72897	TAA	G
lpg2501	0.72881	TAA	C
lpg0188	0.72838	TAA	C
lpg0404	0.72826	TAA	T
lpg0593	0.72753	TAA	A
lpg1051	0.72745	TGA	A
lpg2926	0.72743	TAA	C
lpg1017	0.72693	TAG	T
lpg1059	0.72674	TAA	C
lpg1028	0.72667	TAA	A
lpg2532	0.72644	TAA	T
lpg2937	0.72627	TGA	A
lpg0522	0.72611	TGA	C
lpg0400	0.7257	TAA	T
lpg1044	0.72496	TAA	T
lpg0138	0.72436	TAA	A
lpg1976	0.72412	TGA	G
lpg2736	0.72398	TAA	T
lpg0129	0.72389	TAA	T
lpg0214	0.72343	TGA	A
lpg0025	0.72274	TAA	A
lpg1022	0.72258	TGA	A
lpg1048	0.72249	TAG	A
lpg1244	0.72236	TAA	G
lpg0070	0.72227	TAA	A
lpg1245	0.72162	TAA	A
lpg2923	0.72119	TGA	A
lpg1019	0.72069	TAG	A
lpg1255	0.72001	TAA	G
lpg2883	0.71871	TAA	A
lpg0177	0.71867	TGA	A
lpg0630	0.71778	TGA	A
lpg1035	0.71663	TAA	A
lpg1247	0.7162	TAA	T
lpg1014	0.71381	TAA	T
lpg2951	0.71315	TAA	T
lpg2918	0.71296	TGA	T
lpg0211	0.71295	TAA	C
lpg2843	0.71236	TAA	C
lpg2924	0.71209	TGA	C
lpg1050	0.7108	TAA	A
lpg1231	0.70647	TGA	G
lpg2922	0.70559	TAG	T
lpg2547	0.70481	TGA	T
lpg2596	0.70436	TGA	A
lpg1246	0.70231	TAA	T
lpg1250	0.7002	TGA	G
lpg1248	0.69798	TGA	G
lpg1029	0.69606	TGA	A
lpg1020	0.69361	TGA	A
lpg0606	0.69272	TGA	T
lpg1052	0.69158	TAA	C
lpg0736	0.68617	TAA	A

## Sheet: L monocytogenes
SeqName	ITE	stop codon	3' flanking site
lmo0251	0.92076	TAA	T
lmo2016	0.8856	TAA	T
lmo0249	0.86205	TAA	A
lmo1934	0.86103	TAA	G
lmo1364	0.85989	TAA	T
lmo1596	0.85595	TAA	T
lmo2653	0.85268	TAA	T
lmo1657	0.84206	TAA	G
lmo2626	0.83763	TAA	T
lmo2455	0.83741	TAA	G
lmo1267	0.83601	TAA	G
lmo2596	0.83563	TAA	T
lmo2459	0.83455	TAA	T
lmo2556	0.83192	TAA	G
lmo2597	0.83123	TAA	T
lmo1540	0.8282	TAA	A
lmo2605	0.82764	TAA	T
lmo1784	0.82215	TAA	G
lmo1806	0.8204	TAA	A
lmo2609	0.82028	TAA	G
lmo0250	0.81897	TAA	T
lmo1180	0.81648	TAA	G
lmo1658	0.80998	TAA	G
lmo2608	0.80969	TAA	T
lmo1330	0.80821	TAA	A
lmo0690	0.80724	TAA	T
lmo1787	0.80529	TAA	T
lmo2632	0.80446	TAA	T
lmo2638	0.80166	TAA	A
lmo2684	0.80141	TAA	T
lmo2458	0.80128	TAA	G
lmo1052	0.8011	TAA	T
lmo2829	0.80108	TAA	A
lmo1816	0.80088	TAA	T
lmo1469	0.8005	TAA	T
lmo1002	0.7994	TAA	T
lmo1570	0.79903	TAA	T
lmo1480	0.79679	TAA	T
lmo2457	0.79653	TAA	A
lmo2683	0.79646	TAA	A
lmo2655	0.79607	TAA	A
lmo1473	0.79577	TAA	T
lmo2625	0.79545	TAA	T
lmo0517	0.79511	TAA	A
lmo1797	0.79286	TAA	G
lmo2613	0.79241	TAA	T
lmo2219	0.79239	TAA	G
lmo0521	0.79222	TAA	G
lmo0044	0.79177	TAA	G
lmo0278	0.7906	TAA	T
lmo1542	0.79048	TAA	T
lmo2615	0.7897	TAA	G
lmo1406	0.78899	TAA	T
lmo2620	0.78724	TAA	T
lmo2629	0.78481	TAA	T
lmo2856	0.78468	TAG	A
lmo2654	0.7837	TAA	T
lmo1783	0.78351	TAA	T
lmo2631	0.78346	TAA	T
lmo1388	0.78339	TGA	T
lmo2622	0.78329	TAA	A
lmo1634	0.78233	TGA	A
lmo2367	0.78157	TAA	T
lmo1917	0.78116	TAA	A
lmo1067	0.77874	TAA	T
lmo2623	0.77675	TAA	A
lmo1331	0.77626	TAA	T
lmo2499	0.77453	TAA	A
lmo1054	0.77419	TAA	C
lmo0056	0.77401	TAA	A
lmo2617	0.77338	TAA	T
lmo2619	0.77285	TAA	G
lmo0943	0.77239	TAG	A
lmo0046	0.7712	TAA	A
lmo1053	0.77113	TAA	T
lmo1581	0.77048	TAA	A
lmo1335	0.77031	TAA	G
lmo2621	0.76995	TAA	T
lmo1439	0.76988	TAA	T
lmo0374	0.76987	TAA	A
lmo2656	0.76894	TAA	T
lmo0248	0.76876	TAA	T
lmo1601	0.76854	TAA	A
lmo2614	0.76792	TAA	G
lmo0197	0.76789	TAA	T
lmo2607	0.7677	TAA	G
lmo2534	0.7676	TAA	T
lmo1159	0.76698	TAA	G
lmo1314	0.76593	TAA	T
lmo0484	0.76556	TAA	G
lmo2630	0.7653	TAA	T
lmo2047	0.76455	TAA	T
lmo0866	0.76442	TAA	G
lmo2068	0.76295	TAA	G
lmo0662	0.76076	TAA	T
lmo1322	0.76063	TAA	A
lmo1055	0.7596	TAA	T
lmo2616	0.75857	TAA	T
lmo1879	0.75843	TAA	A
lmo0823	0.75752	TAA	T
lmo0539	0.75629	TAG	C
lmo1176	0.75295	TAA	G
lmo0259	0.75277	TAA	T
lmo2376	0.75237	TAA	T
lmo1280	0.75168	TAA	A
lmo2618	0.75158	TAA	G
lmo0018	0.75128	TAG	T
lmo1719	0.75016	TAA	G
lmo2564	0.75009	TAA	G
lmo2152	0.7499	TAA	T
lmo2685	0.74962	TAA	C
lmo1233	0.7489	TAA	A
lmo2529	0.74887	TGA	T
lmo2528	0.74877	TAA	T
lmo2765	0.74875	TAA	T
lmo0246	0.74852	TAA	A
lmo2548	0.74846	TAA	G
lmo2628	0.74754	TAA	T
lmo0536	0.74719	TAA	T
lmo2425	0.74651	TAA	T
lmo1938	0.74617	TAA	T
lmo1376	0.74547	TGA	T
lmo2666	0.74479	TAA	A
lmo2505	0.74477	TAA	T
lmo2192	0.74352	TAA	A
lmo0096	0.74333	TAA	A
lmo2397	0.74307	TAA	A
lmo1710	0.74298	TAA	T
lmo0611	0.74215	TAA	T
lmo0258	0.74138	TAA	T
lmo1343	0.74132	TAG	A
lmo0210	0.74114	TAA	T
lmo2456	0.74064	TAA	T
lmo1305	0.74059	TAA	T
lmo2633	0.74048	TAA	T
lmo0027	0.73968	TAA	G
lmo2289	0.73895	TGA	T
lmo1995	0.73888	TAA	T
lmo2168	0.73735	TAA	G
lmo2155	0.73695	TGA	T
lmo2538	0.73666	TAA	T
lmo1179	0.73633	TAA	A
lmo1754	0.73589	TAA	A
lmo1398	0.73545	TAA	A
lmo0053	0.7353	TAA	T
lmo0971	0.73477	TAG	T
lmo0972	0.73435	TAA	T
lmo0355	0.73404	TAA	G
lmo1559	0.73325	TAA	T
lmo1431	0.73311	TAA	T
lmo0285	0.73305	TAG	G
lmo0211	0.73187	TAA	A
lmo0962	0.73163	TAA	G
lmo1785	0.73122	TAA	A
lmo0223	0.73097	TAA	T
lmo2064	0.72964	TAA	C
lmo1175	0.72963	TAA	G
lmo1730	0.72793	TAA	C
lmo0271	0.72725	TAA	A
lmo0135	0.72663	TAA	T
lmo1003	0.72622	TAA	T
lmo0319	0.7261	TAA	A
lmo2415	0.72597	TAA	G
lmo2533	0.72562	TGA	G
lmo0582	0.72528	TAA	T
lmo2839	0.72502	TAA	T
lmo1178	0.725	TAG	T
lmo0132	0.72497	TAA	A
lmo2417	0.7248	TAA	A
lmo1177	0.72458	TAA	G
lmo2627	0.72417	TAA	T
lmo1504	0.72416	TAA	A
lmo1496	0.72399	TAA	T
lmo0693	0.7239	TAA	A
lmo1711	0.72366	TAA	T
lmo2125	0.72332	TAA	T
lmo0228	0.72284	TAA	T
lmo2559	0.72274	TAA	A
lmo1986	0.72272	TAA	T
lmo1571	0.72244	TAA	A
lmo2606	0.72183	TGA	T
lmo0220	0.72174	TAA	A
lmo2032	0.72167	TAA	T
lmo0199	0.72153	TAA	A
lmo0560	0.72149	TAA	T
lmo2369	0.72136	TAA	A
lmo2020	0.72116	TAA	A
lmo1852	0.72098	TAA	T
lmo2665	0.72069	TAA	G
lmo2531	0.71965	TAA	T
lmo1325	0.71956	TGA	T
lmo2610	0.71946	TAA	T
lmo0181	0.71796	TAA	G
lmo0546	0.71687	TAA	A
lmo2373	0.71645	TAA	A
lmo1808	0.71624	TAA	T
lmo0261	0.71613	TAA	T
lmo0490	0.71505	TAA	A
lmo0957	0.71483	TAA	G
lmo0956	0.71454	TGA	G
lmo2251	0.71446	TAA	A
lmo2205	0.71409	TAA	A
lmo1896	0.71304	TAA	G
lmo1078	0.71292	TAA	A
lmo1448	0.71289	TAA	T
lmo2747	0.71181	TAA	T
lmo1600	0.71121	TAA	C
lmo2103	0.7111	TAA	T
lmo2468	0.71061	TAA	T
lmo1472	0.70977	TGA	T
lmo2624	0.70962	TAA	A
lmo0098	0.70935	TAA	A
lmo0177	0.70904	TAG	T
lmo2526	0.70875	TAA	A
lmo1474	0.70845	TAA	A
lmo0541	0.70844	TAA	T
lmo1454	0.70833	TAA	T
lmo2561	0.7083	TGA	T
lmo2202	0.70792	TAA	G
lmo1603	0.70646	TAA	A
lmo1538	0.70637	TAA	A
lmo1882	0.70585	TAA	A
lmo0055	0.70584	TAA	T
lmo2101	0.70541	TAA	T
lmo1953	0.70519	TAA	A
lmo1458	0.70499	TAA	A
lmo1620	0.70487	TAA	G
lmo1826	0.7048	TAA	G
lmo1152	0.70476	TAG	A
lmo2191	0.7047	TAA	G
lmo2328	0.70449	TGA	G
lmo0974	0.70431	TGA	G
lmo1437	0.70402	TAG	A
lmo2779	0.70388	TAA	T
lmo0045	0.70365	TAA	A
lmo1299	0.70347	TAA	T
lmo1130	0.70271	TGA	C
lmo1096	0.70268	TAG	T
lmo1426	0.70231	TAA	G
lmo2019	0.70201	TAA	T
lmo2408	0.70195	TAA	A
lmo2802	0.70115	TAA	A
lmo1583	0.70109	TAA	A
lmo1578	0.7006	TAA	C
lmo0727	0.70042	TAA	A
lmo1537	0.70035	TAA	A
lmo1217	0.70003	TGA	G
lmo2097	0.69988	TAA	A
lmo2612	0.69985	TAA	C
lmo1619	0.69945	TAA	C
lmo1268	0.69916	TGA	T
lmo2734	0.69898	TAA	T
lmo1389	0.69862	TAA	A
lmo2510	0.6985	TAG	A
lmo1189	0.69813	TAA	A
lmo1303	0.69742	TAA	G
lmo0118	0.69737	TAA	A
lmo0997	0.69694	TAA	T
lmo0970	0.69678	TAA	A
lmo0631	0.69669	TAA	A
lmo1260	0.69553	TAA	A
lmo2758	0.69552	TAA	A
lmo1222	0.69549	TAA	A
lmo1519	0.69544	TAA	A
lmo1928	0.69514	TAA	A
lmo1011	0.69505	TAA	A
lmo2761	0.69498	TAA	G
lmo1709	0.69471	TAA	T
lmo0007	0.6941	TAA	A
lmo0097	0.69407	TAA	T
lmo2504	0.69382	TAA	T
lmo0036	0.69377	TAA	G
lmo2791	0.69357	TAA	A
lmo1524	0.6935	TAA	A
lmo2389	0.69335	TAA	A
lmo1354	0.6933	TAA	A
lmo2296	0.69311	TGA	T
lmo0348	0.69286	TAA	A
lmo2448	0.69282	TAA	A
lmo1512	0.69278	TGA	A
lmo2790	0.69241	TAG	G
lmo2515	0.69196	TAA	A
lmo2201	0.69172	TAA	A
lmo2509	0.69169	TAA	A
lmo1517	0.69137	TGA	A
lmo1084	0.69126	TAA	T
lmo1628	0.69122	TAA	A
lmo0783	0.69111	TAA	T
lmo1438	0.691	TAA	T
lmo2363	0.69051	TAA	T
lmo1359	0.69048	TAA	G
lmo1978	0.68994	TAA	T
lmo1115	0.68971	TAA	T
lmo1087	0.68967	TAA	T
lmo1293	0.68966	TAA	T
lmo1083	0.68906	TAA	A
lmo0006	0.68891	TAA	T
lmo0329	0.68862	TGA	A
lmo0827	0.68862	TGA	A
lmo1809	0.68853	TAA	A
lmo1755	0.68845	TAG	G
lmo1948	0.68842	TAA	T
lmo0279	0.68816	TAA	T
lmo1072	0.68786	TAA	A
lmo2216	0.6878	TAA	A
lmo2754	0.68772	TAA	C
lmo0913	0.6877	TAA	A
lmo1673	0.68725	TGA	T
lmo1459	0.68719	TAA	A
lmo1594	0.68711	TAA	A
lmo1022	0.68711	TAG	C
lmo2360	0.68704	TAA	A
lmo0907	0.68683	TAG	A
lmo2337	0.6866	TGA	T
lmo2069	0.68638	TAA	T
lmo1407	0.6863	TAG	C
lmo1855	0.68624	TAA	C
lmo0287	0.68612	TAA	A
lmo1182	0.68595	TGA	G
lmo1993	0.68534	TAA	A
lmo2335	0.68532	TAA	A
lmo2525	0.68482	TAA	A
lmo2478	0.68471	TAA	T
lmo0292	0.68461	TGA	T
lmo2730	0.68452	TAA	G
lmo2810	0.6841	TAA	G
lmo2782	0.68398	TAA	A
lmo2211	0.68389	TAA	A
lmo1479	0.68388	TAA	T
lmo1641	0.68386	TAA	C
lmo0229	0.68377	TAA	G
lmo0491	0.68374	TAA	T
lmo1609	0.68345	TAA	A
lmo2560	0.68339	TAA	T
lmo2297	0.68337	TAA	T
lmo0189	0.68337	TAA	T
lmo0848	0.68321	TAA	A
lmo1414	0.68277	TGA	T
lmo2118	0.68274	TAA	A
lmo0130	0.68254	TAA	T
lmo1954	0.68251	TAG	G
lmo1362	0.68247	TAA	A
lmo1756	0.68233	TAA	A
lmo2090	0.68215	TAA	A
lmo1801	0.68196	TAA	T
lmo2094	0.68189	TAA	C
lmo1599	0.68147	TAA	G
lmo1387	0.68144	TAA	A
lmo0786	0.68142	TAA	A
lmo1415	0.68127	TAA	T
lmo0237	0.68125	TAA	T
lmo0198	0.68105	TAA	C
lmo2530	0.68083	TAG	A
lmo0354	0.68081	TAA	A
lmo1944	0.68042	TAA	A
lmo1379	0.67978	TAA	A
lmo0416	0.67966	TAG	C
lmo2006	0.67933	TAA	A
lmo1381	0.67903	TAA	A
lmo2695	0.67895	TAA	T
lmo0422	0.67887	TGA	G
lmo1933	0.67883	TAA	A
lmo1336	0.67873	TAA	G
lmo0174	0.67858	TGA	A
lmo2539	0.67835	TAA	A
lmo1493	0.67815	TAA	A
lmo1967	0.67803	TAA	A
lmo0983	0.6779	TAA	G
lmo1554	0.67784	TAG	G
lmo2250	0.67771	TAA	T
lmo0875	0.6776	TAA	A
lmo2854	0.67749	TGA	G
lmo2113	0.67748	TAA	T
lmo2611	0.67736	TGA	G
lmo1238	0.67726	TAA	G
lmo1671	0.67713	TAA	A
lmo2358	0.67695	TAA	A
lmo1445	0.67689	TAA	T
lmo2751	0.67659	TAA	T
lmo0736	0.67645	TAA	G
lmo0735	0.67635	TGA	A
lmo0443	0.67629	TAA	A
lmo0303	0.67618	TAA	A
lmo1660	0.67612	TAA	T
lmo1618	0.67612	TGA	A
lmo2696	0.676	TAA	C
lmo0768	0.67599	TAA	A
lmo2501	0.67586	TAA	T
lmo2033	0.67572	TAA	A
lmo1552	0.6757	TAA	A
lmo2762	0.67559	TAA	G
lmo0855	0.67551	TAA	A
lmo2733	0.67529	TAA	A
lmo0859	0.67526	TGA	A
lmo1780	0.67525	TAA	T
lmo1262	0.67505	TAA	T
lmo0464	0.6749	TGA	T
lmo1393	0.67486	TAA	A
lmo1567	0.67456	TAA	T
lmo1044	0.67437	TAA	A
lmo1956	0.67408	TAA	T
lmo1355	0.67407	TAA	G
lmo1374	0.67391	TAA	A
lmo1016	0.67381	TAA	A
lmo1360	0.67348	TGA	T
lmo1154	0.67346	TAA	T
lmo2569	0.67343	TAA	T
lmo2275	0.6734	TGA	T
lmo1153	0.67331	TAA	G
lmo1586	0.67326	TAA	A
lmo0885	0.67317	TAG	A
lmo1807	0.67305	TAA	A
lmo0486	0.67305	TAA	G
lmo1005	0.67302	TAG	A
lmo1102	0.67297	TAA	A
lmo1813	0.6728	TAG	T
lmo0505	0.67274	TGA	A
lmo2154	0.67245	TGA	G
lmo1831	0.67209	TAG	A
lmo2752	0.67205	TAG	A
lmo2461	0.67189	TAA	A
lmo1572	0.67171	TAA	A
lmo1450	0.6717	TAA	G
lmo1104	0.67169	TAG	A
lmo2292	0.67147	TAA	A
lmo2324	0.67143	TAA	G
lmo2206	0.67125	TAA	C
lmo1902	0.67105	TAG	C
lmo1187	0.67082	TAA	T
lmo0723	0.67081	TAG	G
lmo1372	0.67076	TAA	G
lmo0613	0.67076	TGA	T
lmo1396	0.67061	TAA	T
lmo1722	0.67036	TAA	G
lmo1880	0.67029	TAA	C
lmo2159	0.67025	TAA	A
lmo0280	0.6702	TGA	A
lmo0782	0.67019	TAA	G
lmo1014	0.67007	TAA	T
lmo1082	0.67001	TAA	A
lmo0922	0.66994	TAA	C
lmo1636	0.6699	TGA	T
lmo2831	0.66964	TAA	A
lmo1288	0.66951	TAA	T
lmo2190	0.66947	TAA	A
lmo2462	0.66938	TAA	A
lmo1273	0.66936	TAA	C
lmo1420	0.66936	TAG	A
lmo1279	0.66908	TAA	A
lmo1703	0.66901	TAA	A
lmo2040	0.66898	TAA	T
lmo1313	0.66898	TGA	A
lmo1435	0.66844	TAG	T
lmo2114	0.6684	TGA	T
lmo2691	0.66838	TGA	A
lmo2590	0.66818	TAA	A
lmo0715	0.66817	TAA	T
lmo1547	0.66817	TGA	G
lmo2573	0.66804	TAA	T
lmo0343	0.66793	TAA	T
lmo2452	0.66787	TAA	T
lmo2657	0.66786	TAA	T
lmo1773	0.66774	TAA	T
lmo1449	0.6677	TAA	A
lmo1556	0.6677	TGA	G
lmo0168	0.66765	TAA	A
lmo1494	0.66746	TAA	A
lmo2494	0.66742	TAA	A
lmo0202	0.66738	TAA	T
lmo1462	0.66734	TAA	A
lmo1951	0.66724	TGA	A
lmo1694	0.66717	TGA	T
lmo2244	0.66714	TAA	A
lmo1771	0.66712	TAA	A
lmo2035	0.6667	TAA	A
lmo1444	0.66664	TAA	A
lmo2835	0.66662	TAA	A
lmo1663	0.66654	TAA	A
lmo1974	0.66627	TAG	A
lmo2290	0.66614	TAA	T
lmo1562	0.66603	TGA	G
lmo1033	0.66602	TGA	A
lmo1399	0.66596	TAA	T
lmo0245	0.66582	TAG	T
lmo0554	0.66579	TAA	T
lmo0781	0.66576	TAA	T
lmo1151	0.66571	TGA	G
lmo0448	0.66553	TAA	G
lmo2641	0.66528	TAA	A
lmo0222	0.66502	TAA	A
lmo2002	0.66501	TAA	A
lmo0557	0.66481	TAA	A
lmo2488	0.66455	TAA	T
lmo1239	0.66451	TGA	G
lmo0395	0.6645	TAG	A
lmo0640	0.66436	TAA	T
lmo2756	0.66427	TAA	G
lmo1018	0.66424	TGA	T
lmo1100	0.66416	TAA	T
lmo0225	0.66404	TAA	G
lmo0184	0.66394	TAA	A
lmo1483	0.66387	TAA	A
lmo1216	0.66372	TAA	T
lmo2237	0.6637	TAA	T
lmo1319	0.6637	TAA	T
lmo1548	0.66364	TAA	A
lmo1302	0.66336	TAA	T
lmo2198	0.66313	TAA	T
lmo1080	0.66308	TAA	G
lmo1983	0.66301	TAA	A
lmo2477	0.66272	TAA	T
lmo1357	0.66267	TAA	A
lmo1228	0.66254	TAA	A
lmo1400	0.66251	TAA	A
lmo0893	0.6624	TGA	C
lmo2700	0.66218	TAG	C
lmo2591	0.66206	TAA	A
lmo0344	0.66194	TAA	A
lmo2139	0.6619	TAA	A
lmo2308	0.66186	TGA	G
lmo1275	0.66182	TAA	T
lmo2163	0.66174	TAA	G
lmo2851	0.66173	TAA	G
lmo1259	0.66173	TAA	A
lmo1803	0.66155	TAA	T
lmo1218	0.66152	TAA	A
lmo0180	0.66122	TAA	A
lmo1891	0.66117	TAG	T
lmo1349	0.66115	TGA	A
lmo2518	0.66112	TAA	A
lmo1436	0.66084	TAA	G
lmo2496	0.66046	TAG	A
lmo2781	0.66026	TAG	C
lmo1197	0.66013	TAA	A
lmo2102	0.6601	TAA	A
lmo1892	0.6601	TAA	T
lmo2522	0.66	TAA	T
lmo0129	0.6599	TAA	A
lmo2447	0.65988	TAA	A
lmo1356	0.6596	TAA	G
lmo1688	0.65938	TAG	T
lmo0847	0.65927	TAA	A
lmo1810	0.65917	TGA	A
lmo0660	0.65908	TAA	T
lmo1447	0.65907	TGA	T
lmo0002	0.659	TAA	T
lmo1272	0.65898	TGA	G
lmo1805	0.65896	TAA	A
lmo2744	0.65883	TAA	T
lmo1822	0.65878	TGA	A
lmo1405	0.65871	TAA	A
lmo2475	0.65867	TAA	A
lmo2819	0.65856	TAA	T
lmo0117	0.65851	TAG	G
lmo2041	0.65848	TAG	C
lmo2720	0.65847	TAA	T
lmo1171	0.65842	TAA	A
lmo2073	0.65833	TAA	T
lmo0773	0.65826	TAA	A
lmo0973	0.65818	TAA	A
lmo0427	0.65808	TAA	G
lmo1202	0.65803	TAA	A
lmo0441	0.65798	TAA	A
lmo2848	0.65787	TAG	G
lmo2336	0.65781	TAA	A
lmo0196	0.65776	TAA	A
lmo0634	0.6577	TAA	T
lmo2287	0.65766	TAA	C
lmo2203	0.65756	TAA	A
lmo1350	0.65752	TAA	A
lmo2036	0.65737	TGA	A
lmo0194	0.65719	TGA	A
lmo2172	0.65717	TGA	C
lmo1391	0.6571	TAA	T
lmo1026	0.65699	TAA	A
lmo1827	0.65689	TGA	T
lmo1371	0.65688	TAA	T
lmo1345	0.65678	TGA	A
lmo0153	0.65674	TAA	G
lmo0929	0.65645	TAA	T
lmo2460	0.65618	TAA	A
lmo1566	0.65614	TAA	A
lmo2763	0.65584	TAG	G
lmo2580	0.65582	TAA	A
lmo1725	0.65582	TGA	A
lmo1793	0.65578	TAA	T
lmo2235	0.65576	TAA	T
lmo0689	0.65553	TAA	A
lmo2451	0.65543	TAA	C
lmo1664	0.65536	TAA	G
lmo1196	0.65522	TGA	A
lmo0356	0.6552	TAA	A
lmo1081	0.65519	TAA	G
lmo1205	0.65507	TGA	T
lmo1075	0.65486	TAA	C
lmo2697	0.65485	TAA	C
lmo2349	0.6548	TAA	A
lmo0232	0.65473	TAA	G
lmo0857	0.65468	TAA	A
lmo0708	0.65465	TGA	A
lmo0978	0.65457	TAA	T
lmo2663	0.65438	TAA	T
lmo1786	0.65429	TAG	G
lmo1936	0.65421	TAA	T
lmo1073	0.65411	TAA	T
lmo1097	0.65388	TGA	A
lmo1051	0.65375	TAA	A
lmo1615	0.65359	TAA	C
lmo0664	0.65353	TGA	T
lmo0022	0.65352	TAA	G
lmo0399	0.65352	TAA	G
lmo1907	0.65349	TAA	G
lmo0178	0.65338	TAA	A
lmo0011	0.65336	TAA	A
lmo1327	0.65328	TAA	T
lmo0722	0.65321	TAA	A
lmo0892	0.65321	TAA	G
lmo1339	0.6532	TAA	T
lmo1186	0.65311	TGA	T
lmo0742	0.65303	TGA	C
lmo2259	0.65303	TGA	G
lmo0931	0.65302	TAA	A
lmo2770	0.65297	TAA	A
lmo1720	0.65297	TAA	T
lmo2731	0.65296	TGA	A
lmo1006	0.65283	TAA	A
lmo1470	0.65273	TAA	C
lmo2200	0.65266	TGA	A
lmo1215	0.65259	TAG	A
lmo1373	0.65241	TAG	A
lmo0331	0.65226	TAA	T
lmo0217	0.65209	TAA	G
lmo0820	0.65208	TAA	G
lmo1390	0.65199	TGA	C
lmo2650	0.65187	TAA	A
lmo2121	0.65173	TAA	G
lmo1484	0.65171	TAA	T
lmo0807	0.65169	TAA	T
lmo2110	0.65168	TAA	C
lmo2193	0.65152	TGA	C
lmo0574	0.65141	TAA	A
lmo0891	0.65137	TAA	G
lmo1534	0.65128	TAA	G
lmo0814	0.65126	TAA	T
lmo1394	0.65124	TAA	T
lmo1818	0.65119	TAA	A
lmo0564	0.651	TAA	A
lmo1820	0.65094	TAA	A
lmo0506	0.65092	TGA	T
lmo1545	0.65087	TAA	A
lmo2299	0.65086	TAG	A
lmo0012	0.65083	TAA	A
lmo0415	0.65082	TAA	A
lmo2165	0.65077	TAA	T
lmo2220	0.65068	TAA	A
lmo1276	0.65066	TAA	A
lmo0284	0.65064	TGA	G
lmo1804	0.65058	TAA	A
lmo1851	0.65057	TAA	A
lmo2088	0.65042	TAG	A
lmo0034	0.65029	TAA	A
lmo2847	0.65009	TAG	G
lmo1467	0.64998	TAG	A
lmo2414	0.64989	TAA	A
lmo1412	0.64986	TGA	T
lmo1877	0.64983	TAA	T
lmo0562	0.64965	TAA	A
lmo1089	0.64961	TAA	A
lmo0175	0.64935	TAA	A
lmo1847	0.64922	TAA	A
lmo1392	0.64905	TGA	G
lmo2721	0.64904	TAA	A
lmo1221	0.649	TAA	T
lmo0547	0.64895	TAA	A
lmo1278	0.64883	TGA	A
lmo2298	0.64869	TAA	T
lmo1939	0.64846	TAG	C
lmo1015	0.64845	TAA	G
lmo2332	0.64836	TAG	T
lmo2004	0.64827	TGA	A
lmo2660	0.64827	TGA	C
lmo2830	0.64814	TAA	A
lmo2422	0.64803	TAA	A
lmo2800	0.64793	TAA	A
lmo2836	0.64775	TAA	G
lmo1607	0.64769	TAA	A
lmo2236	0.64761	TAA	T
lmo0565	0.64757	TAG	A
lmo2543	0.64753	TAG	T
lmo0568	0.6475	TGA	A
lmo0649	0.64744	TAG	T
lmo1764	0.6474	TAA	T
lmo0566	0.64735	TAA	A
lmo0084	0.64722	TAA	T
lmo0493	0.64709	TAG	A
lmo1397	0.64703	TAG	T
lmo1737	0.64687	TAA	A
lmo2834	0.64685	TGA	G
lmo0813	0.64683	TAA	T
lmo2301	0.64676	TGA	T
lmo0164	0.64656	TAA	C
lmo2107	0.64654	TGA	A
lmo0342	0.6465	TAG	G
lmo2546	0.6463	TAA	T
lmo2547	0.64618	TAA	A
lmo0106	0.64615	TAA	C
lmo0347	0.64607	TGA	T
lmo1738	0.64605	TAG	C
lmo1565	0.64597	TAA	A
lmo1403	0.64591	TAA	A
lmo0478	0.64589	TAG	C
lmo2674	0.64586	TAA	A
lmo0601	0.64583	TAA	A
lmo1604	0.64579	TAA	A
lmo0597	0.64569	TGA	G
lmo1017	0.64567	TAA	T
lmo1598	0.64554	TAA	G
lmo0651	0.64553	TAA	A
lmo2089	0.64552	TAA	A
lmo2780	0.64541	TAA	T
lmo1758	0.64537	TGA	A
lmo1647	0.64533	TAA	A
lmo1328	0.64517	TAG	T
lmo1286	0.64504	TGA	G
lmo2450	0.64497	TAA	A
lmo1342	0.64494	TGA	A
lmo1721	0.6449	TAA	G
lmo2449	0.64479	TAG	A
lmo1745	0.64466	TGA	C
lmo1516	0.64464	TAA	A
lmo0697	0.64463	TAG	G
lmo0912	0.64457	TAA	G
lmo1287	0.64456	TAA	G
lmo0489	0.64446	TAA	T
lmo1506	0.64437	TAG	G
lmo2489	0.64411	TGA	A
lmo0633	0.6441	TGA	A
lmo1091	0.64396	TAA	G
lmo1894	0.6439	TGA	A
lmo0960	0.64369	TAG	G
lmo2039	0.64368	TAA	T
lmo2532	0.6436	TAG	T
lmo1770	0.64349	TAA	C
lmo0961	0.64336	TAA	A
lmo0739	0.64322	TAA	A
lmo2855	0.6431	TGA	G
lmo1165	0.64308	TAA	G
lmo0294	0.64303	TAA	G
lmo1021	0.643	TGA	T
lmo0919	0.64299	TAA	A
lmo2133	0.64287	TAA	A
lmo1811	0.64284	TAA	A
lmo1544	0.64283	TAA	A
lmo1226	0.64282	TAA	C
lmo2662	0.64273	TGA	G
lmo2294	0.64269	TGA	T
lmo1605	0.64255	TAA	T
lmo1231	0.64252	TAA	C
lmo2524	0.64245	TAA	A
lmo2471	0.64237	TAA	G
lmo1676	0.64235	TGA	C
lmo1491	0.64233	TAA	A
lmo1032	0.64225	TAA	A
lmo2540	0.64218	TAA	G
lmo0627	0.642	TAA	A
lmo2164	0.64199	TAA	G
lmo0822	0.64193	TAA	C
lmo0691	0.64185	TAG	A
lmo1767	0.64153	TGA	A
lmo2322	0.6414	TGA	A
lmo2464	0.64133	TAA	A
lmo1573	0.64126	TGA	G
lmo0509	0.64123	TAA	A
lmo0166	0.64116	TGA	T
lmo0935	0.64114	TAA	G
lmo1368	0.64108	TAA	A
lmo1530	0.64101	TAA	A
lmo0265	0.64093	TGA	T
lmo1527	0.64072	TAA	A
lmo1853	0.64056	TAG	G
lmo1935	0.64051	TAA	A
lmo0188	0.64049	TAA	T
lmo1203	0.64028	TGA	A
lmo2520	0.64025	TGA	A
lmo1433	0.64017	TAG	A
lmo0359	0.64013	TAA	T
lmo1968	0.64008	TAA	A
lmo0917	0.63999	TAA	T
lmo1775	0.63991	TAA	A
lmo1585	0.63981	TAA	T
lmo1549	0.6398	TAA	A
lmo0894	0.63964	TGA	T
lmo0889	0.63954	TGA	A
lmo1428	0.63944	TAA	G
lmo2680	0.63924	TAA	G
lmo1347	0.63913	TAA	T
lmo0832	0.63892	TAA	G
lmo1685	0.63891	TAG	G
lmo0846	0.63871	TAG	A
lmo1886	0.6387	TAA	A
lmo2229	0.63865	TAA	T
lmo2194	0.63863	TAA	A
lmo1739	0.6386	TAA	C
lmo0526	0.63842	TAA	A
lmo1057	0.63841	TAA	T
lmo1733	0.63833	TAA	T
lmo2072	0.63831	TAA	A
lmo0182	0.6383	TAA	C
lmo0101	0.63826	TAA	T
lmo1895	0.63798	TAA	A
lmo1320	0.63798	TGA	G
lmo2241	0.63773	TGA	T
lmo2291	0.63763	TGA	G
lmo2115	0.63757	TAA	T
lmo2552	0.63752	TAA	T
lmo0423	0.63733	TAA	T
lmo0902	0.63732	TAA	A
lmo0300	0.63723	TAA	A
lmo1860	0.63698	TGA	A
lmo1713	0.63696	TAA	T
lmo0502	0.63695	TAA	A
lmo1539	0.63694	TAA	G
lmo0945	0.63692	TAG	G
lmo1930	0.63687	TAA	C
lmo0025	0.63686	TAA	T
lmo0498	0.63676	TAA	A
lmo1901	0.63676	TGA	A
lmo0190	0.63663	TAA	T
lmo2507	0.63657	TAG	G
lmo2658	0.63656	TAA	A
lmo1702	0.63651	TAG	A
lmo0252	0.6365	TGA	A
lmo0447	0.63641	TAA	G
lmo2794	0.63634	TAA	G
lmo2785	0.63631	TAA	G
lmo2713	0.63631	TAA	G
lmo2178	0.63619	TAA	A
lmo2300	0.636	TAG	G
lmo0160	0.63599	TAA	T
lmo2268	0.63597	TAG	C
lmo2774	0.63594	TGA	A
lmo2444	0.6359	TAA	T
lmo0446	0.6359	TAA	A
lmo1769	0.6359	TAA	A
lmo2676	0.63572	TAA	T
lmo2396	0.63564	TAA	A
lmo1404	0.63563	TAA	A
lmo0394	0.63561	TAA	T
lmo1234	0.63556	TGA	T
lmo2372	0.63555	TAA	A
lmo1413	0.63545	TAA	G
lmo2651	0.63534	TAA	C
lmo1639	0.63519	TGA	T
lmo2108	0.63511	TAA	A
lmo1653	0.63505	TAA	A
lmo1830	0.63497	TAA	T
lmo1291	0.63496	TAA	C
lmo0010	0.63477	TAA	A
lmo2024	0.63466	TGA	A
lmo1952	0.63462	TAG	T
lmo0507	0.63437	TAA	A
lmo1294	0.63431	TAA	C
lmo1531	0.63422	TAA	A
lmo0988	0.63418	TAA	T
lmo1386	0.63416	TAA	A
lmo1557	0.63415	TAA	C
lmo0299	0.6341	TAA	A
lmo1155	0.63409	TAA	A
lmo2366	0.63406	TAA	T
lmo1691	0.63401	TAA	A
lmo0842	0.63396	TAA	G
lmo1246	0.6339	TAA	T
lmo2549	0.63389	TAA	T
lmo0435	0.63364	TAA	T
lmo2274	0.63355	TAA	A
lmo1195	0.63336	TGA	A
lmo0009	0.6331	TAA	A
lmo0201	0.633	TAA	C
lmo2341	0.63293	TGA	A
lmo1520	0.63275	TAA	A
lmo1905	0.63275	TAA	T
lmo1142	0.63271	TGA	A
lmo1987	0.63248	TAA	C
lmo2506	0.63247	TAA	C
lmo0606	0.63241	TAA	A
lmo0816	0.63233	TAA	A
lmo1207	0.63232	TAA	T
lmo0936	0.63232	TAA	A
lmo0214	0.63232	TGA	T
lmo1497	0.63229	TAA	A
lmo0236	0.63227	TAA	T
lmo2715	0.63226	TAA	A
lmo0556	0.63223	TAA	G
lmo1370	0.63222	TAA	A
lmo1521	0.63214	TAA	A
lmo0401	0.63211	TAA	C
lmo1043	0.63211	TGA	G
lmo1507	0.63204	TGA	A
lmo1969	0.63192	TAG	G
lmo2285	0.63192	TAG	A
lmo1369	0.63186	TGA	T
lmo1729	0.63172	TGA	C
lmo0714	0.63169	TAA	T
lmo1970	0.63169	TAG	T
lmo2842	0.63168	TAA	A
lmo0042	0.63165	TAA	T
lmo0233	0.63164	TAA	A
lmo1298	0.63151	TAA	A
lmo1937	0.63141	TAA	A
lmo0083	0.63137	TAG	C
lmo2267	0.6313	TAA	A
lmo1684	0.63118	TAA	G
lmo0655	0.63116	TAA	G
lmo2338	0.63112	TAA	A
lmo2240	0.63101	TGA	G
lmo1088	0.631	TAA	A
lmo1237	0.63093	TAA	G
lmo0213	0.63087	TAG	A
lmo1513	0.63084	TAA	G
lmo0542	0.63083	TAA	A
lmo2558	0.63078	TAA	T
lmo0204	0.63069	TAA	A
lmo0543	0.63065	TAA	T
lmo2137	0.63062	TAG	G
lmo2042	0.63054	TAA	G
lmo0200	0.63047	TAA	A
lmo2551	0.63043	TAA	A
lmo1502	0.63042	TAA	T
lmo1283	0.63032	TAA	A
lmo1235	0.63025	TAA	A
lmo0877	0.63024	TAA	T
lmo1367	0.6302	TAA	A
lmo2446	0.6302	TAA	A
lmo0835	0.63013	TAG	A
lmo0482	0.6301	TAA	T
lmo1090	0.63002	TAA	A
lmo2188	0.63002	TAA	C
lmo0841	0.63	TAA	A
lmo2571	0.62999	TAA	T
lmo0738	0.62998	TAA	T
lmo1464	0.62997	TAA	A
lmo1253	0.62995	TAA	A
lmo1476	0.62982	TAA	A
lmo0396	0.62981	TAA	T
lmo1774	0.62969	TAA	C
lmo1932	0.62966	TGA	T
lmo1522	0.62963	TAA	A
lmo0909	0.62952	TAG	A
lmo0372	0.62951	TGA	A
lmo0023	0.62936	TGA	G
lmo1836	0.62932	TAA	A
lmo1441	0.62926	TAA	T
lmo1741	0.62926	TAA	T
lmo0830	0.6292	TAA	C
lmo2498	0.629	TGA	A
lmo0357	0.62879	TAA	G
lmo1859	0.62868	TAA	A
lmo0734	0.62864	TAA	A
lmo2362	0.62858	TAG	G
lmo0013	0.62845	TAA	A
lmo1765	0.6284	TAA	T
lmo1988	0.6283	TAA	A
lmo1856	0.6283	TAA	T
lmo0989	0.62823	TAA	A
lmo0741	0.62818	TAA	T
lmo0608	0.62816	TAA	A
lmo0769	0.62815	TAA	A
lmo1633	0.62797	TAA	A
lmo1138	0.62797	TGA	T
lmo1563	0.62791	TAG	C
lmo1481	0.62788	TAA	A
lmo0477	0.62786	TAG	C
lmo0540	0.62784	TAA	T
lmo1030	0.62771	TAA	C
lmo1683	0.62761	TAA	T
lmo0458	0.62758	TAA	G
lmo1035	0.62744	TAA	T
lmo1699	0.62731	TAA	C
lmo1837	0.62728	TGA	C
lmo2227	0.62726	TGA	C
lmo0346	0.62693	TGA	G
lmo0017	0.62691	TAA	A
lmo1959	0.6269	TAA	T
lmo1792	0.62684	TAA	T
lmo2003	0.62676	TAA	T
lmo1232	0.62674	TAA	A
lmo0501	0.62671	TAA	A
lmo2044	0.62668	TGA	A
lmo0176	0.62667	TAA	T
lmo1904	0.62666	TAA	C
lmo2512	0.62665	TAG	T
lmo1592	0.62659	TAA	G
lmo1645	0.62657	TAA	A
lmo0916	0.62655	TAG	G
lmo0918	0.62646	TAA	A
lmo1101	0.62644	TAG	C
lmo0982	0.62627	TAG	G
lmo1163	0.62624	TAA	G
lmo2557	0.62618	TAA	A
lmo1041	0.62613	TAA	T
lmo1164	0.62611	TAA	T
lmo2037	0.62598	TAA	A
lmo0776	0.62575	TAA	A
lmo1832	0.62573	TGA	G
lmo0524	0.62565	TAG	C
lmo0583	0.62558	TAA	A
lmo2817	0.62557	TAA	T
lmo2288	0.62557	TAG	A
lmo1561	0.62553	TAA	A
lmo0264	0.62553	TAG	G
lmo1972	0.62545	TAA	A
lmo2523	0.62537	TGA	T
lmo2279	0.62516	TAA	T
lmo2252	0.62514	TAA	T
lmo2005	0.62514	TAA	T
lmo1627	0.62513	TAA	T
lmo0516	0.6249	TGA	T
lmo0297	0.62478	TAA	A
lmo1477	0.62467	TAA	A
lmo0103	0.62466	TAA	A
lmo1883	0.62463	TAA	T
lmo0497	0.6246	TAA	A
lmo0031	0.62459	TAA	C
lmo2537	0.62455	TAA	A
lmo0942	0.62453	TAA	A
lmo1989	0.62453	TAG	G
lmo1985	0.62452	TAA	A
lmo2126	0.62449	TAA	A
lmo0849	0.62438	TAA	A
lmo0811	0.62438	TAA	A
lmo1160	0.62437	TGA	T
lmo1150	0.62433	TAA	G
lmo2797	0.62431	TAA	T
lmo1199	0.62424	TGA	T
lmo1076	0.62418	TAA	A
lmo1085	0.62388	TGA	T
lmo1383	0.62386	TAA	A
lmo1675	0.62384	TAA	T
lmo2038	0.62384	TAA	A
lmo0753	0.62376	TAA	C
lmo0488	0.62368	TAA	A
lmo2278	0.62367	TAG	T
lmo1116	0.62363	TAG	A
lmo1835	0.62358	TAA	A
lmo0067	0.62358	TGA	T
lmo0772	0.62354	TGA	A
lmo2105	0.62352	TAA	G
lmo0669	0.62342	TAA	A
lmo0159	0.62342	TAG	A
lmo1255	0.6234	TAA	A
lmo1693	0.62336	TGA	A
lmo2067	0.62332	TAA	C
lmo0514	0.62331	TAA	A
lmo0358	0.62329	TAA	T
lmo0595	0.62321	TAG	G
lmo1463	0.62311	TGA	G
lmo0914	0.6231	TAA	C
lmo1424	0.62295	TAA	A
lmo1254	0.62281	TAA	A
lmo1269	0.6228	TAA	T
lmo2371	0.62272	TAA	T
lmo0040	0.6227	TAA	G
lmo2500	0.62269	TAA	T
lmo1119	0.6226	TAA	A
lmo2659	0.62258	TAA	A
lmo1976	0.62253	TAA	A
lmo1012	0.62246	TAA	A
lmo0268	0.62234	TAA	G
lmo1062	0.62219	TAA	G
lmo0716	0.62216	TAA	C
lmo0154	0.62209	TGA	T
lmo0593	0.62207	TAA	T
lmo1471	0.62198	TAA	A
lmo2738	0.62194	TAA	T
lmo0345	0.62191	TAA	A
lmo1991	0.6219	TAA	A
lmo0114	0.62183	TGA	T
lmo2772	0.62174	TAA	T
lmo2212	0.62162	TGA	C
lmo1689	0.6216	TAA	T
lmo0277	0.62148	TAA	G
lmo0895	0.62145	TAA	A
lmo1973	0.62142	TAG	T
lmo1409	0.62133	TAA	A
lmo1348	0.62124	TAA	A
lmo0571	0.62108	TAA	G
lmo0089	0.62103	TGA	A
lmo2179	0.62102	TGA	T
lmo0585	0.62099	TAA	A
lmo2293	0.62098	TAA	T
lmo2850	0.62095	TAA	A
lmo2649	0.62092	TAA	G
lmo1674	0.62089	TGA	G
lmo1946	0.62088	TGA	A
lmo2717	0.62085	TAA	T
lmo2433	0.62074	TAA	T
lmo1728	0.6206	TAA	G
lmo2242	0.62048	TAA	T
lmo1654	0.62046	TAA	A
lmo1825	0.62046	TGA	A
lmo1077	0.62038	TAA	A
lmo1644	0.62017	TAA	T
lmo0243	0.62016	TGA	A
lmo1705	0.62012	TAA	A
lmo1536	0.62012	TAA	A
lmo1329	0.62005	TAA	A
lmo2550	0.61993	TGA	A
lmo1975	0.61983	TAA	A
lmo2413	0.61977	TGA	C
lmo0770	0.61971	TAG	G
lmo2583	0.61958	TGA	A
lmo2722	0.61947	TAG	A
lmo2718	0.61946	TGA	G
lmo2648	0.61938	TAG	G
lmo0874	0.61922	TAA	A
lmo2316	0.61918	TGA	G
lmo1184	0.61908	TGA	A
lmo1734	0.61906	TAG	A
lmo1200	0.61904	TAA	T
lmo1871	0.61903	TAA	A
lmo0221	0.61902	TAA	A
lmo1201	0.61893	TGA	A
lmo1812	0.6188	TGA	A
lmo0906	0.61859	TAG	A
lmo1916	0.61856	TAG	C
lmo1295	0.61851	TAA	G
lmo2513	0.61844	TAA	T
lmo1204	0.61841	TGA	A
lmo0026	0.61816	TAA	A
lmo2230	0.61806	TAG	A
lmo0659	0.61798	TAA	A
lmo1824	0.61797	TAA	A
lmo2138	0.61796	TAG	G
lmo1742	0.61795	TAA	T
lmo1225	0.61786	TAA	A
lmo1923	0.61778	TAA	C
lmo2249	0.61775	TAA	T
lmo2195	0.61775	TAA	T
lmo1819	0.61772	TAA	G
lmo1292	0.6177	TAA	T
lmo0428	0.6177	TAA	A
lmo0008	0.61761	TAA	T
lmo1778	0.61743	TAA	G
lmo1823	0.61743	TAA	A
lmo1677	0.61738	TAA	A
lmo1523	0.61733	TAA	A
lmo0567	0.6173	TAA	A
lmo0032	0.61729	TGA	A
lmo0192	0.61724	TGA	T
lmo0707	0.61716	TAA	A
lmo2429	0.61706	TAA	A
lmo2370	0.61699	TAG	C
lmo0038	0.61696	TGA	T
lmo2238	0.61695	TAA	A
lmo1427	0.61683	TAA	C
lmo1555	0.61678	TGA	A
lmo1346	0.61661	TAA	A
lmo2171	0.61655	TAA	A
lmo2664	0.6165	TAA	T
lmo1606	0.61648	TAA	T
lmo1290	0.61648	TAA	A
lmo1270	0.61645	TAA	T
lmo2542	0.61641	TAG	A
lmo1147	0.61633	TAA	T
lmo2470	0.61623	TAA	T
lmo1782	0.61614	TAA	C
lmo1092	0.61608	TAG	G
lmo1185	0.61594	TAG	A
lmo1867	0.61591	TAA	A
lmo1525	0.61589	TAA	A
lmo1023	0.61588	TAA	A
lmo2801	0.61585	TGA	T
lmo2436	0.61576	TAA	A
lmo0152	0.61575	TAG	A
lmo2600	0.61571	TAA	T
lmo2833	0.61567	TGA	A
lmo2735	0.61552	TGA	A
lmo2693	0.6154	TAA	C
lmo0092	0.61537	TAG	G
lmo0499	0.61536	TGA	G
lmo0975	0.6153	TAG	T
lmo0390	0.61527	TAA	A
lmo1425	0.61524	TAA	A
lmo2374	0.61514	TAA	A
lmo2286	0.615	TAG	G
lmo2096	0.6149	TAA	G
lmo2694	0.61479	TAA	T
lmo1172	0.61468	TAA	A
lmo0884	0.61466	TAA	C
lmo1361	0.61462	TAA	A
lmo2544	0.61462	TAA	G
lmo1421	0.61459	TGA	A
lmo0033	0.61451	TAG	G
lmo2098	0.6145	TGA	T
lmo0028	0.6143	TAA	T
lmo0618	0.61419	TAG	T
lmo1897	0.61411	TAG	G
lmo1066	0.61403	TAA	A
lmo2708	0.614	TAG	A
lmo0986	0.6139	TAG	T
lmo0456	0.61371	TAA	A
lmo1422	0.61367	TAA	A
lmo1143	0.61359	TAA	A
lmo2755	0.61354	TAG	A
lmo1753	0.61354	TGA	A
lmo0330	0.61353	TAA	T
lmo0231	0.61335	TGA	T
lmo2111	0.6133	TAA	C
lmo1465	0.61312	TAG	A
lmo1061	0.6131	TAA	A
lmo2825	0.61307	TAA	T
lmo0764	0.61287	TAA	A
lmo2745	0.61285	TAA	C
lmo2821	0.61283	TAG	T
lmo1874	0.61272	TAA	G
lmo0700	0.6127	TGA	A
lmo0833	0.61268	TAA	A
lmo0351	0.61263	TAA	A
lmo1244	0.6126	TAA	A
lmo0762	0.61241	TAA	A
lmo1574	0.61234	TAA	T
lmo0014	0.61233	TAG	A
lmo2702	0.6123	TAA	A
lmo0713	0.61228	TGA	C
lmo1460	0.61222	TAA	A
lmo1543	0.61222	TGA	C
lmo2284	0.61219	TAA	T
lmo1560	0.61203	TAA	A
lmo2824	0.61194	TAA	A
lmo0632	0.61181	TAG	A
lmo2081	0.61175	TAA	G
lmo1181	0.61173	TAA	G
lmo0286	0.61162	TAG	C
lmo0035	0.61158	TAA	G
lmo1593	0.61151	TAA	A
lmo0828	0.6115	TAA	T
lmo1086	0.61141	TGA	T
lmo2027	0.61139	TAG	A
lmo0373	0.61124	TAA	G
lmo2010	0.61114	TAA	G
lmo1579	0.61098	TAA	T
lmo0767	0.61085	TAA	A
lmo2453	0.6106	TGA	A
lmo0806	0.61054	TAA	G
lmo2430	0.61049	TGA	A
lmo1940	0.61046	TAA	A
lmo0798	0.61039	TAA	A
lmo0569	0.61028	TGA	A
lmo0740	0.61027	TGA	G
lmo1749	0.61023	TAA	A
lmo1629	0.61014	TAA	T
lmo1872	0.61013	TAA	A
lmo0878	0.61013	TAA	G
lmo0191	0.61009	TAA	G
lmo0021	0.60996	TGA	T
lmo1093	0.60986	TAG	G
lmo2153	0.6097	TGA	C
lmo0430	0.60931	TAA	A
lmo0078	0.60924	TAA	T
lmo2555	0.60898	TAA	G
lmo0607	0.60889	TGA	G
lmo1498	0.60878	TGA	C
lmo1131	0.60874	TGA	C
lmo0179	0.60869	TAA	T
lmo1377	0.60864	TGA	C
lmo1906	0.60856	TAA	A
lmo2818	0.60828	TAG	G
lmo1227	0.60819	TAA	A
lmo1942	0.60807	TAG	T
lmo0020	0.60805	TAG	A
lmo0431	0.60803	TAA	G
lmo1064	0.608	TAA	A
lmo1840	0.60794	TAA	C
lmo1672	0.6079	TAA	A
lmo2572	0.60777	TAA	A
lmo1849	0.60776	TAA	G
lmo2282	0.60769	TGA	T
lmo1915	0.60767	TAG	A
lmo2601	0.60765	TAG	G
lmo0503	0.60754	TAA	G
lmo0858	0.60752	TGA	A
lmo1900	0.60748	TAA	T
lmo0088	0.60746	TGA	T
lmo1998	0.60742	TAA	A
lmo0933	0.60728	TAA	T
lmo1158	0.60721	TAA	A
lmo1132	0.60713	TAA	T
lmo1899	0.6071	TAA	A
lmo0829	0.6071	TAA	A
lmo2184	0.60709	TAA	G
lmo2668	0.60709	TAG	A
lmo1271	0.60706	TAG	G
lmo0400	0.60703	TAA	T
lmo1569	0.60702	TAA	T
lmo0283	0.60697	TAA	T
lmo1960	0.60697	TGA	G
lmo0696	0.60687	TAA	A
lmo0037	0.60685	TGA	T
lmo2233	0.60674	TAA	A
lmo0555	0.60661	TAA	A
lmo0039	0.60656	TAG	T
lmo1000	0.6065	TAA	T
lmo1759	0.60636	TAA	A
lmo2175	0.60629	TAA	T
lmo2677	0.60628	TAA	A
lmo0711	0.6062	TAA	A
lmo2280	0.60615	TAA	A
lmo0195	0.60613	TAA	A
lmo2023	0.60595	TGA	A
lmo0815	0.60582	TAA	T
lmo0784	0.60572	TAA	T
lmo1996	0.6057	TAG	T
lmo2283	0.60568	TAG	G
lmo0785	0.60566	TAA	T
lmo1074	0.60544	TAG	G
lmo2215	0.6054	TGA	C
lmo1332	0.60537	TAG	T
lmo1903	0.6053	TAG	A
lmo2182	0.60503	TAG	A
lmo1788	0.60495	TAA	T
lmo2253	0.60493	TAA	A
lmo0725	0.60483	TAA	A
lmo1550	0.60468	TAG	G
lmo1533	0.60468	TAG	A
lmo0205	0.60452	TAA	C
lmo0383	0.60449	TAG	G
lmo1925	0.60442	TAA	G
lmo0588	0.60437	TAG	A
lmo2225	0.60434	TAA	T
lmo0717	0.60417	TAA	G
lmo2467	0.60384	TAA	T
lmo0706	0.60379	TGA	G
lmo1564	0.60375	TAG	A
lmo0948	0.60374	TGA	A
lmo1478	0.60372	TAA	A
lmo1732	0.60361	TAA	T
lmo1955	0.60357	TAA	A
lmo0426	0.60353	TGA	A
lmo2503	0.60352	TAG	A
lmo1167	0.60325	TAA	T
lmo0996	0.60325	TAA	C
lmo0363	0.60311	TAA	C
lmo1553	0.60309	TAA	T
lmo1455	0.60304	TAA	T
lmo2173	0.60294	TAA	A
lmo1482	0.6029	TAA	A
lmo0838	0.60284	TAA	G
lmo0425	0.60265	TAA	T
lmo1297	0.60264	TAA	A
lmo2592	0.60261	TAA	G
lmo2521	0.60251	TAG	A
lmo1363	0.60247	TAA	T
lmo1168	0.60244	TAA	G
lmo2135	0.60242	TAA	G
lmo0226	0.6024	TAA	A
lmo2554	0.60232	TGA	A
lmo1558	0.60225	TAA	T
lmo2400	0.60223	TAA	G
lmo0371	0.60211	TAA	T
lmo0979	0.6021	TGA	A
lmo0744	0.60199	TAA	T
lmo2431	0.60199	TGA	C
lmo2764	0.60187	TGA	A
lmo1611	0.60182	TAA	A
lmo1274	0.60181	TAA	T
lmo2469	0.60175	TAA	G
lmo0090	0.60168	TAA	G
lmo0901	0.60168	TGA	G
lmo1071	0.60154	TAA	A
lmo1010	0.60152	TAG	C
lmo1446	0.60144	TGA	A
lmo2716	0.60141	TGA	T
lmo2698	0.6014	TGA	T
lmo1170	0.60139	TAA	A
lmo0171	0.6011	TAA	A
lmo0538	0.6011	TAA	C
lmo0686	0.60106	TAG	G
lmo1042	0.60102	TAA	T
lmo1768	0.60092	TAA	T
lmo1984	0.60088	TAA	A
lmo2463	0.60086	TAA	T
lmo1766	0.60086	TGA	A
lmo2270	0.60085	TGA	C
lmo2014	0.60078	TAA	T
lmo0295	0.60076	TAA	T
lmo0839	0.60059	TAA	T
lmo0352	0.60056	TAA	A
lmo0001	0.60046	TAA	T
lmo2109	0.60037	TAA	T
lmo1829	0.60034	TAA	C
lmo0434	0.60024	TAA	C
lmo1947	0.60021	TAG	A
lmo2140	0.60015	TAA	A
lmo2189	0.60009	TAA	T
lmo2018	0.59999	TGA	A
lmo2760	0.59992	TAA	T
lmo1488	0.59983	TGA	A
lmo1316	0.59981	TAA	T
lmo2445	0.59965	TAA	A
lmo0432	0.59955	TAA	A
lmo0327	0.59954	TAA	G
lmo2749	0.5995	TGA	G
lmo0896	0.59939	TAA	C
lmo2009	0.59915	TAG	A
lmo0968	0.59914	TAA	G
lmo1144	0.59908	TGA	G
lmo2075	0.59894	TAA	A
lmo0333	0.59892	TAA	A
lmo2000	0.5989	TAA	G
lmo0609	0.59885	TAA	A
lmo0024	0.59877	TAA	A
lmo0066	0.59872	TAA	C
lmo0429	0.59859	TAA	A
lmo0421	0.59849	TAA	T
lmo2034	0.59841	TAA	T
lmo2784	0.59828	TAA	C
lmo2144	0.59826	TAA	A
lmo1490	0.59822	TAA	T
lmo1047	0.59812	TAA	A
lmo1317	0.59789	TAG	A
lmo1747	0.59785	TAA	A
lmo1884	0.59782	TGA	A
lmo2343	0.59749	TAA	T
lmo1509	0.59737	TAA	A
lmo2146	0.59725	TAA	A
lmo2481	0.59725	TAA	A
lmo1442	0.59714	TAA	G
lmo2714	0.59702	TAA	A
lmo2418	0.59697	TAA	C
lmo1911	0.59694	TAA	G
lmo0398	0.59681	TGA	A
lmo2424	0.59674	TGA	T
lmo1875	0.59666	TAA	G
lmo0692	0.59658	TAA	G
lmo0508	0.59634	TAA	T
lmo0016	0.59629	TAA	A
lmo2576	0.59627	TAA	T
lmo0561	0.59622	TAA	A
lmo0683	0.59606	TAG	C
lmo2295	0.59605	TAA	T
lmo0733	0.59596	TAA	A
lmo0630	0.59595	TAA	T
lmo2383	0.59578	TGA	G
lmo1289	0.59567	TAA	A
lmo0537	0.59543	TAA	C
lmo1046	0.59538	TAA	C
lmo0790	0.59535	TAA	A
lmo2667	0.59515	TAA	A
lmo1475	0.59505	TAG	G
lmo0915	0.59505	TGA	T
lmo2823	0.59503	TAG	T
lmo2728	0.59501	TAA	T
lmo2483	0.59483	TAA	A
lmo1034	0.59482	TGA	A
lmo0112	0.59479	TAA	C
lmo0699	0.59477	TAG	A
lmo2434	0.59439	TAA	A
lmo2384	0.59434	TAA	A
lmo0043	0.59432	TAG	G
lmo0612	0.59415	TGA	A
lmo0645	0.59402	TAA	T
lmo2519	0.59402	TAA	A
lmo2777	0.59386	TAA	C
lmo1451	0.59383	TAA	A
lmo2690	0.59382	TAA	A
lmo2796	0.59377	TGA	A
lmo1724	0.59373	TAA	A
lmo0698	0.59364	TGA	G
lmo2545	0.5936	TAA	A
lmo0157	0.59356	TAA	T
lmo2812	0.59353	TAG	T
lmo0860	0.59345	TAA	T
lmo0169	0.59331	TAA	G
lmo2092	0.59327	TAA	T
lmo0325	0.59325	TAA	C
lmo1095	0.59308	TAA	G
lmo0712	0.59281	TAG	C
lmo1821	0.59279	TGA	T
lmo1591	0.59263	TGA	A
lmo0091	0.59249	TAA	A
lmo0110	0.59243	TAA	A
lmo2334	0.5923	TGA	T
lmo1630	0.59229	TGA	T
lmo2482	0.59228	TAA	A
lmo0544	0.59201	TGA	A
lmo0721	0.59196	TAA	A
lmo2575	0.59181	TAA	T
lmo2057	0.59175	TAA	A
lmo1208	0.59171	TGA	C
lmo0563	0.59156	TGA	T
lmo0320	0.59152	TAG	T
lmo0385	0.59143	TAG	G
lmo0826	0.59115	TAA	T
lmo1802	0.59103	TAA	A
lmo1508	0.59103	TAG	G
lmo2419	0.59102	TGA	G
lmo1589	0.59096	TGA	A
lmo0244	0.59074	TAG	A
lmo2046	0.59072	TGA	T
lmo1375	0.59068	TAA	T
lmo0549	0.59068	TAG	T
lmo1277	0.59057	TAA	A
lmo2541	0.59047	TGA	A
lmo1844	0.59043	TAA	T
lmo1992	0.59037	TAA	A
lmo2001	0.59029	TGA	C
lmo2750	0.59028	TAA	A
lmo2095	0.59026	TAA	T
lmo2845	0.5902	TAA	A
lmo1174	0.5899	TGA	T
lmo0732	0.58979	TGA	A
lmo2775	0.58971	TGA	A
lmo1838	0.58964	TAA	A
lmo0575	0.58958	TAA	A
lmo1505	0.58933	TGA	C
lmo0288	0.58929	TGA	T
lmo0479	0.58922	TAA	A
lmo0825	0.58913	TAA	A
lmo2015	0.58911	TAA	A
lmo0262	0.589	TAA	G
lmo0054	0.58897	TAA	T
lmo0938	0.58887	TAG	T
lmo0610	0.58886	TAA	A
lmo2799	0.58883	TAA	C
lmo0015	0.58876	TAA	T
lmo0958	0.58872	TAA	A
lmo0386	0.58869	TAA	G
lmo1251	0.58861	TAA	C
lmo0402	0.58847	TAA	A
lmo1194	0.58807	TGA	T
lmo1878	0.58806	TAA	C
lmo0923	0.58798	TAG	A
lmo1708	0.58796	TAA	A
lmo2380	0.58781	TAA	T
lmo1632	0.58779	TGA	C
lmo2091	0.58756	TAA	A
lmo1910	0.58756	TAG	G
lmo0550	0.58738	TGA	A
lmo0876	0.58722	TAA	T
lmo2134	0.58715	TAA	A
lmo1365	0.58712	TGA	C
lmo0224	0.58709	TAA	A
lmo2689	0.587	TAA	A
lmo1588	0.58698	TAA	A
lmo2050	0.58698	TGA	C
lmo1839	0.58697	TAA	C
lmo0969	0.58692	TAA	T
lmo2247	0.58686	TGA	C
lmo1049	0.58682	TAA	A
lmo0602	0.58677	TAA	A
lmo0360	0.58659	TAG	A
lmo0643	0.58646	TAA	G
lmo0667	0.58645	TAA	T
lmo1173	0.58644	TAG	C
lmo0856	0.58595	TAA	C
lmo0865	0.58568	TAA	T
lmo2124	0.58553	TAA	A
lmo2022	0.58552	TGA	G
lmo1156	0.5855	TGA	T
lmo0787	0.58547	TAA	C
lmo1039	0.58546	TAA	T
lmo1166	0.58544	TAG	A
lmo0873	0.58542	TGA	A
lmo1587	0.58535	TAA	A
lmo2726	0.58524	TGA	A
lmo2757	0.58518	TAA	A
lmo1850	0.58503	TAA	T
lmo1927	0.58498	TGA	G
lmo2771	0.58487	TAA	T
lmo2593	0.58481	TAA	A
lmo2652	0.58465	TAA	G
lmo0500	0.58445	TAA	C
lmo0203	0.58443	TGA	T
lmo2099	0.58438	TGA	G
lmo2346	0.58433	TGA	C
lmo0818	0.58413	TGA	A
lmo2536	0.58409	TGA	A
lmo2026	0.58405	TAA	A
lmo1223	0.58404	TAG	G
lmo2704	0.58399	TAA	A
lmo0298	0.58397	TAA	T
lmo1990	0.58388	TAA	G
lmo1924	0.5838	TAG	G
lmo1149	0.58366	TAG	T
lmo2077	0.5836	TGA	G
lmo1193	0.58355	TAA	A
lmo0105	0.58354	TAA	T
lmo2352	0.58351	TAA	A
lmo1063	0.58345	TAA	A
lmo2743	0.58343	TAA	T
lmo1848	0.58337	TGA	A
lmo0963	0.58329	TAA	A
lmo2739	0.5832	TAA	A
lmo0862	0.5832	TAA	A
lmo1971	0.5832	TGA	A
lmo1799	0.58316	TAG	A
lmo0162	0.58315	TAA	T
lmo2840	0.58309	TGA	A
lmo0890	0.58299	TGA	A
lmo2497	0.58297	TAA	A
lmo1642	0.58261	TAA	A
lmo1931	0.58259	TAA	G
lmo0005	0.58246	TAA	T
lmo1551	0.58221	TAA	T
lmo2128	0.5821	TAA	T
lmo2476	0.58195	TGA	T
lmo0897	0.58172	TGA	G
lmo1800	0.58152	TAA	A
lmo1961	0.5814	TAA	A
lmo1514	0.5814	TAA	G
lmo1760	0.5813	TGA	T
lmo0886	0.5812	TAG	A
lmo2783	0.58099	TAA	T
lmo2136	0.58084	TAG	G
lmo0318	0.58078	TAA	A
lmo2535	0.58077	TAA	A
lmo0492	0.58069	TAA	T
lmo0641	0.58063	TGA	T
lmo1873	0.58061	TAG	T
lmo0411	0.58056	TAG	A
lmo1161	0.58039	TGA	T
lmo1048	0.58004	TAA	A
lmo0685	0.57991	TGA	T
lmo0183	0.57979	TAA	T
lmo0959	0.57927	TAG	A
lmo0238	0.57901	TAG	A
lmo0433	0.57885	TAG	A
lmo2679	0.57879	TGA	A
lmo0594	0.57864	TAA	A
lmo1192	0.57859	TAA	A
lmo2342	0.57842	TAA	A
lmo2183	0.57831	TAA	T
lmo1667	0.57807	TAG	T
lmo1157	0.57781	TAA	G
lmo1315	0.57777	TAG	G
lmo1997	0.57769	TAA	T
lmo2058	0.57745	TAA	C
lmo2025	0.57744	TAA	T
lmo1994	0.57698	TAA	G
lmo1652	0.57683	TGA	A
lmo1198	0.57657	TGA	T
lmo0093	0.5764	TGA	A
lmo2353	0.57631	TAA	T
lmo0705	0.57612	TAA	G
lmo0253	0.57607	TAA	G
lmo0460	0.57603	TGA	T
lmo1344	0.5759	TAA	C
lmo1834	0.57588	TGA	A
lmo1735	0.57583	TAA	T
lmo2379	0.57554	TGA	T
lmo2741	0.57526	TAA	T
lmo2082	0.57512	TAA	T
lmo2085	0.57507	TAA	A
lmo1712	0.57498	TAA	T
lmo0880	0.57495	TAA	A
lmo2428	0.57485	TGA	T
lmo2815	0.57483	TAA	T
lmo2582	0.57468	TAA	A
lmo2737	0.57446	TAA	A
lmo1646	0.57432	TGA	G
lmo1833	0.57421	TGA	A
lmo0981	0.57417	TAA	A
lmo2214	0.57413	TGA	A
lmo1191	0.5741	TGA	T
lmo1666	0.57385	TAA	A
lmo2712	0.57384	TAA	A
lmo1624	0.57359	TAG	G
lmo2798	0.5735	TAA	G
lmo1631	0.57339	TGA	C
lmo2441	0.57327	TGA	C
lmo1772	0.57292	TAG	G
lmo0766	0.57278	TAA	G
lmo0051	0.5727	TAA	A
lmo2773	0.5725	TAG	G
lmo1300	0.5722	TAA	A
lmo0326	0.5722	TGA	A
lmo1885	0.57219	TAG	G
lmo0803	0.57212	TAA	G
lmo2495	0.57201	TAA	A
lmo2355	0.57178	TGA	A
lmo2788	0.57163	TAA	T
lmo1858	0.57154	TAA	C
lmo1590	0.57151	TAA	G
lmo1060	0.57147	TAA	A
lmo2811	0.57125	TGA	T
lmo1727	0.57108	TAG	T
lmo0710	0.5708	TAA	G
lmo0048	0.57065	TAA	A
lmo0476	0.57051	TAG	T
lmo0384	0.57047	TAA	G
lmo1958	0.57036	TAA	T
lmo2661	0.57035	TAA	T
lmo1378	0.57021	TAA	A
lmo2635	0.56979	TAA	G
lmo0121	0.56964	TGA	G
lmo1136	0.56954	TAA	C
lmo2052	0.56929	TAA	G
lmo1617	0.56913	TAA	T
lmo0459	0.56888	TAG	G
lmo0050	0.56887	TAG	A
lmo0239	0.56867	TAA	A
lmo0316	0.56847	TGA	C
lmo1881	0.5683	TAA	A
lmo1929	0.56799	TAG	C
lmo2849	0.56779	TAG	G
lmo2647	0.56764	TAA	T
lmo1145	0.56754	TAA	T
lmo0445	0.56737	TAG	A
lmo1716	0.56698	TGA	T
lmo2008	0.56697	TAA	A
lmo0853	0.56658	TAA	C
lmo2123	0.56642	TAA	T
lmo1740	0.56562	TAA	A
lmo1341	0.56562	TGA	G
lmo2816	0.56546	TAA	A
lmo0301	0.56543	TAA	T
lmo1962	0.56536	TGA	G
lmo1731	0.56529	TAA	G
lmo2672	0.5652	TGA	A
lmo0376	0.56516	TAA	A
lmo0269	0.56512	TAG	T
lmo2243	0.56469	TAG	A
lmo0107	0.56456	TAG	A
lmo0810	0.56444	TAA	A
lmo0382	0.56441	TAG	T
lmo1746	0.56418	TAA	T
lmo1679	0.56396	TGA	A
lmo0682	0.56361	TAA	C
lmo0235	0.56327	TAG	A
lmo1964	0.56293	TGA	A
lmo1681	0.56268	TAA	A
lmo1141	0.56268	TAA	T
lmo1250	0.56264	TGA	A
lmo1870	0.56251	TAA	T
lmo0801	0.5622	TAA	C
lmo0926	0.56213	TAA	A
lmo2421	0.56212	TAA	T
lmo1532	0.56187	TAA	A
lmo0852	0.56145	TGA	A
lmo0987	0.56137	TAA	T
lmo1706	0.56137	TGA	A
lmo0854	0.56091	TAA	C
lmo2787	0.56081	TGA	T
lmo2043	0.56078	TGA	A
lmo0616	0.56053	TAA	A
lmo2062	0.5595	TAA	A
lmo2827	0.55939	TAA	A
lmo2586	0.55934	TGA	T
lmo2584	0.55921	TAA	G
lmo0109	0.55886	TAG	A
lmo2011	0.55879	TAA	T
lmo2076	0.55869	TGA	A
lmo0756	0.55751	TAA	T
lmo0728	0.55724	TAA	T
lmo1957	0.55714	TAA	T
lmo2100	0.55653	TGA	T
lmo0409	0.55647	TAA	T
lmo0263	0.55641	TAA	C
lmo0680	0.55618	TGA	T
lmo0137	0.556	TAA	A
lmo2838	0.55584	TAG	T
lmo2814	0.55577	TAA	A
lmo1651	0.5549	TAA	G
lmo1926	0.55426	TAA	T
lmo2820	0.55415	TAA	A
lmo0676	0.55365	TAA	G
lmo1761	0.55349	TAA	C
lmo2176	0.55274	TAA	T
lmo1263	0.55245	TAA	C
lmo2351	0.55244	TAA	G
lmo2377	0.55244	TGA	G
lmo1045	0.55238	TAA	G
lmo1682	0.55236	TAA	T
lmo2766	0.552	TAA	C
lmo1546	0.55116	TAA	C
lmo0424	0.55085	TAG	A
lmo2382	0.55066	TGA	T
lmo2688	0.55061	TGA	A
lmo1678	0.55054	TAA	A
lmo2381	0.55004	TGA	T
lmo0519	0.54957	TAA	T
lmo2493	0.54938	TAA	G
lmo1148	0.54923	TAA	G
lmo1577	0.54908	TAA	C
lmo1169	0.54836	TAA	A
lmo0527	0.54818	TAA	A
lmo1134	0.5477	TAA	A
lmo0361	0.54737	TAA	A
lmo1698	0.54716	TAA	A
lmo0364	0.54656	TGA	A
lmo2795	0.54626	TAA	G
lmo1625	0.54605	TAA	A
lmo2826	0.54558	TAA	C
lmo1040	0.54546	TAA	T
lmo2682	0.54545	TGA	G
lmo2588	0.54525	TAA	A
lmo2427	0.54517	TAA	A
lmo0108	0.54501	TAG	A
lmo2281	0.54491	TAG	G
lmo0928	0.54477	TAA	C
lmo0872	0.54473	TAG	T
lmo1912	0.54465	TGA	A
lmo0681	0.54388	TGA	A
lmo0155	0.54373	TGA	T
lmo2681	0.54359	TAA	G
lmo2490	0.54337	TAA	C
lmo0570	0.54134	TGA	T
lmo2837	0.54033	TAA	G
lmo2769	0.54026	TAA	A
lmo0861	0.54015	TAA	A
lmo0639	0.53933	TAA	G
lmo0317	0.53923	TGA	G
lmo0679	0.53867	TAA	C
lmo2347	0.53793	TGA	T
lmo0389	0.53733	TAA	A
lmo0529	0.53724	TAA	A
lmo0076	0.53719	TAA	C
lmo0405	0.53719	TAA	T
lmo0836	0.53711	TAA	A
lmo2678	0.53587	TAA	T
lmo0809	0.53484	TGA	A
lmo0075	0.53455	TGA	T
lmo2841	0.5341	TGA	T
lmo2059	0.53362	TGA	T
lmo0980	0.53336	TAA	A
lmo2122	0.53267	TAA	T
lmo0678	0.53119	TAG	G
lmo2480	0.53116	TAA	A
lmo0266	0.53111	TGA	T
lmo0993	0.53096	TAA	A
lmo0587	0.52969	TAA	A
lmo0305	0.52915	TGA	C
lmo0480	0.52887	TAG	A
lmo1846	0.52766	TAA	T
lmo2365	0.52695	TAA	T
lmo0817	0.52676	TGA	G
lmo0535	0.52583	TAA	T
lmo2598	0.52554	TAA	A
lmo1680	0.52421	TAA	A
lmo0668	0.52203	TAA	T
lmo2378	0.51956	TGA	C
lmo2348	0.51871	TAA	A
lmo2589	0.51848	TAA	T
lmo0522	0.51829	TAA	A
lmo1206	0.51759	TAG	G
lmo0520	0.51513	TAA	A
lmo0136	0.51394	TGA	G
lmo2687	0.51341	TAA	G
lmo1864	0.50793	TAA	A
lmo0677	0.50739	TAA	A
lmo0808	0.50375	TGA	A
lmo0293	0.493	TAG	C
lmo0315	0.47052	TGA	T

## Sheet: D deserti
SeqName	ITE	stop codon	3' flanking site
DEIDE_RS17850	0.48137	TAA	A
DEIDE_RS10335	0.48706	TAA	C
DEIDE_RS06725	0.50279	TAA	C
DEIDE_RS06790	0.51915	TAA	C
DEIDE_RS09390	0.52346	TAA	C
DEIDE_RS04845	0.52682	TAA	T
DEIDE_RS07355	0.53096	TAA	C
DEIDE_RS05000	0.53172	TAA	A
DEIDE_RS04645	0.53175	TAA	G
DEIDE_RS06455	0.5335	TAA	G
DEIDE_RS01380	0.53353	TAA	G
DEIDE_RS06150	0.53538	TAA	C
DEIDE_RS17960	0.53733	TAA	A
DEIDE_RS04720	0.53837	TAA	G
DEIDE_RS02020	0.53851	TAA	A
DEIDE_RS01945	0.54029	TAA	G
DEIDE_RS06430	0.54121	TAA	A
DEIDE_RS18005	0.54146	TAA	G
DEIDE_RS02335	0.54185	TAA	C
DEIDE_RS10250	0.5443	TAA	C
DEIDE_RS02870	0.5445	TAA	G
DEIDE_RS11120	0.54459	TAA	G
DEIDE_RS01545	0.54559	TAA	G
DEIDE_RS12925	0.54614	TAA	G
DEIDE_RS03765	0.54639	TAA	G
DEIDE_RS08525	0.5464	TAA	T
DEIDE_RS05830	0.54652	TAA	G
DEIDE_RS12490	0.54918	TAA	A
DEIDE_RS04240	0.55112	TAA	C
DEIDE_RS00645	0.55149	TAA	C
DEIDE_RS10260	0.55226	TAA	T
DEIDE_RS09235	0.55335	TAA	T
DEIDE_RS03460	0.5535	TAA	A
DEIDE_RS02560	0.55468	TAA	C
DEIDE_RS09375	0.55515	TAA	G
DEIDE_RS10265	0.55539	TAA	T
DEIDE_RS08215	0.55594	TAA	A
DEIDE_RS05315	0.55616	TAA	C
DEIDE_RS03575	0.5565	TAA	G
DEIDE_RS00555	0.55669	TAA	A
DEIDE_RS09160	0.55684	TAA	C
DEIDE_RS11920	0.55695	TAA	C
DEIDE_RS09025	0.55709	TAA	G
DEIDE_RS07320	0.5572	TAA	G
DEIDE_RS06755	0.55734	TAA	G
DEIDE_RS02225	0.55753	TAA	T
DEIDE_RS12445	0.55821	TAA	G
DEIDE_RS05775	0.55939	TAA	G
DEIDE_RS07560	0.55939	TAA	A
DEIDE_RS04125	0.5596	TAA	C
DEIDE_RS11450	0.55973	TAA	C
DEIDE_RS11085	0.55983	TAA	C
DEIDE_RS03065	0.56119	TAA	A
DEIDE_RS06905	0.56174	TAA	T
DEIDE_RS06680	0.56194	TAA	G
DEIDE_RS04820	0.56398	TAA	C
DEIDE_RS06060	0.56444	TAA	C
DEIDE_RS00070	0.56504	TAA	G
DEIDE_RS06215	0.56548	TAA	A
DEIDE_RS11630	0.56607	TAA	G
DEIDE_RS03690	0.56619	TAA	C
DEIDE_RS12690	0.56716	TAA	C
DEIDE_RS00085	0.56742	TAA	G
DEIDE_RS09300	0.56748	TAA	A
DEIDE_RS03230	0.56749	TAA	C
DEIDE_RS04405	0.56757	TAA	A
DEIDE_RS00895	0.56867	TAA	A
DEIDE_RS07065	0.56939	TAA	T
DEIDE_RS02380	0.56947	TAA	A
DEIDE_RS02730	0.57	TAA	A
DEIDE_RS05715	0.57022	TAA	C
DEIDE_RS18080	0.57044	TAA	C
DEIDE_RS03900	0.57075	TAA	T
DEIDE_RS12430	0.57092	TAA	G
DEIDE_RS06220	0.57127	TAA	C
DEIDE_RS01170	0.57167	TAA	A
DEIDE_RS06015	0.57168	TAA	C
DEIDE_RS00780	0.57196	TAA	G
DEIDE_RS07910	0.57214	TAA	A
DEIDE_RS12770	0.57254	TAA	A
DEIDE_RS00775	0.57258	TAA	A
DEIDE_RS03660	0.57287	TAA	C
DEIDE_RS05555	0.57333	TAA	A
DEIDE_RS05040	0.57415	TAA	A
DEIDE_RS10490	0.57421	TAA	A
DEIDE_RS00125	0.57447	TAA	A
DEIDE_RS11575	0.5745	TAA	G
DEIDE_RS02680	0.57453	TAA	G
DEIDE_RS05910	0.57475	TAA	T
DEIDE_RS10245	0.57491	TAA	G
DEIDE_RS06005	0.57531	TAA	C
DEIDE_RS11040	0.57531	TAA	G
DEIDE_RS02095	0.57562	TAA	G
DEIDE_RS11655	0.57565	TAA	A
DEIDE_RS07480	0.57616	TAA	G
DEIDE_RS03615	0.57637	TAA	C
DEIDE_RS09500	0.5764	TAA	G
DEIDE_RS12115	0.5764	TAA	C
DEIDE_RS07905	0.57647	TAA	C
DEIDE_RS00845	0.57653	TAA	G
DEIDE_RS08145	0.57665	TAA	C
DEIDE_RS08840	0.57719	TAA	T
DEIDE_RS04155	0.57759	TAA	T
DEIDE_RS04505	0.57814	TAA	G
DEIDE_RS01660	0.57853	TAA	A
DEIDE_RS05885	0.57872	TAA	A
DEIDE_RS12210	0.57879	TAA	C
DEIDE_RS07110	0.57888	TAA	G
DEIDE_RS05625	0.5795	TAA	G
DEIDE_RS01125	0.57987	TAA	A
DEIDE_RS06470	0.5804	TAA	A
DEIDE_RS11970	0.58055	TAA	C
DEIDE_RS06465	0.58091	TAA	A
DEIDE_RS02570	0.58104	TAA	A
DEIDE_RS08605	0.58118	TAA	T
DEIDE_RS03025	0.58142	TAA	G
DEIDE_RS11995	0.58142	TAA	C
DEIDE_RS08255	0.58154	TAA	T
DEIDE_RS02030	0.58181	TAA	A
DEIDE_RS07575	0.58182	TAA	T
DEIDE_RS00225	0.58221	TAA	A
DEIDE_RS11730	0.58229	TAA	G
DEIDE_RS04420	0.58251	TAA	G
DEIDE_RS09570	0.58252	TAA	G
DEIDE_RS01565	0.58263	TAA	C
DEIDE_RS06450	0.58288	TAA	C
DEIDE_RS08765	0.58371	TAA	G
DEIDE_RS13040	0.58379	TAA	T
DEIDE_RS03110	0.58388	TAA	C
DEIDE_RS09685	0.58411	TAA	C
DEIDE_RS11875	0.58461	TAA	G
DEIDE_RS08715	0.5847	TAA	C
DEIDE_RS03370	0.58502	TAA	G
DEIDE_RS10415	0.58563	TAA	C
DEIDE_RS00635	0.58566	TAA	T
DEIDE_RS05125	0.58574	TAA	T
DEIDE_RS11675	0.58635	TAA	A
DEIDE_RS05300	0.58644	TAA	G
DEIDE_RS05005	0.58673	TAA	T
DEIDE_RS08655	0.58693	TAA	C
DEIDE_RS05305	0.58741	TAA	C
DEIDE_RS04475	0.58755	TAA	A
DEIDE_RS09870	0.58789	TAA	A
DEIDE_RS08875	0.58856	TAA	A
DEIDE_RS03705	0.58887	TAA	G
DEIDE_RS09020	0.58891	TAA	C
DEIDE_RS04620	0.58901	TAA	G
DEIDE_RS17895	0.58917	TAA	G
DEIDE_RS00260	0.58941	TAA	A
DEIDE_RS12330	0.58943	TAA	G
DEIDE_RS06535	0.5899	TAA	G
DEIDE_RS18025	0.58994	TAA	G
DEIDE_RS05020	0.59024	TAA	A
DEIDE_RS06295	0.59112	TAA	G
DEIDE_RS02790	0.59226	TAA	A
DEIDE_RS05925	0.59249	TAA	G
DEIDE_RS06880	0.59253	TAA	G
DEIDE_RS12125	0.59264	TAA	G
DEIDE_RS00660	0.59271	TAA	G
DEIDE_RS06875	0.59284	TAA	G
DEIDE_RS18060	0.59302	TAA	A
DEIDE_RS04725	0.59306	TAA	A
DEIDE_RS05385	0.5946	TAA	C
DEIDE_RS07175	0.59494	TAA	C
DEIDE_RS05640	0.59498	TAA	G
DEIDE_RS02145	0.595	TAA	G
DEIDE_RS12495	0.59517	TAA	C
DEIDE_RS10365	0.59542	TAA	A
DEIDE_RS07695	0.59614	TAA	A
DEIDE_RS08095	0.59655	TAA	T
DEIDE_RS08675	0.59658	TAA	G
DEIDE_RS17980	0.597	TAA	G
DEIDE_RS02715	0.59727	TAA	G
DEIDE_RS11480	0.59761	TAA	T
DEIDE_RS01280	0.59785	TAA	T
DEIDE_RS01310	0.59832	TAA	T
DEIDE_RS10395	0.59844	TAA	G
DEIDE_RS04195	0.59878	TAA	G
DEIDE_RS08120	0.59892	TAA	T
DEIDE_RS04350	0.59913	TAA	T
DEIDE_RS06700	0.59992	TAA	A
DEIDE_RS11985	0.60027	TAA	G
DEIDE_RS10685	0.60096	TAA	G
DEIDE_RS09860	0.60111	TAA	A
DEIDE_RS09220	0.60114	TAA	C
DEIDE_RS11590	0.6015	TAA	G
DEIDE_RS06890	0.60155	TAA	A
DEIDE_RS01230	0.60165	TAA	G
DEIDE_RS07545	0.60215	TAA	T
DEIDE_RS18045	0.60223	TAA	C
DEIDE_RS01605	0.6025	TAA	G
DEIDE_RS13380	0.60262	TAA	C
DEIDE_RS09810	0.60313	TAA	T
DEIDE_RS00795	0.60316	TAA	T
DEIDE_RS05800	0.60318	TAA	G
DEIDE_RS03715	0.60323	TAA	C
DEIDE_RS04640	0.60356	TAA	T
DEIDE_RS07345	0.60361	TAA	G
DEIDE_RS07875	0.60392	TAA	G
DEIDE_RS11105	0.60439	TAA	T
DEIDE_RS08530	0.60462	TAA	G
DEIDE_RS10220	0.60471	TAA	G
DEIDE_RS12405	0.60483	TAA	C
DEIDE_RS09320	0.60516	TAA	A
DEIDE_RS08205	0.60528	TAA	G
DEIDE_RS03300	0.60553	TAA	T
DEIDE_RS02885	0.60669	TAA	G
DEIDE_RS03975	0.60678	TAA	T
DEIDE_RS01460	0.60685	TAA	G
DEIDE_RS06730	0.60691	TAA	C
DEIDE_RS08835	0.60758	TAA	G
DEIDE_RS03225	0.60781	TAA	C
DEIDE_RS02355	0.60791	TAA	G
DEIDE_RS12275	0.60803	TAA	A
DEIDE_RS01395	0.60822	TAA	C
DEIDE_RS07050	0.60838	TAA	A
DEIDE_RS06540	0.60849	TAA	T
DEIDE_RS10530	0.6087	TAA	A
DEIDE_RS09515	0.60875	TAA	G
DEIDE_RS10295	0.60898	TAA	T
DEIDE_RS02035	0.60901	TAA	G
DEIDE_RS00115	0.60917	TAA	G
DEIDE_RS01080	0.60936	TAA	T
DEIDE_RS01745	0.60957	TAA	C
DEIDE_RS00040	0.60963	TAA	A
DEIDE_RS00010	0.60987	TAA	C
DEIDE_RS11490	0.60998	TAA	G
DEIDE_RS07820	0.61015	TAA	G
DEIDE_RS12970	0.6102	TAA	G
DEIDE_RS02045	0.61042	TAA	C
DEIDE_RS05600	0.61158	TAA	A
DEIDE_RS01415	0.6119	TAA	A
DEIDE_RS04800	0.6119	TAA	G
DEIDE_RS07815	0.61212	TAA	T
DEIDE_RS02175	0.61249	TAA	A
DEIDE_RS05970	0.61295	TAA	A
DEIDE_RS12130	0.61356	TAA	G
DEIDE_RS09170	0.61367	TAA	G
DEIDE_RS03585	0.61408	TAA	A
DEIDE_RS13135	0.61494	TAA	G
DEIDE_RS06390	0.61543	TAA	A
DEIDE_RS10000	0.61544	TAA	A
DEIDE_RS07445	0.61593	TAA	G
DEIDE_RS03880	0.61669	TAA	G
DEIDE_RS05075	0.61679	TAA	G
DEIDE_RS03400	0.61698	TAA	A
DEIDE_RS13160	0.61727	TAA	G
DEIDE_RS10470	0.61767	TAA	A
DEIDE_RS01690	0.61803	TAA	C
DEIDE_RS10750	0.61819	TAA	A
DEIDE_RS07765	0.61836	TAA	T
DEIDE_RS02805	0.61842	TAA	A
DEIDE_RS02655	0.61844	TAA	A
DEIDE_RS17925	0.61854	TAA	C
DEIDE_RS07060	0.61878	TAA	C
DEIDE_RS07715	0.61973	TAA	T
DEIDE_RS01655	0.62023	TAA	G
DEIDE_RS02240	0.62028	TAA	C
DEIDE_RS08735	0.62038	TAA	C
DEIDE_RS12475	0.62042	TAA	C
DEIDE_RS06225	0.62068	TAA	G
DEIDE_RS05650	0.62086	TAA	T
DEIDE_RS05550	0.62372	TAA	C
DEIDE_RS12760	0.62388	TAA	C
DEIDE_RS09030	0.62405	TAA	A
DEIDE_RS01715	0.62411	TAA	A
DEIDE_RS07240	0.62423	TAA	G
DEIDE_RS01030	0.62438	TAA	G
DEIDE_RS05780	0.62441	TAA	C
DEIDE_RS09600	0.6249	TAA	G
DEIDE_RS17880	0.62538	TAA	T
DEIDE_RS04430	0.62586	TAA	A
DEIDE_RS11520	0.6261	TAA	G
DEIDE_RS00925	0.62674	TAA	G
DEIDE_RS11370	0.62674	TAA	A
DEIDE_RS08030	0.62721	TAA	T
DEIDE_RS07745	0.62731	TAA	C
DEIDE_RS04855	0.62732	TAA	G
DEIDE_RS06605	0.62753	TAA	T
DEIDE_RS05890	0.62788	TAA	G
DEIDE_RS13305	0.62804	TAA	C
DEIDE_RS04580	0.62841	TAA	C
DEIDE_RS05355	0.62847	TAA	G
DEIDE_RS10045	0.6286	TAA	C
DEIDE_RS09985	0.62895	TAA	G
DEIDE_RS18075	0.629	TAA	T
DEIDE_RS06920	0.63024	TAA	C
DEIDE_RS08880	0.63029	TAA	A
DEIDE_RS07055	0.63053	TAA	C
DEIDE_RS09975	0.63082	TAA	T
DEIDE_RS04450	0.63094	TAA	A
DEIDE_RS07090	0.63117	TAA	A
DEIDE_RS04960	0.63151	TAA	G
DEIDE_RS06255	0.632	TAA	T
DEIDE_RS13100	0.63205	TAA	A
DEIDE_RS06830	0.63281	TAA	G
DEIDE_RS03170	0.63362	TAA	G
DEIDE_RS09925	0.63373	TAA	G
DEIDE_RS10165	0.63383	TAA	G
DEIDE_RS12270	0.63396	TAA	C
DEIDE_RS09790	0.63411	TAA	A
DEIDE_RS11545	0.63424	TAA	G
DEIDE_RS11565	0.63433	TAA	C
DEIDE_RS07565	0.63438	TAA	G
DEIDE_RS10930	0.63451	TAA	G
DEIDE_RS10965	0.63459	TAA	G
DEIDE_RS06080	0.63539	TAA	C
DEIDE_RS10915	0.63553	TAA	C
DEIDE_RS02435	0.63563	TAA	A
DEIDE_RS13265	0.63602	TAA	C
DEIDE_RS01445	0.63623	TAA	G
DEIDE_RS09845	0.63648	TAA	G
DEIDE_RS05520	0.63665	TAA	T
DEIDE_RS08590	0.63685	TAA	A
DEIDE_RS09420	0.6371	TAA	C
DEIDE_RS01050	0.63727	TAA	C
DEIDE_RS07495	0.63747	TAA	G
DEIDE_RS01295	0.63761	TAA	A
DEIDE_RS11555	0.63783	TAA	G
DEIDE_RS02590	0.63801	TAA	G
DEIDE_RS13335	0.63873	TAA	G
DEIDE_RS00245	0.63885	TAA	A
DEIDE_RS06985	0.63943	TAA	G
DEIDE_RS10615	0.63979	TAA	G
DEIDE_RS02810	0.64046	TAA	G
DEIDE_RS09885	0.64114	TAA	G
DEIDE_RS08410	0.64117	TAA	A
DEIDE_RS04495	0.64126	TAA	G
DEIDE_RS11055	0.64131	TAA	G
DEIDE_RS10605	0.64225	TAA	A
DEIDE_RS01085	0.64266	TAA	A
DEIDE_RS05675	0.64275	TAA	G
DEIDE_RS12950	0.64275	TAA	A
DEIDE_RS05930	0.64338	TAA	A
DEIDE_RS04920	0.64346	TAA	A
DEIDE_RS01640	0.6435	TAA	A
DEIDE_RS07975	0.64435	TAA	G
DEIDE_RS10040	0.64437	TAA	T
DEIDE_RS06285	0.6448	TAA	T
DEIDE_RS05665	0.64494	TAA	G
DEIDE_RS04655	0.64617	TAA	T
DEIDE_RS09780	0.64629	TAA	C
DEIDE_RS10030	0.6463	TAA	T
DEIDE_RS04520	0.64639	TAA	G
DEIDE_RS09470	0.64664	TAA	A
DEIDE_RS01985	0.6478	TAA	A
DEIDE_RS00440	0.64812	TAA	G
DEIDE_RS06625	0.64831	TAA	G
DEIDE_RS09000	0.64989	TAA	A
DEIDE_RS10155	0.6501	TAA	C
DEIDE_RS09760	0.65032	TAA	C
DEIDE_RS04070	0.65082	TAA	A
DEIDE_RS09165	0.65102	TAA	A
DEIDE_RS02990	0.65115	TAA	G
DEIDE_RS10090	0.65165	TAA	T
DEIDE_RS01130	0.6517	TAA	C
DEIDE_RS00045	0.65183	TAA	C
DEIDE_RS10555	0.65201	TAA	A
DEIDE_RS02460	0.65287	TAA	G
DEIDE_RS10190	0.65314	TAA	A
DEIDE_RS03770	0.65341	TAA	T
DEIDE_RS09765	0.65366	TAA	G
DEIDE_RS06885	0.65368	TAA	C
DEIDE_RS11250	0.65373	TAA	G
DEIDE_RS00390	0.65407	TAA	G
DEIDE_RS05660	0.65432	TAA	G
DEIDE_RS02975	0.65514	TAA	A
DEIDE_RS06580	0.65524	TAA	A
DEIDE_RS05015	0.65564	TAA	A
DEIDE_RS12035	0.65566	TAA	A
DEIDE_RS02040	0.65693	TAA	T
DEIDE_RS08360	0.65718	TAA	G
DEIDE_RS01880	0.65742	TAA	G
DEIDE_RS05510	0.65746	TAA	G
DEIDE_RS08000	0.65805	TAA	C
DEIDE_RS09210	0.65838	TAA	C
DEIDE_RS06180	0.6584	TAA	G
DEIDE_RS01845	0.65844	TAA	C
DEIDE_RS11345	0.65847	TAA	A
DEIDE_RS10020	0.65848	TAA	A
DEIDE_RS07300	0.65889	TAA	C
DEIDE_RS05545	0.65896	TAA	G
DEIDE_RS01930	0.66058	TAA	A
DEIDE_RS10215	0.66073	TAA	C
DEIDE_RS00885	0.66122	TAA	C
DEIDE_RS00675	0.66145	TAA	G
DEIDE_RS01675	0.66149	TAA	C
DEIDE_RS11355	0.66159	TAA	A
DEIDE_RS07790	0.66168	TAA	A
DEIDE_RS02605	0.66206	TAA	C
DEIDE_RS09640	0.66236	TAA	G
DEIDE_RS00205	0.66284	TAA	A
DEIDE_RS03180	0.66319	TAA	A
DEIDE_RS01210	0.6634	TAA	G
DEIDE_RS08075	0.66401	TAA	C
DEIDE_RS07310	0.66413	TAA	A
DEIDE_RS04335	0.66504	TAA	T
DEIDE_RS11215	0.66551	TAA	G
DEIDE_RS10720	0.66611	TAA	C
DEIDE_RS02130	0.66654	TAA	A
DEIDE_RS06075	0.66658	TAA	G
DEIDE_RS01100	0.66666	TAA	G
DEIDE_RS03295	0.66675	TAA	A
DEIDE_RS09770	0.66716	TAA	G
DEIDE_RS05965	0.66721	TAA	A
DEIDE_RS06245	0.6676	TAA	T
DEIDE_RS00195	0.66822	TAA	T
DEIDE_RS00270	0.66822	TAA	G
DEIDE_RS12990	0.66848	TAA	G
DEIDE_RS04295	0.66869	TAA	A
DEIDE_RS03175	0.66965	TAA	C
DEIDE_RS10135	0.66983	TAA	A
DEIDE_RS05575	0.66988	TAA	A
DEIDE_RS05270	0.66991	TAA	T
DEIDE_RS10085	0.67091	TAA	G
DEIDE_RS11570	0.67196	TAA	C
DEIDE_RS00590	0.67199	TAA	G
DEIDE_RS01520	0.67214	TAA	G
DEIDE_RS07920	0.67322	TAA	G
DEIDE_RS04400	0.67337	TAA	A
DEIDE_RS03630	0.67449	TAA	T
DEIDE_RS09645	0.67465	TAA	C
DEIDE_RS05435	0.67471	TAA	C
DEIDE_RS12665	0.67471	TAA	C
DEIDE_RS09590	0.67537	TAA	G
DEIDE_RS11445	0.67538	TAA	C
DEIDE_RS02170	0.67567	TAA	C
DEIDE_RS00395	0.67571	TAA	C
DEIDE_RS09475	0.67606	TAA	G
DEIDE_RS12055	0.67625	TAA	T
DEIDE_RS02070	0.6763	TAA	C
DEIDE_RS01860	0.67643	TAA	A
DEIDE_RS08400	0.67648	TAA	G
DEIDE_RS09185	0.67718	TAA	A
DEIDE_RS03555	0.67746	TAA	A
DEIDE_RS08500	0.67775	TAA	A
DEIDE_RS01020	0.67835	TAA	G
DEIDE_RS00430	0.67909	TAA	A
DEIDE_RS06650	0.67918	TAA	G
DEIDE_RS04435	0.6794	TAA	A
DEIDE_RS01165	0.67945	TAA	G
DEIDE_RS03640	0.67947	TAA	G
DEIDE_RS12965	0.6798	TAA	G
DEIDE_RS08640	0.68012	TAA	A
DEIDE_RS12955	0.68066	TAA	G
DEIDE_RS02930	0.681	TAA	G
DEIDE_RS10380	0.68132	TAA	G
DEIDE_RS04075	0.68152	TAA	T
DEIDE_RS06720	0.68179	TAA	A
DEIDE_RS08440	0.6826	TAA	T
DEIDE_RS09610	0.68284	TAA	G
DEIDE_RS12150	0.68317	TAA	G
DEIDE_RS04940	0.68387	TAA	G
DEIDE_RS04090	0.68413	TAA	A
DEIDE_RS07290	0.68457	TAA	A
DEIDE_RS02710	0.68474	TAA	T
DEIDE_RS11290	0.68484	TAA	G
DEIDE_RS07350	0.68538	TAA	C
DEIDE_RS05200	0.68583	TAA	T
DEIDE_RS04705	0.68689	TAA	G
DEIDE_RS06585	0.68778	TAA	T
DEIDE_RS12050	0.68805	TAA	C
DEIDE_RS08730	0.68811	TAA	A
DEIDE_RS03915	0.68873	TAA	T
DEIDE_RS10595	0.68877	TAA	C
DEIDE_RS10505	0.68916	TAA	G
DEIDE_RS12155	0.68934	TAA	A
DEIDE_RS05805	0.69045	TAA	G
DEIDE_RS04860	0.69111	TAA	G
DEIDE_RS07330	0.69122	TAA	G
DEIDE_RS06460	0.69191	TAA	C
DEIDE_RS09605	0.69203	TAA	C
DEIDE_RS09580	0.69227	TAA	C
DEIDE_RS08670	0.69232	TAA	T
DEIDE_RS06065	0.69288	TAA	G
DEIDE_RS08345	0.69494	TAA	T
DEIDE_RS09920	0.69516	TAA	C
DEIDE_RS06490	0.69541	TAA	G
DEIDE_RS07335	0.6958	TAA	C
DEIDE_RS02845	0.69722	TAA	C
DEIDE_RS07555	0.69725	TAA	A
DEIDE_RS05795	0.69733	TAA	A
DEIDE_RS12650	0.69867	TAA	A
DEIDE_RS06710	0.69946	TAA	G
DEIDE_RS11265	0.69949	TAA	G
DEIDE_RS04445	0.69964	TAA	G
DEIDE_RS05735	0.69997	TAA	G
DEIDE_RS00865	0.70113	TAA	C
DEIDE_RS05865	0.70217	TAA	A
DEIDE_RS03675	0.70232	TAA	G
DEIDE_RS10680	0.70239	TAA	A
DEIDE_RS06265	0.70402	TAA	G
DEIDE_RS10630	0.70594	TAA	G
DEIDE_RS12740	0.70645	TAA	G
DEIDE_RS11930	0.70826	TAA	G
DEIDE_RS04665	0.70909	TAA	T
DEIDE_RS01135	0.70967	TAA	A
DEIDE_RS10100	0.70984	TAA	A
DEIDE_RS07160	0.70999	TAA	G
DEIDE_RS12565	0.7104	TAA	G
DEIDE_RS10420	0.71111	TAA	C
DEIDE_RS08060	0.71114	TAA	T
DEIDE_RS06595	0.71178	TAA	G
DEIDE_RS12585	0.71268	TAA	A
DEIDE_RS03565	0.71373	TAA	C
DEIDE_RS09530	0.71384	TAA	A
DEIDE_RS12300	0.71404	TAA	G
DEIDE_RS01935	0.71445	TAA	G
DEIDE_RS08690	0.71492	TAA	A
DEIDE_RS11035	0.71522	TAA	T
DEIDE_RS01740	0.71578	TAA	G
DEIDE_RS00935	0.71579	TAA	G
DEIDE_RS04740	0.71617	TAA	A
DEIDE_RS06575	0.71621	TAA	C
DEIDE_RS12995	0.71625	TAA	A
DEIDE_RS04440	0.71696	TAA	C
DEIDE_RS01325	0.71714	TAA	T
DEIDE_RS03505	0.71727	TAA	G
DEIDE_RS11890	0.71749	TAA	G
DEIDE_RS07325	0.7176	TAA	C
DEIDE_RS07230	0.71808	TAA	G
DEIDE_RS00515	0.71894	TAA	T
DEIDE_RS10120	0.71899	TAA	G
DEIDE_RS17955	0.71951	TAA	G
DEIDE_RS04000	0.72084	TAA	A
DEIDE_RS12605	0.72111	TAA	G
DEIDE_RS08200	0.72112	TAA	A
DEIDE_RS03700	0.72151	TAA	G
DEIDE_RS10195	0.72264	TAA	G
DEIDE_RS12070	0.7236	TAA	C
DEIDE_RS00110	0.72396	TAA	A
DEIDE_RS06555	0.72464	TAA	G
DEIDE_RS05540	0.7263	TAA	A
DEIDE_RS12710	0.72666	TAA	C
DEIDE_RS00535	0.72843	TAA	A
DEIDE_RS12065	0.73093	TAA	G
DEIDE_RS06485	0.73098	TAA	A
DEIDE_RS06695	0.73116	TAA	A
DEIDE_RS10540	0.73191	TAA	G
DEIDE_RS08190	0.7323	TAA	G
DEIDE_RS06125	0.7328	TAA	G
DEIDE_RS04135	0.73297	TAA	A
DEIDE_RS00320	0.73432	TAA	C
DEIDE_RS00055	0.73511	TAA	G
DEIDE_RS07795	0.73631	TAA	G
DEIDE_RS05580	0.73733	TAA	G
DEIDE_RS11800	0.7378	TAA	T
DEIDE_RS04160	0.73825	TAA	C
DEIDE_RS01010	0.73937	TAA	A
DEIDE_RS00720	0.74101	TAA	C
DEIDE_RS02115	0.74147	TAA	G
DEIDE_RS05950	0.74209	TAA	A
DEIDE_RS05275	0.74476	TAA	G
DEIDE_RS00060	0.74569	TAA	G
DEIDE_RS12310	0.74574	TAA	G
DEIDE_RS13180	0.74598	TAA	G
DEIDE_RS01405	0.74901	TAA	C
DEIDE_RS02205	0.74923	TAA	T
DEIDE_RS09275	0.75	TAA	C
DEIDE_RS05720	0.75056	TAA	A
DEIDE_RS04465	0.75178	TAA	G
DEIDE_RS03340	0.75284	TAA	G
DEIDE_RS10790	0.75368	TAA	G
DEIDE_RS07195	0.75392	TAA	G
DEIDE_RS12230	0.75398	TAA	T
DEIDE_RS08350	0.75455	TAA	A
DEIDE_RS07255	0.75515	TAA	C
DEIDE_RS02835	0.75544	TAA	A
DEIDE_RS11150	0.75738	TAA	C
DEIDE_RS01790	0.7578	TAA	G
DEIDE_RS05470	0.75862	TAA	C
DEIDE_RS12980	0.7592	TAA	A
DEIDE_RS12355	0.75979	TAA	T
DEIDE_RS13250	0.76263	TAA	G
DEIDE_RS10715	0.76286	TAA	G
DEIDE_RS06550	0.7629	TAA	A
DEIDE_RS07045	0.76348	TAA	G
DEIDE_RS03510	0.76352	TAA	A
DEIDE_RS17860	0.76378	TAA	G
DEIDE_RS05455	0.76702	TAA	G
DEIDE_RS05690	0.76909	TAA	T
DEIDE_RS13290	0.76963	TAA	A
DEIDE_RS08015	0.76965	TAA	A
DEIDE_RS11750	0.7717	TAA	C
DEIDE_RS09355	0.77209	TAA	G
DEIDE_RS11755	0.77437	TAA	G
DEIDE_RS08945	0.77662	TAA	A
DEIDE_RS00525	0.77766	TAA	A
DEIDE_RS11205	0.77846	TAA	A
DEIDE_RS09295	0.77942	TAA	C
DEIDE_RS03495	0.78	TAA	T
DEIDE_RS03290	0.78313	TAA	T
DEIDE_RS10775	0.78486	TAA	T
DEIDE_RS01885	0.78652	TAA	G
DEIDE_RS03500	0.78654	TAA	C
DEIDE_RS01425	0.78762	TAA	G
DEIDE_RS00545	0.78893	TAA	G
DEIDE_RS06740	0.78989	TAA	G
DEIDE_RS08290	0.7941	TAA	G
DEIDE_RS04490	0.79525	TAA	A
DEIDE_RS03265	0.79892	TAA	G
DEIDE_RS01875	0.79956	TAA	C
DEIDE_RS04575	0.80204	TAA	G
DEIDE_RS06745	0.8039	TAA	T
DEIDE_RS10710	0.8065	TAA	G
DEIDE_RS05855	0.80672	TAA	G
DEIDE_RS05655	0.80897	TAA	G
DEIDE_RS06590	0.81037	TAA	A
DEIDE_RS10845	0.81187	TAA	G
DEIDE_RS02895	0.81623	TAA	A
DEIDE_RS10760	0.81753	TAA	T
DEIDE_RS10795	0.81806	TAA	G
DEIDE_RS10805	0.82021	TAA	T
DEIDE_RS03475	0.82084	TAA	A
DEIDE_RS07870	0.82117	TAA	T
DEIDE_RS12595	0.82178	TAA	G
DEIDE_RS00050	0.82254	TAA	A
DEIDE_RS01890	0.82257	TAA	G
DEIDE_RS12910	0.8277	TAA	G
DEIDE_RS11850	0.82792	TAA	A
DEIDE_RS03320	0.8288	TAA	T
DEIDE_RS10840	0.82974	TAA	G
DEIDE_RS10785	0.82977	TAA	A
DEIDE_RS04250	0.8303	TAA	T
DEIDE_RS10780	0.83164	TAA	T
DEIDE_RS02840	0.83228	TAA	A
DEIDE_RS10830	0.83623	TAA	T
DEIDE_RS10875	0.84162	TAA	A
DEIDE_RS07665	0.84202	TAA	G
DEIDE_RS10705	0.84226	TAA	A
DEIDE_RS07265	0.8438	TAA	A
DEIDE_RS08870	0.84383	TAA	G
DEIDE_RS06340	0.84445	TAA	C
DEIDE_RS10855	0.84622	TAA	G
DEIDE_RS10865	0.84635	TAA	T
DEIDE_RS07095	0.84862	TAA	G
DEIDE_RS07660	0.84975	TAA	G
DEIDE_RS03525	0.85058	TAA	G
DEIDE_RS03995	0.85525	TAA	G
DEIDE_RS18050	0.85756	TAA	C
DEIDE_RS10885	0.85798	TAA	G
DEIDE_RS12915	0.85895	TAA	A
DEIDE_RS04210	0.8592	TAA	G
DEIDE_RS10880	0.86173	TAA	A
DEIDE_RS03415	0.86222	TAA	G
DEIDE_RS10700	0.86416	TAA	A
DEIDE_RS03490	0.87787	TAA	G
DEIDE_RS03890	0.8819	TAA	T
DEIDE_RS05080	0.49138	TAG	G
DEIDE_RS11660	0.51258	TAG	T
DEIDE_RS03345	0.51275	TAG	A
DEIDE_RS02510	0.51662	TAG	G
DEIDE_RS05680	0.51935	TAG	A
DEIDE_RS04270	0.52028	TAG	C
DEIDE_RS06980	0.52142	TAG	G
DEIDE_RS07120	0.52391	TAG	T
DEIDE_RS06505	0.53311	TAG	A
DEIDE_RS13230	0.53613	TAG	C
DEIDE_RS11840	0.53744	TAG	C
DEIDE_RS10110	0.5377	TAG	A
DEIDE_RS07520	0.5388	TAG	C
DEIDE_RS10905	0.54209	TAG	G
DEIDE_RS11005	0.5454	TAG	G
DEIDE_RS09325	0.5462	TAG	C
DEIDE_RS13405	0.54644	TAG	T
DEIDE_RS04105	0.54928	TAG	C
DEIDE_RS03335	0.5501	TAG	A
DEIDE_RS12170	0.55089	TAG	A
DEIDE_RS04410	0.55367	TAG	G
DEIDE_RS05835	0.55629	TAG	G
DEIDE_RS02780	0.55718	TAG	A
DEIDE_RS10580	0.55723	TAG	G
DEIDE_RS05215	0.55762	TAG	C
DEIDE_RS00345	0.55797	TAG	A
DEIDE_RS07395	0.55936	TAG	G
DEIDE_RS11700	0.5597	TAG	A
DEIDE_RS01175	0.56023	TAG	C
DEIDE_RS01120	0.56032	TAG	G
DEIDE_RS07070	0.56097	TAG	C
DEIDE_RS03855	0.56228	TAG	C
DEIDE_RS06525	0.56302	TAG	G
DEIDE_RS08225	0.56391	TAG	A
DEIDE_RS18065	0.56409	TAG	C
DEIDE_RS00825	0.56427	TAG	T
DEIDE_RS06565	0.56433	TAG	C
DEIDE_RS00770	0.56575	TAG	G
DEIDE_RS01465	0.56623	TAG	G
DEIDE_RS10320	0.56624	TAG	C
DEIDE_RS01735	0.56662	TAG	G
DEIDE_RS05230	0.56673	TAG	C
DEIDE_RS03350	0.56856	TAG	C
DEIDE_RS10205	0.56866	TAG	A
DEIDE_RS10255	0.5696	TAG	T
DEIDE_RS00090	0.57109	TAG	A
DEIDE_RS06095	0.5712	TAG	G
DEIDE_RS01540	0.57141	TAG	G
DEIDE_RS08695	0.57208	TAG	C
DEIDE_RS07250	0.57309	TAG	G
DEIDE_RS17910	0.57333	TAG	G
DEIDE_RS05250	0.57373	TAG	G
DEIDE_RS04805	0.57454	TAG	T
DEIDE_RS01685	0.57456	TAG	G
DEIDE_RS02625	0.57469	TAG	C
DEIDE_RS00750	0.57596	TAG	G
DEIDE_RS06545	0.57616	TAG	T
DEIDE_RS07635	0.57652	TAG	A
DEIDE_RS00640	0.57657	TAG	G
DEIDE_RS18070	0.57676	TAG	C
DEIDE_RS07995	0.57697	TAG	G
DEIDE_RS10925	0.57788	TAG	C
DEIDE_RS03480	0.5779	TAG	G
DEIDE_RS03825	0.57793	TAG	T
DEIDE_RS07415	0.57836	TAG	G
DEIDE_RS12580	0.58098	TAG	G
DEIDE_RS13420	0.58122	TAG	G
DEIDE_RS12875	0.5813	TAG	G
DEIDE_RS08985	0.58131	TAG	C
DEIDE_RS05745	0.58149	TAG	C
DEIDE_RS03810	0.58173	TAG	T
DEIDE_RS00600	0.58175	TAG	A
DEIDE_RS12030	0.58177	TAG	A
DEIDE_RS02860	0.58209	TAG	G
DEIDE_RS13000	0.58215	TAG	G
DEIDE_RS02830	0.5822	TAG	G
DEIDE_RS03920	0.58287	TAG	A
DEIDE_RS08950	0.58299	TAG	A
DEIDE_RS09130	0.58316	TAG	A
DEIDE_RS09455	0.58322	TAG	C
DEIDE_RS01350	0.58381	TAG	G
DEIDE_RS11030	0.58435	TAG	T
DEIDE_RS04370	0.58452	TAG	C
DEIDE_RS11515	0.58487	TAG	G
DEIDE_RS06785	0.58565	TAG	A
DEIDE_RS01575	0.58612	TAG	G
DEIDE_RS09525	0.58758	TAG	G
DEIDE_RS12005	0.58801	TAG	G
DEIDE_RS02085	0.58811	TAG	C
DEIDE_RS05380	0.5883	TAG	A
DEIDE_RS06175	0.58848	TAG	G
DEIDE_RS13010	0.58852	TAG	C
DEIDE_RS06870	0.58874	TAG	T
DEIDE_RS02100	0.58877	TAG	T
DEIDE_RS04510	0.58892	TAG	C
DEIDE_RS01615	0.58906	TAG	C
DEIDE_RS04180	0.58925	TAG	G
DEIDE_RS05055	0.58933	TAG	C
DEIDE_RS04695	0.58954	TAG	A
DEIDE_RS00575	0.5899	TAG	G
DEIDE_RS12165	0.59	TAG	C
DEIDE_RS00495	0.59037	TAG	A
DEIDE_RS10270	0.59055	TAG	C
DEIDE_RS07735	0.59155	TAG	T
DEIDE_RS04330	0.59174	TAG	G
DEIDE_RS11060	0.59175	TAG	A
DEIDE_RS08855	0.59204	TAG	A
DEIDE_RS08610	0.59251	TAG	A
DEIDE_RS18015	0.59278	TAG	A
DEIDE_RS03665	0.59316	TAG	G
DEIDE_RS12205	0.5933	TAG	G
DEIDE_RS08685	0.59361	TAG	C
DEIDE_RS06370	0.59402	TAG	C
DEIDE_RS04650	0.59407	TAG	G
DEIDE_RS09200	0.59504	TAG	G
DEIDE_RS06110	0.5955	TAG	C
DEIDE_RS17875	0.59601	TAG	T
DEIDE_RS01300	0.5961	TAG	G
DEIDE_RS11385	0.59618	TAG	A
DEIDE_RS12685	0.59763	TAG	G
DEIDE_RS04095	0.598	TAG	G
DEIDE_RS02105	0.59827	TAG	G
DEIDE_RS00685	0.59923	TAG	A
DEIDE_RS11325	0.60052	TAG	C
DEIDE_RS00730	0.60089	TAG	A
DEIDE_RS13270	0.60131	TAG	G
DEIDE_RS08830	0.60182	TAG	G
DEIDE_RS06955	0.60289	TAG	T
DEIDE_RS11115	0.60354	TAG	C
DEIDE_RS02370	0.60363	TAG	G
DEIDE_RS02540	0.60382	TAG	T
DEIDE_RS02495	0.60395	TAG	G
DEIDE_RS07985	0.60455	TAG	G
DEIDE_RS04235	0.60524	TAG	C
DEIDE_RS13425	0.60579	TAG	C
DEIDE_RS05505	0.60593	TAG	G
DEIDE_RS10330	0.60753	TAG	G
DEIDE_RS12800	0.60824	TAG	G
DEIDE_RS13205	0.60831	TAG	C
DEIDE_RS05145	0.60833	TAG	A
DEIDE_RS04010	0.60865	TAG	G
DEIDE_RS06310	0.60873	TAG	G
DEIDE_RS11160	0.60898	TAG	T
DEIDE_RS06085	0.60916	TAG	G
DEIDE_RS07130	0.60944	TAG	C
DEIDE_RS08990	0.60948	TAG	A
DEIDE_RS03465	0.61057	TAG	C
DEIDE_RS03485	0.61061	TAG	C
DEIDE_RS02545	0.61073	TAG	T
DEIDE_RS00705	0.61084	TAG	A
DEIDE_RS09650	0.61202	TAG	G
DEIDE_RS12530	0.61221	TAG	C
DEIDE_RS05605	0.61235	TAG	G
DEIDE_RS02290	0.61253	TAG	T
DEIDE_RS07105	0.61263	TAG	C
DEIDE_RS13025	0.61302	TAG	G
DEIDE_RS02345	0.61311	TAG	T
DEIDE_RS13145	0.61317	TAG	G
DEIDE_RS09400	0.61331	TAG	G
DEIDE_RS04625	0.61406	TAG	C
DEIDE_RS07725	0.61484	TAG	C
DEIDE_RS02155	0.61496	TAG	A
DEIDE_RS01215	0.61522	TAG	C
DEIDE_RS02770	0.61618	TAG	C
DEIDE_RS01595	0.61619	TAG	T
DEIDE_RS00140	0.61654	TAG	G
DEIDE_RS12850	0.61729	TAG	C
DEIDE_RS00790	0.61854	TAG	G
DEIDE_RS08195	0.61862	TAG	G
DEIDE_RS10640	0.61878	TAG	C
DEIDE_RS05915	0.61907	TAG	G
DEIDE_RS10625	0.61963	TAG	A
DEIDE_RS06425	0.62005	TAG	G
DEIDE_RS13360	0.62042	TAG	T
DEIDE_RS04025	0.62107	TAG	A
DEIDE_RS01180	0.62113	TAG	C
DEIDE_RS04480	0.62113	TAG	G
DEIDE_RS07625	0.62174	TAG	C
DEIDE_RS10150	0.62292	TAG	A
DEIDE_RS06900	0.62454	TAG	G
DEIDE_RS05670	0.62482	TAG	G
DEIDE_RS09230	0.62553	TAG	A
DEIDE_RS04590	0.62583	TAG	G
DEIDE_RS08455	0.62896	TAG	A
DEIDE_RS04005	0.62989	TAG	A
DEIDE_RS09350	0.62997	TAG	C
DEIDE_RS13280	0.63017	TAG	G
DEIDE_RS03125	0.63025	TAG	C
DEIDE_RS06560	0.63041	TAG	G
DEIDE_RS03980	0.63077	TAG	G
DEIDE_RS12135	0.63215	TAG	A
DEIDE_RS04995	0.63256	TAG	G
DEIDE_RS01285	0.63262	TAG	A
DEIDE_RS05335	0.63319	TAG	G
DEIDE_RS10675	0.63503	TAG	A
DEIDE_RS12750	0.63601	TAG	A
DEIDE_RS01225	0.63658	TAG	G
DEIDE_RS07940	0.63683	TAG	C
DEIDE_RS02670	0.63715	TAG	T
DEIDE_RS11390	0.63721	TAG	G
DEIDE_RS09175	0.63767	TAG	C
DEIDE_RS05845	0.63792	TAG	C
DEIDE_RS10550	0.63799	TAG	G
DEIDE_RS07615	0.63827	TAG	A
DEIDE_RS00330	0.63876	TAG	C
DEIDE_RS04870	0.63881	TAG	T
DEIDE_RS09775	0.63882	TAG	G
DEIDE_RS01750	0.63999	TAG	G
DEIDE_RS10280	0.6406	TAG	T
DEIDE_RS07025	0.64061	TAG	G
DEIDE_RS04470	0.64122	TAG	G
DEIDE_RS11775	0.64145	TAG	C
DEIDE_RS05165	0.64194	TAG	G
DEIDE_RS10670	0.64201	TAG	G
DEIDE_RS01060	0.64222	TAG	A
DEIDE_RS05785	0.64284	TAG	G
DEIDE_RS02855	0.64374	TAG	C
DEIDE_RS00975	0.64384	TAG	A
DEIDE_RS06380	0.6447	TAG	C
DEIDE_RS00595	0.64593	TAG	G
DEIDE_RS12370	0.64636	TAG	G
DEIDE_RS06440	0.64854	TAG	A
DEIDE_RS11795	0.64886	TAG	C
DEIDE_RS09545	0.64898	TAG	G
DEIDE_RS02530	0.64996	TAG	A
DEIDE_RS07080	0.6509	TAG	C
DEIDE_RS02430	0.65181	TAG	A
DEIDE_RS02865	0.6519	TAG	A
DEIDE_RS02260	0.65237	TAG	G
DEIDE_RS10465	0.65274	TAG	G
DEIDE_RS11080	0.65285	TAG	G
DEIDE_RS03570	0.65408	TAG	A
DEIDE_RS00910	0.65412	TAG	G
DEIDE_RS06025	0.65446	TAG	C
DEIDE_RS02820	0.65782	TAG	G
DEIDE_RS07925	0.6584	TAG	A
DEIDE_RS04565	0.65882	TAG	C
DEIDE_RS06000	0.66059	TAG	A
DEIDE_RS06020	0.66097	TAG	G
DEIDE_RS00620	0.66112	TAG	T
DEIDE_RS04305	0.66116	TAG	G
DEIDE_RS00785	0.66206	TAG	G
DEIDE_RS01435	0.66401	TAG	G
DEIDE_RS05445	0.66419	TAG	T
DEIDE_RS00375	0.66456	TAG	G
DEIDE_RS00155	0.66564	TAG	G
DEIDE_RS09330	0.66589	TAG	A
DEIDE_RS07430	0.6661	TAG	A
DEIDE_RS12705	0.67031	TAG	G
DEIDE_RS01340	0.67166	TAG	G
DEIDE_RS11550	0.6736	TAG	G
DEIDE_RS02980	0.67671	TAG	T
DEIDE_RS01770	0.67772	TAG	A
DEIDE_RS01925	0.67786	TAG	G
DEIDE_RS10495	0.67838	TAG	A
DEIDE_RS01370	0.68158	TAG	A
DEIDE_RS09835	0.68492	TAG	C
DEIDE_RS04390	0.69213	TAG	A
DEIDE_RS02735	0.69922	TAG	A
DEIDE_RS08390	0.7029	TAG	T
DEIDE_RS07800	0.70624	TAG	A
DEIDE_RS12440	0.70702	TAG	C
DEIDE_RS01240	0.70748	TAG	C
DEIDE_RS10240	0.70776	TAG	G
DEIDE_RS08580	0.70996	TAG	T
DEIDE_RS09280	0.71108	TAG	A
DEIDE_RS08085	0.71179	TAG	A
DEIDE_RS00020	0.71274	TAG	T
DEIDE_RS10440	0.71537	TAG	C
DEIDE_RS00075	0.71939	TAG	G
DEIDE_RS00875	0.72235	TAG	G
DEIDE_RS01600	0.72596	TAG	G
DEIDE_RS00920	0.76013	TAG	C
DEIDE_RS01915	0.39209	TGA	G
DEIDE_RS01910	0.44204	TGA	T
DEIDE_RS02465	0.46811	TGA	C
DEIDE_RS04540	0.48125	TGA	G
DEIDE_RS04930	0.48409	TGA	A
DEIDE_RS11380	0.48871	TGA	G
DEIDE_RS11465	0.49064	TGA	G
DEIDE_RS05940	0.49175	TGA	C
DEIDE_RS03965	0.50253	TGA	A
DEIDE_RS08130	0.5032	TGA	A
DEIDE_RS03820	0.5038	TGA	T
DEIDE_RS11715	0.50636	TGA	C
DEIDE_RS12885	0.51123	TGA	C
DEIDE_RS07835	0.51448	TGA	G
DEIDE_RS03220	0.51486	TGA	T
DEIDE_RS07550	0.5159	TGA	C
DEIDE_RS09010	0.51632	TGA	C
DEIDE_RS03130	0.51739	TGA	A
DEIDE_RS08265	0.51756	TGA	T
DEIDE_RS10895	0.51982	TGA	G
DEIDE_RS08910	0.52167	TGA	T
DEIDE_RS11895	0.5227	TGA	G
DEIDE_RS11855	0.5269	TGA	C
DEIDE_RS05260	0.52728	TGA	C
DEIDE_RS04770	0.52729	TGA	G
DEIDE_RS05595	0.52732	TGA	A
DEIDE_RS06030	0.52781	TGA	G
DEIDE_RS10970	0.52879	TGA	A
DEIDE_RS06140	0.52922	TGA	G
DEIDE_RS03935	0.52929	TGA	C
DEIDE_RS01550	0.53006	TGA	C
DEIDE_RS09715	0.53067	TGA	A
DEIDE_RS09625	0.53088	TGA	G
DEIDE_RS02180	0.53099	TGA	C
DEIDE_RS00475	0.53103	TGA	A
DEIDE_RS04545	0.53113	TGA	C
DEIDE_RS03830	0.53134	TGA	T
DEIDE_RS13105	0.53264	TGA	A
DEIDE_RS08150	0.53464	TGA	C
DEIDE_RS08305	0.53657	TGA	T
DEIDE_RS11665	0.53701	TGA	G
DEIDE_RS03075	0.53723	TGA	G
DEIDE_RS06865	0.53744	TGA	T
DEIDE_RS01995	0.53884	TGA	G
DEIDE_RS12645	0.53953	TGA	C
DEIDE_RS10920	0.53956	TGA	G
DEIDE_RS02675	0.53978	TGA	A
DEIDE_RS00135	0.54005	TGA	T
DEIDE_RS04785	0.54017	TGA	G
DEIDE_RS06145	0.54063	TGA	C
DEIDE_RS06800	0.54078	TGA	G
DEIDE_RS00815	0.54113	TGA	G
DEIDE_RS00370	0.5419	TGA	G
DEIDE_RS07600	0.54192	TGA	C
DEIDE_RS03755	0.54226	TGA	T
DEIDE_RS17915	0.54289	TGA	T
DEIDE_RS13300	0.54294	TGA	A
DEIDE_RS09735	0.5432	TGA	G
DEIDE_RS06995	0.54354	TGA	C
DEIDE_RS04715	0.54371	TGA	G
DEIDE_RS09450	0.54382	TGA	G
DEIDE_RS06130	0.5439	TGA	T
DEIDE_RS17975	0.54479	TGA	C
DEIDE_RS11990	0.5451	TGA	G
DEIDE_RS17935	0.54552	TGA	T
DEIDE_RS11165	0.54607	TGA	A
DEIDE_RS13140	0.54658	TGA	C
DEIDE_RS06210	0.54684	TGA	T
DEIDE_RS18055	0.54699	TGA	C
DEIDE_RS06420	0.54704	TGA	C
DEIDE_RS04020	0.54713	TGA	A
DEIDE_RS04810	0.54728	TGA	A
DEIDE_RS08780	0.54729	TGA	T
DEIDE_RS06515	0.54735	TGA	G
DEIDE_RS02585	0.5474	TGA	G
DEIDE_RS01955	0.5475	TGA	C
DEIDE_RS07640	0.5478	TGA	T
DEIDE_RS02445	0.54795	TGA	G
DEIDE_RS03360	0.54805	TGA	C
DEIDE_RS01680	0.54813	TGA	C
DEIDE_RS03960	0.54818	TGA	G
DEIDE_RS09440	0.54819	TGA	A
DEIDE_RS07470	0.5488	TGA	A
DEIDE_RS05030	0.54903	TGA	C
DEIDE_RS07585	0.54923	TGA	A
DEIDE_RS11670	0.54925	TGA	A
DEIDE_RS06810	0.54968	TGA	A
DEIDE_RS07590	0.54975	TGA	C
DEIDE_RS04890	0.54979	TGA	C
DEIDE_RS06315	0.5498	TGA	A
DEIDE_RS11180	0.54996	TGA	G
DEIDE_RS05225	0.55001	TGA	C
DEIDE_RS08335	0.55027	TGA	G
DEIDE_RS12185	0.55046	TGA	G
DEIDE_RS04200	0.55104	TGA	C
DEIDE_RS04570	0.5511	TGA	T
DEIDE_RS00145	0.55138	TGA	A
DEIDE_RS03040	0.55148	TGA	G
DEIDE_RS03205	0.55161	TGA	G
DEIDE_RS03805	0.55245	TGA	T
DEIDE_RS09050	0.55261	TGA	G
DEIDE_RS04955	0.55326	TGA	C
DEIDE_RS18090	0.55388	TGA	G
DEIDE_RS04975	0.55396	TGA	A
DEIDE_RS04300	0.55437	TGA	T
DEIDE_RS11185	0.55471	TGA	G
DEIDE_RS02215	0.55479	TGA	A
DEIDE_RS03670	0.5548	TGA	A
DEIDE_RS03650	0.55569	TGA	G
DEIDE_RS03835	0.55573	TGA	G
DEIDE_RS06190	0.55578	TGA	A
DEIDE_RS07245	0.55592	TGA	G
DEIDE_RS12525	0.55603	TGA	A
DEIDE_RS12570	0.55624	TGA	A
DEIDE_RS11075	0.55648	TGA	G
DEIDE_RS09125	0.55669	TGA	A
DEIDE_RS10065	0.55679	TGA	C
DEIDE_RS06135	0.5568	TGA	G
DEIDE_RS08470	0.55706	TGA	G
DEIDE_RS11965	0.5571	TGA	G
DEIDE_RS11330	0.55816	TGA	A
DEIDE_RS09505	0.55829	TGA	A
DEIDE_RS04840	0.55864	TGA	T
DEIDE_RS07630	0.55878	TGA	A
DEIDE_RS05985	0.55881	TGA	A
DEIDE_RS04830	0.5589	TGA	T
DEIDE_RS02210	0.55908	TGA	G
DEIDE_RS10590	0.55934	TGA	A
DEIDE_RS04990	0.55954	TGA	G
DEIDE_RS09990	0.55995	TGA	C
DEIDE_RS12215	0.5601	TGA	G
DEIDE_RS12730	0.56023	TGA	G
DEIDE_RS03990	0.56024	TGA	A
DEIDE_RS08325	0.56041	TGA	C
DEIDE_RS08785	0.56045	TGA	C
DEIDE_RS07710	0.56053	TGA	A
DEIDE_RS10275	0.56057	TGA	T
DEIDE_RS08615	0.56089	TGA	A
DEIDE_RS02620	0.56095	TGA	G
DEIDE_RS08905	0.56103	TGA	A
DEIDE_RS08435	0.56107	TGA	A
DEIDE_RS04060	0.56125	TGA	A
DEIDE_RS11635	0.56126	TGA	A
DEIDE_RS10340	0.56138	TGA	A
DEIDE_RS06230	0.56204	TGA	G
DEIDE_RS00325	0.5621	TGA	C
DEIDE_RS12870	0.5627	TGA	C
DEIDE_RS04675	0.56287	TGA	A
DEIDE_RS01820	0.5629	TGA	G
DEIDE_RS02190	0.56297	TGA	T
DEIDE_RS08020	0.56321	TGA	A
DEIDE_RS04285	0.56417	TGA	A
DEIDE_RS07145	0.56425	TGA	A
DEIDE_RS00120	0.56437	TGA	A
DEIDE_RS05350	0.56448	TGA	A
DEIDE_RS10055	0.56463	TGA	C
DEIDE_RS07595	0.5648	TGA	C
DEIDE_RS05700	0.56483	TGA	T
DEIDE_RS08660	0.56494	TGA	C
DEIDE_RS05405	0.56503	TGA	A
DEIDE_RS03440	0.56526	TGA	T
DEIDE_RS08755	0.56529	TGA	G
DEIDE_RS08155	0.56589	TGA	A
DEIDE_RS08825	0.566	TGA	G
DEIDE_RS08475	0.56611	TGA	A
DEIDE_RS07455	0.56614	TGA	T
DEIDE_RS00275	0.56629	TGA	C
DEIDE_RS08230	0.56629	TGA	G
DEIDE_RS04615	0.56634	TGA	A
DEIDE_RS05365	0.56643	TGA	A
DEIDE_RS11090	0.56655	TGA	T
DEIDE_RS00700	0.56658	TGA	G
DEIDE_RS11300	0.56665	TGA	A
DEIDE_RS05730	0.56669	TGA	A
DEIDE_RS05395	0.56679	TGA	G
DEIDE_RS06835	0.56695	TGA	G
DEIDE_RS04965	0.56697	TGA	G
DEIDE_RS10745	0.56727	TGA	A
DEIDE_RS03045	0.56734	TGA	G
DEIDE_RS13365	0.56736	TGA	G
DEIDE_RS00855	0.5674	TGA	A
DEIDE_RS04610	0.56748	TGA	C
DEIDE_RS04755	0.56756	TGA	C
DEIDE_RS10310	0.56759	TGA	G
DEIDE_RS12905	0.56777	TGA	C
DEIDE_RS01205	0.56795	TGA	G
DEIDE_RS12085	0.56815	TGA	A
DEIDE_RS13375	0.5684	TGA	C
DEIDE_RS01360	0.56844	TGA	C
DEIDE_RS00630	0.56847	TGA	C
DEIDE_RS05755	0.56847	TGA	T
DEIDE_RS10910	0.56851	TGA	A
DEIDE_RS06925	0.56855	TGA	C
DEIDE_RS01525	0.56859	TGA	A
DEIDE_RS12290	0.56866	TGA	C
DEIDE_RS09595	0.56878	TGA	G
DEIDE_RS10870	0.56878	TGA	T
DEIDE_RS13020	0.56882	TGA	G
DEIDE_RS08745	0.56883	TGA	T
DEIDE_RS08680	0.56884	TGA	G
DEIDE_RS04150	0.56894	TGA	G
DEIDE_RS06855	0.56947	TGA	G
DEIDE_RS07705	0.56953	TGA	A
DEIDE_RS00455	0.56996	TGA	T
DEIDE_RS11305	0.57043	TGA	G
DEIDE_RS11195	0.5707	TGA	C
DEIDE_RS04225	0.57075	TGA	G
DEIDE_RS08995	0.57078	TGA	C
DEIDE_RS08495	0.57083	TGA	G
DEIDE_RS08790	0.57083	TGA	G
DEIDE_RS01815	0.5709	TGA	T
DEIDE_RS08625	0.57096	TGA	A
DEIDE_RS11690	0.57154	TGA	A
DEIDE_RS05220	0.57156	TGA	T
DEIDE_RS01720	0.57181	TGA	A
DEIDE_RS01960	0.57199	TGA	T
DEIDE_RS11375	0.57203	TGA	G
DEIDE_RS07655	0.5722	TGA	C
DEIDE_RS13065	0.57224	TGA	A
DEIDE_RS05210	0.57236	TGA	G
DEIDE_RS05050	0.57249	TGA	G
DEIDE_RS07150	0.57263	TGA	G
DEIDE_RS18040	0.57275	TGA	A
DEIDE_RS02985	0.57295	TGA	G
DEIDE_RS12505	0.57299	TGA	G
DEIDE_RS09150	0.57312	TGA	T
DEIDE_RS05620	0.57316	TGA	T
DEIDE_RS04315	0.57318	TGA	A
DEIDE_RS09550	0.57319	TGA	C
DEIDE_RS08820	0.57339	TGA	G
DEIDE_RS12920	0.57359	TGA	G
DEIDE_RS09535	0.57371	TGA	G
DEIDE_RS12880	0.57404	TGA	T
DEIDE_RS05480	0.57408	TGA	T
DEIDE_RS04595	0.57417	TGA	C
DEIDE_RS06335	0.5743	TGA	G
DEIDE_RS05155	0.57452	TGA	A
DEIDE_RS02200	0.57458	TGA	T
DEIDE_RS12550	0.57477	TGA	A
DEIDE_RS10070	0.57496	TGA	G
DEIDE_RS11735	0.57501	TGA	C
DEIDE_RS08220	0.57507	TGA	A
DEIDE_RS02025	0.57508	TGA	A
DEIDE_RS05635	0.5752	TGA	C
DEIDE_RS02195	0.57534	TGA	A
DEIDE_RS02250	0.57535	TGA	T
DEIDE_RS08315	0.5755	TGA	C
DEIDE_RS01385	0.57553	TGA	T
DEIDE_RS08750	0.57569	TGA	G
DEIDE_RS06685	0.57573	TGA	G
DEIDE_RS11015	0.57574	TGA	G
DEIDE_RS07460	0.57577	TGA	A
DEIDE_RS04660	0.57585	TGA	T
DEIDE_RS08860	0.57587	TGA	A
DEIDE_RS11320	0.57591	TGA	A
DEIDE_RS08175	0.57593	TGA	A
DEIDE_RS05415	0.57602	TGA	A
DEIDE_RS01440	0.57609	TGA	G
DEIDE_RS09710	0.57609	TGA	C
DEIDE_RS11125	0.57632	TGA	A
DEIDE_RS11070	0.5764	TGA	G
DEIDE_RS10370	0.57645	TGA	T
DEIDE_RS17890	0.57662	TGA	C
DEIDE_RS06305	0.57672	TGA	C
DEIDE_RS13085	0.57678	TGA	G
DEIDE_RS07020	0.5768	TGA	A
DEIDE_RS05235	0.57699	TGA	G
DEIDE_RS02010	0.57708	TGA	C
DEIDE_RS12465	0.57739	TGA	T
DEIDE_RS07100	0.57741	TGA	G
DEIDE_RS06895	0.57743	TGA	G
DEIDE_RS07945	0.57786	TGA	G
DEIDE_RS05870	0.57824	TGA	A
DEIDE_RS08890	0.57833	TGA	C
DEIDE_RS00860	0.57854	TGA	C
DEIDE_RS02490	0.57869	TGA	T
DEIDE_RS10900	0.57889	TGA	C
DEIDE_RS05810	0.57892	TGA	C
DEIDE_RS10130	0.57893	TGA	G
DEIDE_RS00615	0.57901	TGA	A
DEIDE_RS07185	0.57909	TGA	T
DEIDE_RS07685	0.57923	TGA	G
DEIDE_RS08385	0.57926	TGA	C
DEIDE_RS10730	0.5796	TGA	C
DEIDE_RS04365	0.57973	TGA	C
DEIDE_RS00760	0.57974	TGA	A
DEIDE_RS01780	0.58007	TGA	T
DEIDE_RS09380	0.5801	TGA	T
DEIDE_RS02890	0.58016	TGA	A
DEIDE_RS13095	0.58016	TGA	A
DEIDE_RS08895	0.58021	TGA	G
DEIDE_RS06660	0.58031	TGA	A
DEIDE_RS06975	0.58037	TGA	A
DEIDE_RS06090	0.58047	TGA	A
DEIDE_RS04560	0.5805	TGA	A
DEIDE_RS11620	0.58101	TGA	T
DEIDE_RS03780	0.58104	TGA	C
DEIDE_RS09750	0.58108	TGA	G
DEIDE_RS03800	0.58117	TGA	G
DEIDE_RS00585	0.58133	TGA	G
DEIDE_RS01095	0.58178	TGA	C
DEIDE_RS00290	0.5818	TGA	G
DEIDE_RS11815	0.58184	TGA	G
DEIDE_RS01855	0.58191	TGA	G
DEIDE_RS03845	0.58193	TGA	G
DEIDE_RS07890	0.58232	TGA	G
DEIDE_RS11935	0.58234	TGA	C
DEIDE_RS09785	0.58259	TGA	C
DEIDE_RS11475	0.58274	TGA	G
DEIDE_RS01410	0.58277	TGA	G
DEIDE_RS13370	0.58281	TGA	A
DEIDE_RS12025	0.58282	TGA	C
DEIDE_RS08850	0.58285	TGA	G
DEIDE_RS01785	0.58315	TGA	C
DEIDE_RS05115	0.58318	TGA	G
DEIDE_RS01900	0.58325	TGA	G
DEIDE_RS03785	0.58327	TGA	C
DEIDE_RS05905	0.58332	TGA	T
DEIDE_RS03280	0.58341	TGA	C
DEIDE_RS10485	0.58349	TGA	A
DEIDE_RS11790	0.58362	TGA	C
DEIDE_RS11820	0.58395	TGA	C
DEIDE_RS08565	0.58401	TGA	A
DEIDE_RS00185	0.58427	TGA	A
DEIDE_RS09115	0.58456	TGA	C
DEIDE_RS12485	0.58457	TGA	C
DEIDE_RS11710	0.58465	TGA	C
DEIDE_RS11560	0.58484	TGA	C
DEIDE_RS01220	0.58489	TGA	A
DEIDE_RS10520	0.58489	TGA	G
DEIDE_RS09635	0.58495	TGA	G
DEIDE_RS10230	0.58495	TGA	G
DEIDE_RS04985	0.58496	TGA	T
DEIDE_RS07855	0.58496	TGA	T
DEIDE_RS03945	0.5851	TGA	A
DEIDE_RS01290	0.58521	TGA	G
DEIDE_RS05400	0.58522	TGA	C
DEIDE_RS10225	0.58527	TGA	A
DEIDE_RS11625	0.58529	TGA	C
DEIDE_RS12545	0.58536	TGA	G
DEIDE_RS10060	0.58541	TGA	G
DEIDE_RS02520	0.58547	TGA	G
DEIDE_RS06670	0.5855	TGA	C
DEIDE_RS02450	0.5858	TGA	T
DEIDE_RS06320	0.5858	TGA	T
DEIDE_RS03050	0.58585	TGA	T
DEIDE_RS09095	0.58585	TGA	A
DEIDE_RS13320	0.58585	TGA	A
DEIDE_RS11880	0.58598	TGA	C
DEIDE_RS12975	0.58604	TGA	A
DEIDE_RS10740	0.58611	TGA	C
DEIDE_RS07075	0.58633	TGA	A
DEIDE_RS01825	0.58635	TGA	C
DEIDE_RS08065	0.58637	TGA	C
DEIDE_RS13150	0.58645	TGA	A
DEIDE_RS00805	0.58653	TGA	A
DEIDE_RS09950	0.58658	TGA	A
DEIDE_RS11155	0.5866	TGA	C
DEIDE_RS12010	0.58676	TGA	A
DEIDE_RS07965	0.58709	TGA	A
DEIDE_RS11145	0.58713	TGA	G
DEIDE_RS12890	0.58722	TGA	C
DEIDE_RS06665	0.58726	TGA	G
DEIDE_RS07830	0.58738	TGA	A
DEIDE_RS11425	0.58739	TGA	C
DEIDE_RS06165	0.5874	TGA	C
DEIDE_RS02005	0.58742	TGA	C
DEIDE_RS18000	0.58755	TGA	C
DEIDE_RS10990	0.5878	TGA	G
DEIDE_RS04905	0.58784	TGA	T
DEIDE_RS02690	0.58785	TGA	G
DEIDE_RS17870	0.58794	TGA	A
DEIDE_RS00690	0.58806	TGA	C
DEIDE_RS02645	0.58807	TGA	C
DEIDE_RS04780	0.58813	TGA	T
DEIDE_RS04815	0.58824	TGA	G
DEIDE_RS02420	0.58851	TGA	G
DEIDE_RS07410	0.58853	TGA	A
DEIDE_RS11615	0.58867	TGA	G
DEIDE_RS01375	0.58877	TGA	G
DEIDE_RS05560	0.58885	TGA	T
DEIDE_RS00095	0.58893	TGA	T
DEIDE_RS04325	0.58904	TGA	A
DEIDE_RS09690	0.58907	TGA	T
DEIDE_RS00150	0.58923	TGA	A
DEIDE_RS12335	0.58925	TGA	G
DEIDE_RS09145	0.58932	TGA	A
DEIDE_RS12285	0.58959	TGA	A
DEIDE_RS07540	0.58961	TGA	A
DEIDE_RS03100	0.58973	TGA	G
DEIDE_RS10995	0.58974	TGA	C
DEIDE_RS11645	0.58981	TGA	C
DEIDE_RS04515	0.58983	TGA	G
DEIDE_RS08275	0.58991	TGA	A
DEIDE_RS06825	0.59004	TGA	T
DEIDE_RS00695	0.59014	TGA	A
DEIDE_RS02470	0.59015	TGA	C
DEIDE_RS10545	0.59015	TGA	G
DEIDE_RS08630	0.59019	TGA	A
DEIDE_RS00035	0.5907	TGA	A
DEIDE_RS04115	0.5907	TGA	C
DEIDE_RS07340	0.5907	TGA	C
DEIDE_RS07730	0.59095	TGA	G
DEIDE_RS02875	0.59097	TGA	A
DEIDE_RS08845	0.59104	TGA	G
DEIDE_RS17845	0.59107	TGA	G
DEIDE_RS09270	0.59121	TGA	T
DEIDE_RS07605	0.59123	TGA	T
DEIDE_RS07750	0.59127	TGA	G
DEIDE_RS02060	0.59133	TGA	T
DEIDE_RS06415	0.59143	TGA	G
DEIDE_RS06170	0.59146	TGA	C
DEIDE_RS10525	0.59154	TGA	C
DEIDE_RS06675	0.59157	TGA	A
DEIDE_RS05320	0.59161	TGA	C
DEIDE_RS00435	0.59165	TGA	C
DEIDE_RS03655	0.59171	TGA	C
DEIDE_RS00900	0.59175	TGA	C
DEIDE_RS06405	0.59177	TGA	A
DEIDE_RS08110	0.59179	TGA	T
DEIDE_RS12860	0.59181	TGA	G
DEIDE_RS04220	0.59194	TGA	C
DEIDE_RS10015	0.59201	TGA	A
DEIDE_RS03910	0.59203	TGA	C
DEIDE_RS00265	0.59219	TGA	A
DEIDE_RS12625	0.59235	TGA	T
DEIDE_RS01800	0.59242	TGA	A
DEIDE_RS06510	0.59255	TGA	G
DEIDE_RS04865	0.59257	TGA	C
DEIDE_RS06270	0.59257	TGA	G
DEIDE_RS04550	0.59266	TGA	C
DEIDE_RS11885	0.59266	TGA	T
DEIDE_RS03090	0.59274	TGA	G
DEIDE_RS04460	0.59281	TGA	A
DEIDE_RS06645	0.59288	TGA	G
DEIDE_RS01950	0.5929	TGA	G
DEIDE_RS06205	0.5929	TGA	T
DEIDE_RS00870	0.59304	TGA	T
DEIDE_RS13340	0.59304	TGA	C
DEIDE_RS04935	0.59311	TGA	G
DEIDE_RS08650	0.59314	TGA	T
DEIDE_RS03095	0.59316	TGA	A
DEIDE_RS10355	0.59316	TGA	A
DEIDE_RS07525	0.59319	TGA	A
DEIDE_RS07385	0.59321	TGA	A
DEIDE_RS06860	0.59343	TGA	C
DEIDE_RS10325	0.59373	TGA	C
DEIDE_RS02315	0.59378	TGA	A
DEIDE_RS05185	0.59395	TGA	G
DEIDE_RS09370	0.59395	TGA	C
DEIDE_RS07845	0.59416	TGA	G
DEIDE_RS01515	0.59422	TGA	T
DEIDE_RS08025	0.59424	TGA	G
DEIDE_RS04500	0.59426	TGA	T
DEIDE_RS04735	0.59426	TGA	A
DEIDE_RS11510	0.59433	TGA	G
DEIDE_RS07805	0.5945	TGA	A
DEIDE_RS04355	0.59457	TGA	G
DEIDE_RS04030	0.59466	TGA	G
DEIDE_RS11695	0.59467	TGA	T
DEIDE_RS09135	0.5947	TGA	G
DEIDE_RS00710	0.59473	TGA	G
DEIDE_RS03685	0.59473	TGA	C
DEIDE_RS11610	0.59475	TGA	A
DEIDE_RS17965	0.59479	TGA	C
DEIDE_RS06300	0.59482	TGA	G
DEIDE_RS11275	0.59501	TGA	G
DEIDE_RS11270	0.59505	TGA	A
DEIDE_RS05485	0.59515	TGA	G
DEIDE_RS05630	0.59525	TGA	C
DEIDE_RS08420	0.59528	TGA	C
DEIDE_RS02695	0.59536	TGA	A
DEIDE_RS10360	0.59537	TGA	C
DEIDE_RS10940	0.59538	TGA	C
DEIDE_RS12855	0.59542	TGA	G
DEIDE_RS17945	0.59555	TGA	C
DEIDE_RS10445	0.5956	TGA	A
DEIDE_RS11175	0.59564	TGA	A
DEIDE_RS09575	0.59575	TGA	C
DEIDE_RS05815	0.59577	TGA	G
DEIDE_RS01965	0.59592	TGA	C
DEIDE_RS09345	0.59592	TGA	C
DEIDE_RS07440	0.59595	TGA	G
DEIDE_RS05790	0.59608	TGA	G
DEIDE_RS09945	0.59619	TGA	T
DEIDE_RS09305	0.59637	TGA	A
DEIDE_RS08865	0.59648	TGA	C
DEIDE_RS00405	0.59667	TGA	G
DEIDE_RS06815	0.59674	TGA	C
DEIDE_RS05975	0.59682	TGA	A
DEIDE_RS07570	0.59683	TGA	C
DEIDE_RS10075	0.59685	TGA	A
DEIDE_RS08805	0.59687	TGA	A
DEIDE_RS00190	0.59692	TGA	C
DEIDE_RS10185	0.59704	TGA	T
DEIDE_RS08930	0.59711	TGA	T
DEIDE_RS11650	0.59715	TGA	G
DEIDE_RS07295	0.59718	TGA	C
DEIDE_RS08185	0.59719	TGA	G
DEIDE_RS09695	0.59721	TGA	A
DEIDE_RS01105	0.59723	TGA	G
DEIDE_RS13325	0.59724	TGA	A
DEIDE_RS08035	0.59727	TGA	A
DEIDE_RS04875	0.59736	TGA	G
DEIDE_RS12020	0.59736	TGA	A
DEIDE_RS02080	0.59742	TGA	A
DEIDE_RS08480	0.59766	TGA	A
DEIDE_RS06395	0.59769	TGA	G
DEIDE_RS06750	0.59806	TGA	A
DEIDE_RS02000	0.59822	TGA	G
DEIDE_RS12095	0.59822	TGA	C
DEIDE_RS07370	0.59823	TGA	C
DEIDE_RS11685	0.59829	TGA	C
DEIDE_RS03865	0.59837	TGA	T
DEIDE_RS04040	0.59839	TGA	A
DEIDE_RS12520	0.59841	TGA	T
DEIDE_RS05280	0.59844	TGA	C
DEIDE_RS07580	0.59846	TGA	G
DEIDE_RS02090	0.59857	TGA	A
DEIDE_RS18010	0.59858	TGA	A
DEIDE_RS12450	0.59864	TGA	G
DEIDE_RS06275	0.59883	TGA	G
DEIDE_RS05340	0.59887	TGA	G
DEIDE_RS10975	0.59888	TGA	A
DEIDE_RS13130	0.5991	TGA	G
DEIDE_RS05860	0.59911	TGA	T
DEIDE_RS12680	0.59911	TGA	C
DEIDE_RS07260	0.59913	TGA	G
DEIDE_RS06840	0.59924	TGA	G
DEIDE_RS12320	0.59933	TGA	A
DEIDE_RS08285	0.5994	TGA	G
DEIDE_RS06960	0.59946	TGA	C
DEIDE_RS06805	0.5995	TGA	A
DEIDE_RS09910	0.59954	TGA	T
DEIDE_RS01585	0.59962	TGA	T
DEIDE_RS02050	0.59964	TGA	G
DEIDE_RS06235	0.59979	TGA	G
DEIDE_RS04395	0.59984	TGA	A
DEIDE_RS11310	0.59992	TGA	C
DEIDE_RS11000	0.60006	TGA	G
DEIDE_RS10400	0.60009	TGA	T
DEIDE_RS07930	0.60011	TGA	C
DEIDE_RS13055	0.60033	TGA	A
DEIDE_RS13285	0.60043	TGA	A
DEIDE_RS00940	0.60065	TGA	G
DEIDE_RS03210	0.6007	TGA	T
DEIDE_RS03925	0.6008	TGA	G
DEIDE_RS07970	0.60095	TGA	C
DEIDE_RS01040	0.60122	TGA	G
DEIDE_RS00415	0.60126	TGA	C
DEIDE_RS01625	0.60148	TGA	C
DEIDE_RS07425	0.6016	TGA	C
DEIDE_RS11705	0.60167	TGA	A
DEIDE_RS08375	0.60181	TGA	C
DEIDE_RS08080	0.60187	TGA	G
DEIDE_RS02995	0.60198	TGA	A
DEIDE_RS09730	0.6021	TGA	C
DEIDE_RS11065	0.60219	TGA	A
DEIDE_RS05460	0.6022	TGA	C
DEIDE_RS10350	0.60236	TGA	G
DEIDE_RS04945	0.6025	TGA	G
DEIDE_RS06600	0.60256	TGA	C
DEIDE_RS03035	0.60266	TGA	G
DEIDE_RS17885	0.6027	TGA	G
DEIDE_RS12225	0.60284	TGA	G
DEIDE_RS01250	0.60286	TGA	G
DEIDE_RS04455	0.60297	TGA	C
DEIDE_RS08460	0.60304	TGA	C
DEIDE_RS00905	0.60309	TGA	G
DEIDE_RS08570	0.60309	TGA	A
DEIDE_RS04535	0.60319	TGA	T
DEIDE_RS00180	0.6032	TGA	A
DEIDE_RS02330	0.60322	TGA	G
DEIDE_RS06690	0.60334	TGA	T
DEIDE_RS02600	0.60343	TGA	C
DEIDE_RS05095	0.60347	TGA	G
DEIDE_RS07760	0.60351	TGA	C
DEIDE_RS08245	0.6036	TGA	A
DEIDE_RS05610	0.6037	TGA	A
DEIDE_RS00955	0.60374	TGA	G
DEIDE_RS04880	0.60379	TGA	G
DEIDE_RS03795	0.60383	TGA	G
DEIDE_RS02135	0.60391	TGA	A
DEIDE_RS03010	0.60398	TGA	G
DEIDE_RS01775	0.60405	TGA	C
DEIDE_RS10725	0.60412	TGA	T
DEIDE_RS01650	0.60431	TGA	G
DEIDE_RS00950	0.60433	TGA	G
DEIDE_RS02455	0.60439	TGA	G
DEIDE_RS03750	0.60442	TGA	G
DEIDE_RS00240	0.60443	TGA	A
DEIDE_RS00100	0.60453	TGA	T
DEIDE_RS09335	0.60462	TGA	G
DEIDE_RS03860	0.60476	TGA	A
DEIDE_RS05425	0.60479	TGA	C
DEIDE_RS00970	0.60502	TGA	C
DEIDE_RS07690	0.60502	TGA	G
DEIDE_RS13185	0.60502	TGA	G
DEIDE_RS03775	0.60515	TGA	T
DEIDE_RS12535	0.60515	TGA	C
DEIDE_RS09830	0.60523	TGA	A
DEIDE_RS12555	0.60526	TGA	A
DEIDE_RS01200	0.60529	TGA	A
DEIDE_RS05875	0.60538	TGA	G
DEIDE_RS05880	0.6054	TGA	C
DEIDE_RS07990	0.60541	TGA	C
DEIDE_RS13355	0.60567	TGA	A
DEIDE_RS12100	0.60577	TGA	G
DEIDE_RS12015	0.60586	TGA	C
DEIDE_RS12200	0.60588	TGA	T
DEIDE_RS03120	0.60591	TGA	G
DEIDE_RS12160	0.60596	TGA	G
DEIDE_RS06635	0.60605	TGA	G
DEIDE_RS11780	0.60626	TGA	A
DEIDE_RS11440	0.60636	TGA	A
DEIDE_RS11110	0.60651	TGA	G
DEIDE_RS01810	0.60659	TGA	A
DEIDE_RS01305	0.6067	TGA	A
DEIDE_RS18085	0.60676	TGA	A
DEIDE_RS03305	0.60688	TGA	A
DEIDE_RS06035	0.607	TGA	A
DEIDE_RS17970	0.60705	TGA	A
DEIDE_RS01150	0.60722	TGA	G
DEIDE_RS12865	0.60729	TGA	A
DEIDE_RS12075	0.60736	TGA	A
DEIDE_RS04745	0.60737	TGA	C
DEIDE_RS06765	0.60756	TGA	A
DEIDE_RS07900	0.60758	TGA	C
DEIDE_RS11210	0.60762	TGA	T
DEIDE_RS12830	0.60791	TGA	A
DEIDE_RS01700	0.60803	TGA	A
DEIDE_RS02795	0.60806	TGA	C
DEIDE_RS13110	0.60831	TGA	G
DEIDE_RS05330	0.60834	TGA	G
DEIDE_RS02075	0.6084	TGA	G
DEIDE_RS03135	0.60843	TGA	A
DEIDE_RS04970	0.60848	TGA	T
DEIDE_RS11680	0.60857	TGA	A
DEIDE_RS02720	0.6086	TGA	G
DEIDE_RS00625	0.60866	TGA	A
DEIDE_RS04790	0.6087	TGA	C
DEIDE_RS07775	0.60898	TGA	C
DEIDE_RS04215	0.60901	TGA	A
DEIDE_RS03140	0.6091	TGA	G
DEIDE_RS02555	0.60915	TGA	A
DEIDE_RS03625	0.60932	TGA	G
DEIDE_RS12715	0.60935	TGA	T
DEIDE_RS11720	0.60939	TGA	G
DEIDE_RS12735	0.60939	TGA	G
DEIDE_RS01765	0.60941	TGA	A
DEIDE_RS13415	0.60947	TGA	G
DEIDE_RS00480	0.60948	TGA	G
DEIDE_RS07645	0.60958	TGA	T
DEIDE_RS07140	0.60961	TGA	G
DEIDE_RS09935	0.60965	TGA	A
DEIDE_RS07610	0.60972	TGA	C
DEIDE_RS11900	0.60976	TGA	T
DEIDE_RS11135	0.60982	TGA	T
DEIDE_RS02725	0.60983	TGA	A
DEIDE_RS00580	0.60988	TGA	G
DEIDE_RS13225	0.60997	TGA	A
DEIDE_RS02310	0.60999	TGA	A
DEIDE_RS10635	0.61012	TGA	G
DEIDE_RS01115	0.61032	TGA	G
DEIDE_RS03315	0.61033	TGA	G
DEIDE_RS09080	0.61037	TGA	G
DEIDE_RS02385	0.61038	TGA	A
DEIDE_RS10935	0.61039	TGA	C
DEIDE_RS00235	0.6104	TGA	A
DEIDE_RS00945	0.61047	TGA	A
DEIDE_RS07720	0.61054	TGA	A
DEIDE_RS04425	0.61068	TGA	C
DEIDE_RS12675	0.6107	TGA	A
DEIDE_RS01530	0.61074	TGA	G
DEIDE_RS10105	0.61086	TGA	G
DEIDE_RS04670	0.61096	TGA	T
DEIDE_RS12280	0.61098	TGA	C
DEIDE_RS04600	0.61104	TGA	A
DEIDE_RS08320	0.6111	TGA	G
DEIDE_RS17940	0.61111	TGA	A
DEIDE_RS02065	0.61115	TGA	G
DEIDE_RS06155	0.61116	TGA	G
DEIDE_RS10665	0.61123	TGA	A
DEIDE_RS12815	0.61131	TGA	G
DEIDE_RS03020	0.61133	TGA	G
DEIDE_RS12510	0.61145	TGA	G
DEIDE_RS01035	0.61155	TGA	A
DEIDE_RS08430	0.61168	TGA	G
DEIDE_RS08295	0.61169	TGA	G
DEIDE_RS02740	0.6117	TGA	C
DEIDE_RS06845	0.6118	TGA	C
DEIDE_RS11725	0.61197	TGA	A
DEIDE_RS12180	0.61199	TGA	A
DEIDE_RS06410	0.61215	TGA	C
DEIDE_RS03735	0.61218	TGA	C
DEIDE_RS02365	0.61233	TGA	A
DEIDE_RS11760	0.61236	TGA	C
DEIDE_RS03560	0.61241	TGA	G
DEIDE_RS12425	0.61247	TGA	A
DEIDE_RS07035	0.6125	TGA	C
DEIDE_RS03425	0.61277	TGA	C
DEIDE_RS03060	0.6128	TGA	C
DEIDE_RS00725	0.61284	TGA	C
DEIDE_RS12540	0.61287	TGA	A
DEIDE_RS06715	0.61297	TGA	C
DEIDE_RS10145	0.613	TGA	A
DEIDE_RS09285	0.61301	TGA	C
DEIDE_RS08935	0.61302	TGA	C
DEIDE_RS13275	0.61323	TGA	A
DEIDE_RS01730	0.61333	TGA	G
DEIDE_RS10450	0.61363	TGA	C
DEIDE_RS05420	0.61367	TGA	T
DEIDE_RS06260	0.61368	TGA	A
DEIDE_RS06500	0.61385	TGA	C
DEIDE_RS04760	0.614	TGA	A
DEIDE_RS05960	0.61403	TGA	C
DEIDE_RS05180	0.61407	TGA	T
DEIDE_RS07880	0.61412	TGA	G
DEIDE_RS01275	0.61445	TGA	T
DEIDE_RS06735	0.61447	TGA	C
DEIDE_RS10315	0.61457	TGA	T
DEIDE_RS05255	0.61458	TGA	A
DEIDE_RS12420	0.61458	TGA	T
DEIDE_RS02405	0.61467	TGA	T
DEIDE_RS05475	0.61475	TGA	T
DEIDE_RS06325	0.61477	TGA	C
DEIDE_RS05535	0.61481	TGA	A
DEIDE_RS11010	0.61494	TGA	T
DEIDE_RS03030	0.61495	TGA	T
DEIDE_RS07420	0.61515	TGA	C
DEIDE_RS06930	0.61519	TGA	A
DEIDE_RS09890	0.61524	TGA	G
DEIDE_RS12415	0.61529	TGA	A
DEIDE_RS04275	0.61533	TGA	T
DEIDE_RS07505	0.61534	TGA	A
DEIDE_RS03850	0.61555	TGA	G
DEIDE_RS03930	0.61572	TGA	A
DEIDE_RS06345	0.61577	TGA	G
DEIDE_RS07465	0.61593	TGA	G
DEIDE_RS06935	0.61604	TGA	C
DEIDE_RS05995	0.61607	TGA	T
DEIDE_RS06705	0.61613	TGA	A
DEIDE_RS09425	0.61613	TGA	G
DEIDE_RS09930	0.61613	TGA	A
DEIDE_RS09630	0.61624	TGA	G
DEIDE_RS09405	0.6163	TGA	C
DEIDE_RS09290	0.61642	TGA	A
DEIDE_RS06610	0.61662	TGA	G
DEIDE_RS01850	0.61683	TGA	A
DEIDE_RS11955	0.61683	TGA	T
DEIDE_RS02475	0.61684	TGA	A
DEIDE_RS00410	0.61685	TGA	G
DEIDE_RS07860	0.61687	TGA	C
DEIDE_RS08135	0.61694	TGA	G
DEIDE_RS06495	0.61717	TGA	T
DEIDE_RS01705	0.61732	TGA	C
DEIDE_RS02245	0.61746	TGA	G
DEIDE_RS09875	0.6176	TGA	G
DEIDE_RS00460	0.61779	TGA	A
DEIDE_RS10290	0.61789	TGA	G
DEIDE_RS09315	0.61797	TGA	G
DEIDE_RS12460	0.61814	TGA	G
DEIDE_RS09720	0.61833	TGA	T
DEIDE_RS05465	0.61841	TGA	A
DEIDE_RS04015	0.61842	TGA	T
DEIDE_RS11190	0.61844	TGA	G
DEIDE_RS00130	0.61851	TGA	G
DEIDE_RS05705	0.61859	TGA	T
DEIDE_RS09465	0.61875	TGA	A
DEIDE_RS00220	0.61876	TGA	G
DEIDE_RS12470	0.61876	TGA	G
DEIDE_RS01670	0.61886	TGA	G
DEIDE_RS06350	0.61894	TGA	G
DEIDE_RS02295	0.61897	TGA	G
DEIDE_RS08395	0.61908	TGA	G
DEIDE_RS03070	0.61911	TGA	C
DEIDE_RS08710	0.6193	TGA	A
DEIDE_RS04525	0.61931	TGA	A
DEIDE_RS10985	0.61951	TGA	C
DEIDE_RS01470	0.61952	TGA	G
DEIDE_RS03240	0.61963	TGA	G
DEIDE_RS05065	0.61965	TGA	A
DEIDE_RS08005	0.61983	TGA	T
DEIDE_RS07040	0.61989	TGA	C
DEIDE_RS12000	0.62007	TGA	T
DEIDE_RS03310	0.62019	TGA	G
DEIDE_RS09100	0.62021	TGA	T
DEIDE_RS00980	0.62024	TGA	G
DEIDE_RS01065	0.62025	TGA	A
DEIDE_RS08775	0.6204	TGA	G
DEIDE_RS02055	0.62045	TGA	T
DEIDE_RS12480	0.62045	TGA	T
DEIDE_RS07305	0.62046	TGA	A
DEIDE_RS13190	0.62066	TGA	C
DEIDE_RS09560	0.62068	TGA	T
DEIDE_RS08270	0.62073	TGA	G
DEIDE_RS07770	0.62083	TGA	G
DEIDE_RS04290	0.6209	TGA	G
DEIDE_RS02850	0.62098	TGA	A
DEIDE_RS10660	0.62105	TGA	C
DEIDE_RS04380	0.6211	TGA	A
DEIDE_RS11495	0.62123	TGA	G
DEIDE_RS11350	0.62126	TGA	C
DEIDE_RS09155	0.62127	TGA	G
DEIDE_RS00280	0.62129	TGA	C
DEIDE_RS11845	0.62135	TGA	A
DEIDE_RS11595	0.62139	TGA	G
DEIDE_RS09240	0.62149	TGA	G
DEIDE_RS06385	0.6215	TGA	G
DEIDE_RS00960	0.62155	TGA	A
DEIDE_RS13115	0.62157	TGA	C
DEIDE_RS07375	0.62158	TGA	C
DEIDE_RS12655	0.62161	TGA	C
DEIDE_RS17920	0.62166	TGA	C
DEIDE_RS11395	0.62172	TGA	C
DEIDE_RS13215	0.6218	TGA	C
DEIDE_RS17855	0.6219	TGA	C
DEIDE_RS00210	0.62194	TGA	C
DEIDE_RS10515	0.62201	TGA	A
DEIDE_RS02125	0.62207	TGA	G
DEIDE_RS04265	0.62222	TGA	C
DEIDE_RS09015	0.62231	TGA	G
DEIDE_RS11525	0.62244	TGA	C
DEIDE_RS02285	0.62246	TGA	A
DEIDE_RS01235	0.62258	TGA	C
DEIDE_RS07500	0.62261	TGA	C
DEIDE_RS13260	0.62266	TGA	A
DEIDE_RS09060	0.62272	TGA	A
DEIDE_RS07405	0.62278	TGA	A
DEIDE_RS08340	0.62285	TGA	C
DEIDE_RS09070	0.62286	TGA	G
DEIDE_RS08070	0.62295	TGA	C
DEIDE_RS00880	0.62305	TGA	A
DEIDE_RS12845	0.62306	TGA	G
DEIDE_RS08425	0.62308	TGA	G
DEIDE_RS03380	0.62315	TGA	C
DEIDE_RS02440	0.62335	TGA	A
DEIDE_RS08490	0.62337	TGA	T
DEIDE_RS02575	0.62348	TGA	G
DEIDE_RS04630	0.62356	TGA	G
DEIDE_RS09120	0.62358	TGA	A
DEIDE_RS01075	0.6236	TGA	A
DEIDE_RS12745	0.62364	TGA	G
DEIDE_RS05850	0.62366	TGA	C
DEIDE_RS08140	0.62367	TGA	G
DEIDE_RS02765	0.62375	TGA	C
DEIDE_RS04775	0.62382	TGA	A
DEIDE_RS08105	0.62387	TGA	G
DEIDE_RS10025	0.62393	TGA	C
DEIDE_RS10565	0.624	TGA	C
DEIDE_RS03720	0.62403	TGA	G
DEIDE_RS05410	0.62403	TGA	G
DEIDE_RS01905	0.62438	TGA	C
DEIDE_RS07680	0.62448	TGA	G
DEIDE_RS09085	0.62498	TGA	G
DEIDE_RS07015	0.62502	TGA	C
DEIDE_RS08465	0.62507	TGA	A
DEIDE_RS13195	0.62517	TGA	G
DEIDE_RS02705	0.6252	TGA	A
DEIDE_RS07390	0.62525	TGA	C
DEIDE_RS08800	0.62525	TGA	C
DEIDE_RS09110	0.62528	TGA	G
DEIDE_RS01055	0.62529	TGA	A
DEIDE_RS06480	0.62529	TGA	T
DEIDE_RS08980	0.62547	TGA	C
DEIDE_RS13070	0.62554	TGA	A
DEIDE_RS11835	0.62557	TGA	G
DEIDE_RS02660	0.62567	TGA	C
DEIDE_RS05900	0.62573	TGA	C
DEIDE_RS06475	0.62583	TGA	G
DEIDE_RS09940	0.62586	TGA	A
DEIDE_RS11260	0.62601	TGA	G
DEIDE_RS00670	0.62614	TGA	G
DEIDE_RS01610	0.62618	TGA	G
DEIDE_RS04385	0.62624	TGA	G
DEIDE_RS00570	0.62625	TGA	G
DEIDE_RS06120	0.62625	TGA	T
DEIDE_RS07190	0.62631	TGA	C
DEIDE_RS08510	0.62705	TGA	G
DEIDE_RS12325	0.62708	TGA	A
DEIDE_RS12435	0.62718	TGA	C
DEIDE_RS04765	0.62738	TGA	G
DEIDE_RS05345	0.62738	TGA	C
DEIDE_RS13395	0.62738	TGA	A
DEIDE_RS04360	0.62741	TGA	G
DEIDE_RS00890	0.62742	TGA	A
DEIDE_RS08505	0.62743	TGA	G
DEIDE_RS02535	0.62749	TGA	A
DEIDE_RS02275	0.62762	TGA	G
DEIDE_RS05325	0.62786	TGA	G
DEIDE_RS09385	0.62801	TGA	G
DEIDE_RS10175	0.62809	TGA	G
DEIDE_RS05840	0.62811	TGA	T
DEIDE_RS05170	0.62812	TGA	G
DEIDE_RS04825	0.62821	TGA	G
DEIDE_RS07700	0.6283	TGA	G
DEIDE_RS12090	0.6284	TGA	G
DEIDE_RS13240	0.62843	TGA	A
DEIDE_RS11765	0.62847	TGA	G
DEIDE_RS05710	0.62853	TGA	C
DEIDE_RS12640	0.62867	TGA	C
DEIDE_RS05895	0.62871	TGA	A
DEIDE_RS09065	0.62875	TGA	G
DEIDE_RS04850	0.62879	TGA	G
DEIDE_RS08970	0.62879	TGA	T
DEIDE_RS12790	0.6288	TGA	A
DEIDE_RS05100	0.62883	TGA	G
DEIDE_RS10115	0.62891	TGA	A
DEIDE_RS13410	0.62895	TGA	A
DEIDE_RS08900	0.62909	TGA	A
DEIDE_RS01725	0.62918	TGA	G
DEIDE_RS07365	0.62931	TGA	G
DEIDE_RS03895	0.62952	TGA	G
DEIDE_RS07780	0.62982	TGA	C
DEIDE_RS01635	0.62986	TGA	C
DEIDE_RS12500	0.63012	TGA	C
DEIDE_RS02760	0.63018	TGA	A
DEIDE_RS07535	0.6302	TGA	G
DEIDE_RS00715	0.63029	TGA	C
DEIDE_RS13430	0.6303	TGA	T
DEIDE_RS03430	0.63031	TGA	C
DEIDE_RS07960	0.63034	TGA	C
DEIDE_RS06365	0.63035	TGA	C
DEIDE_RS11585	0.6304	TGA	G
DEIDE_RS05190	0.63055	TGA	A
DEIDE_RS03645	0.63061	TGA	G
DEIDE_RS01455	0.63062	TGA	G
DEIDE_RS01665	0.63069	TGA	T
DEIDE_RS06290	0.6307	TGA	A
DEIDE_RS11925	0.63072	TGA	G
DEIDE_RS06965	0.63075	TGA	G
DEIDE_RS07005	0.63085	TGA	C
DEIDE_RS00300	0.63088	TGA	C
DEIDE_RS05990	0.63088	TGA	T
DEIDE_RS06055	0.6309	TGA	A
DEIDE_RS00160	0.63107	TGA	A
DEIDE_RS06280	0.63107	TGA	G
DEIDE_RS08170	0.6311	TGA	C
DEIDE_RS04085	0.63115	TGA	C
DEIDE_RS13210	0.63123	TGA	G
DEIDE_RS08705	0.63124	TGA	T
DEIDE_RS12175	0.63141	TGA	G
DEIDE_RS08975	0.63146	TGA	A
DEIDE_RS11910	0.63152	TGA	A
DEIDE_RS03985	0.63159	TGA	G
DEIDE_RS08485	0.63178	TGA	G
DEIDE_RS11400	0.63179	TGA	T
DEIDE_RS08090	0.63185	TGA	G
DEIDE_RS01400	0.63187	TGA	C
DEIDE_RS09980	0.63203	TGA	C
DEIDE_RS09900	0.63215	TGA	C
DEIDE_RS09395	0.63221	TGA	G
DEIDE_RS01155	0.63222	TGA	G
DEIDE_RS05770	0.63233	TGA	T
DEIDE_RS12725	0.63238	TGA	C
DEIDE_RS09745	0.63249	TGA	G
DEIDE_RS05955	0.6325	TGA	G
DEIDE_RS03905	0.63252	TGA	C
DEIDE_RS06040	0.63259	TGA	C
DEIDE_RS03080	0.63261	TGA	T
DEIDE_RS09180	0.63262	TGA	C
DEIDE_RS03420	0.63263	TGA	G
DEIDE_RS08235	0.63266	TGA	G
DEIDE_RS00810	0.63294	TGA	T
DEIDE_RS11540	0.63294	TGA	A
DEIDE_RS02580	0.63296	TGA	G
DEIDE_RS13175	0.63298	TGA	A
DEIDE_RS04310	0.63302	TGA	A
DEIDE_RS07885	0.63304	TGA	T
DEIDE_RS02265	0.63306	TGA	G
DEIDE_RS08160	0.63328	TGA	A
DEIDE_RS10575	0.63332	TGA	A
DEIDE_RS13015	0.63351	TGA	C
DEIDE_RS01000	0.63364	TGA	G
DEIDE_RS11365	0.63364	TGA	G
DEIDE_RS10170	0.63375	TGA	A
DEIDE_RS03375	0.63389	TGA	A
DEIDE_RS09965	0.63396	TGA	G
DEIDE_RS11405	0.63398	TGA	A
DEIDE_RS12385	0.63401	TGA	C
DEIDE_RS13045	0.63415	TGA	C
DEIDE_RS13125	0.63434	TGA	A
DEIDE_RS00485	0.63444	TGA	A
DEIDE_RS03940	0.63451	TGA	G
DEIDE_RS12410	0.63451	TGA	G
DEIDE_RS04605	0.63452	TGA	C
DEIDE_RS13235	0.63456	TGA	A
DEIDE_RS02270	0.63466	TGA	C
DEIDE_RS12560	0.63477	TGA	G
DEIDE_RS05440	0.63479	TGA	G
DEIDE_RS08795	0.63485	TGA	A
DEIDE_RS12105	0.63485	TGA	G
DEIDE_RS02360	0.63502	TGA	C
DEIDE_RS02305	0.63504	TGA	A
DEIDE_RS07165	0.63523	TGA	A
DEIDE_RS01505	0.63528	TGA	A
DEIDE_RS12785	0.63528	TGA	G
DEIDE_RS03515	0.6353	TGA	G
DEIDE_RS11025	0.63534	TGA	G
DEIDE_RS03610	0.63563	TGA	T
DEIDE_RS09705	0.63563	TGA	A
DEIDE_RS09995	0.63566	TGA	G
DEIDE_RS08810	0.63567	TGA	G
DEIDE_RS09675	0.63573	TGA	G
DEIDE_RS03155	0.63604	TGA	G
DEIDE_RS01555	0.63612	TGA	C
DEIDE_RS00360	0.63632	TGA	G
DEIDE_RS08965	0.63632	TGA	A
DEIDE_RS02255	0.63641	TGA	A
DEIDE_RS01495	0.63642	TGA	C
DEIDE_RS13060	0.63644	TGA	G
DEIDE_RS02525	0.63652	TGA	C
DEIDE_RS05825	0.63652	TGA	A
DEIDE_RS05090	0.63661	TGA	C
DEIDE_RS11410	0.63671	TGA	G
DEIDE_RS00250	0.63677	TGA	C
DEIDE_RS01070	0.63698	TGA	A
DEIDE_RS13050	0.63701	TGA	A
DEIDE_RS05750	0.63743	TGA	C
DEIDE_RS10460	0.63746	TGA	G
DEIDE_RS05175	0.63755	TGA	T
DEIDE_RS07450	0.63764	TGA	C
DEIDE_RS11940	0.6378	TGA	T
DEIDE_RS04900	0.63781	TGA	G
DEIDE_RS12755	0.63791	TGA	A
DEIDE_RS01920	0.63796	TGA	T
DEIDE_RS06570	0.638	TGA	G
DEIDE_RS01755	0.63804	TGA	A
DEIDE_RS05060	0.63806	TGA	T
DEIDE_RS01760	0.63834	TGA	G
DEIDE_RS09445	0.63836	TGA	A
DEIDE_RS00015	0.63841	TGA	G
DEIDE_RS05490	0.63843	TGA	A
DEIDE_RS02755	0.63854	TGA	G
DEIDE_RS06200	0.639	TGA	C
DEIDE_RS04585	0.63901	TGA	T
DEIDE_RS13350	0.63919	TGA	C
DEIDE_RS13120	0.6392	TGA	T
DEIDE_RS11435	0.63923	TGA	G
DEIDE_RS00965	0.63941	TGA	C
DEIDE_RS04980	0.63947	TGA	T
DEIDE_RS12340	0.6395	TGA	A
DEIDE_RS07220	0.63956	TGA	T
DEIDE_RS10655	0.63971	TGA	C
DEIDE_RS04320	0.63989	TGA	G
DEIDE_RS00470	0.64019	TGA	C
DEIDE_RS00565	0.6404	TGA	C
DEIDE_RS06240	0.64044	TGA	A
DEIDE_RS04100	0.64045	TGA	G
DEIDE_RS04205	0.64055	TGA	A
DEIDE_RS03150	0.64056	TGA	G
DEIDE_RS08180	0.64056	TGA	G
DEIDE_RS04795	0.6407	TGA	G
DEIDE_RS03590	0.64092	TGA	G
DEIDE_RS05295	0.64092	TGA	C
DEIDE_RS06185	0.64101	TGA	T
DEIDE_RS08760	0.64104	TGA	A
DEIDE_RS12295	0.64119	TGA	A
DEIDE_RS10180	0.6412	TGA	T
DEIDE_RS17900	0.64123	TGA	A
DEIDE_RS09510	0.64144	TGA	G
DEIDE_RS04255	0.64145	TGA	T
DEIDE_RS09250	0.64145	TGA	T
DEIDE_RS07935	0.64167	TGA	C
DEIDE_RS03275	0.64169	TGA	A
DEIDE_RS02280	0.64172	TGA	G
DEIDE_RS05920	0.64173	TGA	G
DEIDE_RS09800	0.64191	TGA	T
DEIDE_RS04185	0.64192	TGA	A
DEIDE_RS09005	0.64203	TGA	T
DEIDE_RS11505	0.64204	TGA	C
DEIDE_RS04170	0.64209	TGA	A
DEIDE_RS07955	0.64249	TGA	G
DEIDE_RS11430	0.64255	TGA	A
DEIDE_RS10570	0.64256	TGA	A
DEIDE_RS05240	0.64258	TGA	A
DEIDE_RS04635	0.6426	TGA	A
DEIDE_RS04555	0.64275	TGA	G
[truncated: 601 more rows]

## Sheet: B thetaiotaomicron
SeqName	ITE	stop codon	3' flanking site
BT_2162	0.86274	TAA	G
BT_4263	0.86077	TAA	T
BT_2735	0.85941	TAA	C
BT_1691	0.83254	TAA	T
BT_4314	0.8318	TAA	T
BT_3359	0.82954	TAA	T
BT_2740	0.82521	TAA	T
BT_2161	0.8224	TAA	G
BT_2790	0.82074	TAA	G
BT_2055	0.82046	TAA	T
BT_0216	0.81189	TAA	T
BT_2489	0.80606	TAA	G
BT_3877	0.80587	TAA	A
BT_4345	0.80507	TAA	T
BT_3929	0.80471	TAA	T
BT_1271	0.79731	TAA	A
BT_1692	0.79658	TAA	T
BT_2710	0.79632	TAA	G
BT_3876	0.79052	TAA	T
BT_2830	0.78925	TAA	A
BT_2700	0.78857	TAA	T
BT_2728	0.78797	TGA	T
BT_1747	0.78424	TAA	T
BT_2977	0.78358	TAA	G
BT_1672	0.7773	TAA	T
BT_2163	0.77199	TAA	T
BT_3911	0.7665	TAA	T
BT_2737	0.76432	TAA	T
BT_3723	0.76345	TAA	G
BT_4589	0.76113	TAA	T
BT_4615	0.75908	TGA	T
BT_3878	0.75906	TAA	T
BT_2709	0.75857	TAA	T
BT_2736	0.75769	TAA	T
BT_0784	0.75636	TAA	T
BT_2414	0.75326	TAA	T
BT_0418	0.75269	TAA	T
BT_4313	0.7521	TAA	C
BT_2731	0.75191	TAA	G
BT_3430	0.75173	TAA	T
BT_2729	0.74651	TAG	A
BT_2718	0.74402	TAA	T
BT_0916	0.74361	TAA	A
BT_1499	0.74251	TAA	T
BT_2702	0.73976	TAA	T
BT_2721	0.73907	TAA	A
BT_2711	0.7386	TAA	T
BT_0425	0.73578	TAA	G
BT_2724	0.73501	TAA	T
BT_2730	0.7348	TAA	T
BT_2704	0.73348	TAA	T
BT_3840	0.7329	TAA	T
BT_1829	0.73274	TAA	T
BT_3232	0.7325	TAA	C
BT_0370	0.73217	TAA	G
BT_2714	0.73206	TAA	T
BT_3841	0.72971	TAA	T
BT_2716	0.72945	TAG	T
BT_2708	0.72895	TGA	T
BT_0307	0.72877	TAA	G
BT_3833	0.72634	TAA	T
BT_2786	0.72478	TAA	T
BT_2726	0.72376	TAA	A
BT_1970	0.72373	TAA	T
BT_1830	0.7236	TAA	T
BT_2738	0.72348	TAA	T
BT_2722	0.72216	TAA	G
BT_2715	0.72152	TAA	T
BT_3182	0.72064	TAA	T
BT_2074	0.7202	TAA	T
BT_3710	0.71996	TAA	T
BT_2734	0.71919	TAA	A
BT_3709	0.71786	TAA	A
BT_2703	0.71761	TAA	T
BT_2717	0.7175	TAA	T
BT_3054	0.71628	TAA	T
BT_4102	0.71486	TAA	T
BT_1295	0.71484	TAA	A
BT_3875	0.71337	TAA	G
BT_1792	0.71258	TAA	G
BT_4387	0.7125	TAA	T
BT_1526	0.71125	TAA	T
BT_2727	0.7105	TAA	T
BT_1685	0.70874	TAA	T
BT_2668	0.70814	TAA	T
BT_0488	0.70691	TAG	T
BT_2493	0.70617	TAA	T
BT_2733	0.70479	TAA	T
BT_0915	0.70379	TAA	T
BT_2563	0.70344	TAA	A
BT_3055	0.70218	TAA	G
BT_1512	0.70181	TAA	A
BT_4378	0.70041	TAA	T
BT_2720	0.70031	TAA	G
BT_0565	0.69975	TAA	T
BT_0489	0.69615	TAA	G
BT_0371	0.69591	TAA	A
BT_2835	0.69424	TAA	T
BT_1158	0.69403	TAA	T
BT_2713	0.69343	TAA	T
BT_1548	0.69187	TGA	T
BT_2712	0.69081	TAA	A
BT_1847	0.68876	TAA	T
BT_3419	0.68625	TAA	T
BT_1292	0.68543	TAA	A
BT_1887	0.68438	TAA	T
BT_0807	0.68383	TAA	T
BT_1433	0.68182	TAA	T
BT_3611	0.68094	TAA	A
BT_4106	0.68008	TAA	T
BT_0443	0.67978	TAA	A
BT_1153	0.67878	TAA	T
BT_2812	0.67784	TGA	T
BT_0424	0.67735	TAA	T
BT_1373	0.67718	TGA	T
BT_2165	0.67651	TAA	T
BT_2741	0.67633	TAA	A
BT_2059	0.67632	TAA	T
BT_4217	0.67548	TAA	G
BT_2079	0.6751	TAA	T
BT_0789	0.67506	TAA	G
BT_2719	0.67406	TGA	T
BT_1293	0.6738	TGA	T
BT_3764	0.67215	TAA	G
BT_1686	0.67197	TAA	T
BT_2725	0.67174	TAA	T
BT_4127	0.67045	TAA	G
BT_1789	0.67019	TAA	A
BT_0793	0.66935	TAA	T
BT_0422	0.66922	TAA	C
BT_4371	0.66842	TAA	G
BT_0644	0.66737	TAG	A
BT_3693	0.66698	TAA	G
BT_2415	0.6663	TAA	G
BT_3872	0.66622	TAA	T
BT_1432	0.66599	TAA	G
BT_1285	0.66481	TAA	C
BT_3866	0.6638	TAA	A
BT_4572	0.6638	TAA	T
BT_0347	0.66278	TAA	T
BT_2701	0.66269	TAA	A
BT_2570	0.66251	TAA	A
BT_1805	0.66131	TAA	A
BT_2723	0.66093	TAA	C
BT_2249	0.66093	TAA	T
BT_0897	0.66011	TAA	T
BT_4307	0.6599	TAA	A
BT_0394	0.6592	TAA	G
BT_0823	0.65846	TAA	A
BT_2479	0.65739	TAA	G
BT_2787	0.65717	TAA	G
BT_4320	0.65609	TAA	A
BT_0899	0.656	TAG	A
BT_1688	0.65545	TAA	T
BT_0738	0.6554	TAA	G
BT_0465	0.65534	TAA	T
BT_0602	0.65468	TAA	A
BT_1857	0.6544	TAA	A
BT_3845	0.65415	TAA	T
BT_1157	0.65397	TAA	T
BT_1152	0.65389	TAA	T
BT_0910	0.6533	TAA	T
BT_0872	0.65326	TAA	A
BT_4715	0.65325	TAA	A
BT_2419	0.65275	TAA	G
BT_3058	0.65217	TGA	T
BT_4243	0.65215	TAA	G
BT_1155	0.65189	TAA	T
BT_0025	0.65188	TAG	T
BT_2707	0.65154	TAA	T
BT_0601	0.65119	TAA	C
BT_0351	0.65037	TAA	A
BT_1907	0.65028	TAA	A
BT_3873	0.64984	TAA	T
BT_0825	0.64968	TAA	G
BT_3563	0.64949	TAG	A
BT_3692	0.64934	TAA	G
BT_2090	0.64877	TAA	G
BT_2167	0.64787	TAA	A
BT_4305	0.64782	TAA	G
BT_2256	0.64692	TAA	C
BT_3811	0.64661	TAA	T
BT_3771	0.64649	TAA	T
BT_3339	0.64644	TAA	T
BT_2383	0.64569	TAA	T
BT_2209	0.64561	TAA	A
BT_1312	0.64549	TAA	A
BT_0381	0.64449	TAG	T
BT_4624	0.64387	TGA	T
BT_3129	0.64364	TAA	G
BT_3848	0.6432	TGA	T
BT_4610	0.6426	TAA	G
BT_0870	0.64256	TAA	G
BT_1325	0.64245	TAA	T
BT_3852	0.64235	TAA	T
BT_1595	0.64233	TGA	T
BT_3403	0.6423	TAA	T
BT_0218	0.64085	TAA	A
BT_4092	0.63962	TAA	A
BT_0331	0.6393	TAA	C
BT_2482	0.63929	TAA	A
BT_1713	0.63928	TAG	T
BT_4248	0.63847	TAA	C
BT_1669	0.63806	TAA	A
BT_0929	0.63805	TAA	A
BT_3934	0.63774	TAA	A
BT_2229	0.63716	TAG	A
BT_4658	0.63662	TAA	C
BT_4205	0.63621	TAA	A
BT_2762	0.636	TAG	T
BT_0383	0.63556	TAG	C
BT_0978	0.63545	TAA	T
BT_3477	0.63536	TAA	A
BT_1311	0.63516	TAA	G
BT_3358	0.63502	TAA	A
BT_4657	0.6346	TAA	T
BT_0117	0.63446	TAA	T
BT_3529	0.63438	TAA	A
BT_1733	0.63422	TAA	G
BT_4441	0.63394	TAA	C
BT_1273	0.63355	TAA	A
BT_0386	0.63275	TAA	T
BT_0600	0.63254	TAG	T
BT_1843	0.63252	TAA	G
BT_4641	0.63192	TAA	A
BT_3812	0.63181	TAA	A
BT_2705	0.63166	TAA	A
BT_2122	0.63161	TAA	G
BT_0079	0.63072	TGA	T
BT_4538	0.63068	TAG	T
BT_2124	0.63052	TAA	T
BT_1338	0.63043	TAG	G
BT_4625	0.62984	TGA	C
BT_3988	0.62925	TAA	A
BT_0612	0.62923	TAA	T
BT_0518	0.62877	TAA	T
BT_1352	0.62875	TAA	A
BT_1821	0.62729	TAA	T
BT_2222	0.62729	TAA	T
BT_3556	0.62728	TAA	A
BT_0459	0.6264	TAA	T
BT_0464	0.62621	TAA	A
BT_0748	0.62571	TAA	A
BT_2539	0.62558	TAA	A
BT_0853	0.62547	TGA	C
BT_1197	0.62526	TAA	A
BT_3724	0.62524	TAA	T
BT_4362	0.62473	TAA	C
BT_3636	0.62435	TAA	G
BT_4265	0.62414	TAA	G
BT_0623	0.62359	TAA	A
BT_0200	0.62351	TAA	T
BT_2335	0.62301	TGA	A
BT_1601	0.62278	TAA	A
BT_3986	0.62276	TAA	T
BT_1186	0.62262	TAG	T
BT_2706	0.62202	TAA	T
BT_3760	0.62195	TGA	T
BT_2980	0.62184	TAA	G
BT_1194	0.62141	TAA	A
BT_0258	0.62105	TAA	G
BT_4738	0.62102	TAA	T
BT_2091	0.62099	TAA	G
BT_2569	0.62066	TAA	A
BT_1881	0.62051	TAA	T
BT_4417	0.61955	TAA	G
BT_3587	0.61943	TAA	A
BT_1806	0.61901	TAA	C
BT_0372	0.61876	TAA	A
BT_4107	0.6187	TAA	A
BT_1377	0.61865	TAA	T
BT_3834	0.61852	TAA	C
BT_0589	0.61851	TAA	G
BT_0130	0.6185	TAA	A
BT_1278	0.61846	TAA	G
BT_0477	0.6183	TGA	A
BT_2837	0.61745	TAA	T
BT_3837	0.61721	TAA	T
BT_3987	0.61712	TAA	A
BT_1048	0.61709	TAA	T
BT_0609	0.61706	TAA	A
BT_2739	0.61685	TAA	C
BT_0527	0.61666	TAG	A
BT_4353	0.61642	TAA	T
BT_1456	0.61609	TAA	A
BT_0590	0.61593	TGA	C
BT_1159	0.6159	TAA	T
BT_0698	0.61585	TAA	A
BT_3162	0.61582	TAA	A
BT_1865	0.61568	TAG	A
BT_0806	0.61562	TAA	T
BT_1716	0.61553	TAA	T
BT_4211	0.61545	TAA	A
BT_1759	0.61541	TAA	A
BT_2342	0.61536	TAA	C
BT_4188	0.61531	TAA	A
BT_4628	0.61511	TAA	A
BT_3338	0.61479	TAA	T
BT_0617	0.61458	TAA	T
BT_4206	0.61452	TAA	A
BT_0794	0.61402	TAA	A
BT_3532	0.61397	TAA	T
BT_4627	0.61369	TAA	G
BT_4209	0.6135	TAA	A
BT_3369	0.61339	TAA	A
BT_1383	0.61339	TAA	T
BT_1301	0.61296	TAA	A
BT_0715	0.61289	TAA	T
BT_3366	0.61274	TAA	T
BT_4105	0.61274	TAG	A
BT_0149	0.61265	TAA	A
BT_1049	0.61264	TAA	A
BT_1341	0.61262	TAG	T
BT_0474	0.61214	TAG	A
BT_3999	0.6121	TAA	A
BT_1207	0.61199	TAA	A
BT_0468	0.61187	TAA	T
BT_3404	0.61183	TAA	A
BT_4635	0.61179	TAA	T
BT_0626	0.61166	TAA	A
BT_3230	0.61144	TAA	A
BT_2999	0.61141	TAG	T
BT_1501	0.61118	TAA	A
BT_3871	0.61109	TAA	T
BT_2748	0.61072	TAA	T
BT_4032	0.61054	TAA	A
BT_2129	0.61053	TAA	T
BT_0888	0.61049	TAA	C
BT_0596	0.61034	TAA	G
BT_2978	0.61019	TAA	C
BT_1354	0.61007	TAA	T
BT_2207	0.61004	TGA	C
BT_2145	0.61001	TAA	C
BT_4523	0.60979	TAA	A
BT_4591	0.60924	TGA	T
BT_0892	0.60918	TAA	T
BT_0355	0.60907	TAA	T
BT_3612	0.60899	TAA	T
BT_1375	0.60869	TAA	T
BT_2242	0.60864	TGA	T
BT_1417	0.60862	TAA	A
BT_4166	0.60826	TAA	C
BT_3731	0.60796	TAA	T
BT_0373	0.60792	TAA	A
BT_0480	0.60788	TAA	T
BT_0429	0.60758	TAA	C
BT_4310	0.60754	TAA	A
BT_3950	0.60752	TAA	C
BT_0400	0.60751	TAG	T
BT_0605	0.60748	TAA	G
BT_4602	0.60729	TAA	T
BT_3708	0.60726	TAA	A
BT_0316	0.6071	TAA	T
BT_4312	0.60699	TAA	G
BT_3351	0.60692	TAA	T
BT_0476	0.60684	TAA	A
BT_3010	0.60678	TAG	T
BT_2130	0.60646	TAA	G
BT_3810	0.60635	TGA	C
BT_1648	0.60632	TAA	A
BT_1185	0.60613	TAA	T
BT_0219	0.60609	TAA	A
BT_4540	0.60595	TAA	A
BT_3457	0.60582	TAA	A
BT_0943	0.60576	TAA	T
BT_0610	0.60533	TAA	A
BT_4045	0.60531	TAA	G
BT_3348	0.60525	TAA	G
BT_1804	0.60523	TAA	T
BT_1156	0.60495	TAA	A
BT_2519	0.6047	TGA	A
BT_4547	0.60468	TGA	G
BT_3053	0.60452	TAA	A
BT_3513	0.60442	TAA	A
BT_0580	0.60431	TAA	G
BT_2442	0.60426	TAA	A
BT_0942	0.60409	TAA	T
BT_0382	0.60367	TGA	T
BT_0517	0.60361	TAA	T
BT_3995	0.60351	TAA	A
BT_0399	0.60345	TGA	A
BT_3300	0.60342	TAG	A
BT_2970	0.60341	TAA	A
BT_1511	0.60336	TGA	T
BT_4597	0.60323	TAA	A
BT_1160	0.60316	TAA	T
BT_1717	0.60307	TAA	C
BT_0808	0.603	TAG	G
BT_0747	0.60299	TAA	A
BT_1931	0.60293	TGA	A
BT_0812	0.60287	TAA	A
BT_1720	0.60276	TAA	A
BT_3527	0.60255	TAA	T
BT_1299	0.60221	TAG	T
BT_3892	0.60197	TAA	T
BT_0797	0.60189	TAA	C
BT_3802	0.60189	TAA	G
BT_0837	0.60183	TAG	T
BT_3864	0.60178	TAA	A
BT_1884	0.60166	TAA	A
BT_2247	0.60131	TAA	G
BT_3150	0.60104	TAA	C
BT_4636	0.60098	TAA	A
BT_0356	0.60097	TAA	T
BT_3379	0.60091	TAG	C
BT_3301	0.60061	TAA	G
BT_0801	0.59993	TAA	A
BT_4520	0.59993	TAA	T
BT_4697	0.59964	TGA	T
BT_4091	0.59963	TAG	T
BT_0463	0.59961	TAA	A
BT_4518	0.59961	TGA	G
BT_3152	0.59936	TAA	G
BT_1406	0.59931	TAG	A
BT_2976	0.59915	TAA	A
BT_3219	0.59913	TAA	T
BT_2509	0.59912	TGA	A
BT_3526	0.599	TAA	A
BT_1298	0.59881	TAA	T
BT_0471	0.59855	TAA	T
BT_0545	0.59852	TAA	C
BT_3026	0.59833	TAA	A
BT_1719	0.59827	TAA	A
BT_0380	0.59793	TAA	A
BT_4543	0.59793	TAG	G
BT_0131	0.59776	TAA	T
BT_3312	0.59762	TAA	G
BT_2144	0.59761	TAA	T
BT_3193	0.59732	TAA	G
BT_3701	0.59716	TAA	C
BT_3472	0.59706	TGA	A
BT_3126	0.59705	TAA	A
BT_3518	0.59696	TAG	A
BT_1914	0.59684	TGA	A
BT_3605	0.59681	TAA	A
BT_4755	0.5967	TGA	T
BT_4132	0.59658	TAA	T
BT_2143	0.59649	TAA	T
BT_2627	0.59648	TAA	T
BT_0836	0.59622	TGA	C
BT_0115	0.59617	TAA	A
BT_2498	0.59592	TAG	A
BT_0076	0.59586	TAG	G
BT_0543	0.59553	TAA	A
BT_1242	0.59551	TAG	C
BT_3703	0.59548	TAA	T
BT_1560	0.59546	TGA	A
BT_0599	0.59523	TAA	C
BT_0481	0.59513	TAA	C
BT_3503	0.59509	TGA	A
BT_0348	0.59505	TAA	T
BT_1708	0.59492	TAA	A
BT_0614	0.59492	TAG	C
BT_4065	0.59487	TAA	A
BT_0829	0.59486	TAA	G
BT_4521	0.59483	TAA	G
BT_0379	0.59483	TAA	C
BT_4207	0.59461	TAA	A
BT_3766	0.5946	TAA	T
BT_3926	0.59454	TAA	A
BT_1859	0.59418	TAG	A
BT_0329	0.59414	TAA	T
BT_3899	0.59405	TAA	A
BT_0423	0.594	TAA	C
BT_1337	0.59397	TAG	T
BT_1350	0.59388	TGA	T
BT_2338	0.59341	TAA	A
BT_3131	0.59331	TAA	A
BT_3340	0.59326	TAA	A
BT_1329	0.59314	TAA	G
BT_4220	0.59313	TAA	C
BT_0953	0.59311	TAG	T
BT_1671	0.59297	TAA	C
BT_0482	0.59267	TAA	T
BT_4012	0.59265	TAA	A
BT_3371	0.59243	TGA	A
BT_0231	0.59228	TAA	T
BT_4662	0.59196	TAA	A
BT_2542	0.59193	TGA	G
BT_1344	0.59185	TGA	C
BT_1917	0.59182	TAA	G
BT_0023	0.59146	TAA	T
BT_4522	0.59144	TAG	G
BT_0722	0.59136	TAA	C
BT_4542	0.59112	TGA	A
BT_1923	0.59103	TAA	A
BT_3017	0.59102	TAA	G
BT_3386	0.59085	TAG	G
BT_2872	0.59082	TGA	C
BT_4007	0.59072	TAA	T
BT_0234	0.5906	TGA	A
BT_0332	0.5905	TGA	A
BT_1371	0.59045	TAA	G
BT_2573	0.59036	TAA	A
BT_1650	0.59029	TAG	A
BT_0771	0.59028	TAA	C
BT_0618	0.59024	TAA	C
BT_0632	0.59013	TAA	A
BT_0388	0.5901	TAA	G
BT_1564	0.59001	TAA	C
BT_0911	0.58994	TAA	A
BT_1697	0.58986	TAA	T
BT_2836	0.58976	TAA	G
BT_3429	0.58967	TAA	T
BT_3601	0.58954	TAA	A
BT_0898	0.5895	TAA	T
BT_1758	0.5895	TGA	A
BT_1333	0.58935	TAA	A
BT_3516	0.58934	TAA	G
BT_0043	0.58915	TAA	T
BT_4448	0.58876	TAA	G
BT_2662	0.58863	TAA	C
BT_1939	0.58862	TAA	T
BT_4535	0.58844	TAA	G
BT_1973	0.58827	TAA	A
BT_2889	0.58805	TAA	G
BT_3717	0.58796	TAA	A
BT_4621	0.58787	TAA	A
BT_1840	0.58782	TAA	A
BT_2360	0.58776	TAA	T
BT_0392	0.58775	TAA	T
BT_4356	0.58772	TGA	T
BT_4308	0.58768	TAA	A
BT_4530	0.5876	TAA	G
BT_2103	0.58758	TGA	T
BT_4651	0.58757	TAA	A
BT_0611	0.58734	TAA	A
BT_2156	0.58733	TAA	G
BT_2485	0.58729	TAA	A
BT_0486	0.58721	TAA	G
BT_1879	0.58701	TAA	A
BT_3734	0.58692	TAA	T
BT_0393	0.58688	TAA	T
BT_2565	0.58674	TAA	C
BT_0047	0.58673	TAA	T
BT_0613	0.58648	TAA	A
BT_0523	0.58625	TAA	C
BT_1718	0.58624	TGA	T
BT_1104	0.58619	TAA	G
BT_4350	0.58607	TAA	C
BT_4664	0.58607	TAA	G
BT_0322	0.58601	TAA	G
BT_3100	0.58598	TAG	A
BT_0677	0.58581	TAA	T
BT_0524	0.58581	TGA	T
BT_1971	0.5857	TAA	A
BT_2913	0.58565	TGA	A
BT_2062	0.58533	TAA	T
BT_0901	0.58529	TGA	T
BT_1306	0.58516	TAG	A
BT_4328	0.58515	TAA	T
BT_2898	0.58502	TAA	A
BT_0203	0.58501	TAA	T
BT_3702	0.58483	TAA	C
BT_3303	0.58482	TAA	C
BT_2798	0.58481	TAA	C
BT_3214	0.58454	TAA	A
BT_2158	0.58449	TAA	C
BT_0460	0.58442	TAA	T
BT_3116	0.58428	TAA	A
BT_2895	0.58427	TAA	A
BT_1680	0.58412	TAA	C
BT_3481	0.58408	TAA	T
BT_1712	0.58406	TGA	A
BT_2986	0.58384	TAA	T
BT_1646	0.58383	TAA	A
BT_1021	0.58382	TAA	A
BT_2251	0.58373	TAA	T
BT_1113	0.58363	TGA	A
BT_1076	0.58349	TAA	A
BT_3843	0.5834	TAA	T
BT_3319	0.58325	TAA	T
BT_1689	0.58307	TAG	G
BT_0653	0.58294	TAA	A
BT_2665	0.58293	TAA	G
BT_1628	0.58283	TAA	C
BT_1714	0.58272	TAG	A
BT_0438	0.58266	TAA	G
BT_3095	0.58249	TAA	T
BT_3521	0.58248	TAA	G
BT_0741	0.58241	TAG	T
BT_3255	0.58226	TAA	T
BT_0267	0.58224	TAG	G
BT_0802	0.58216	TAA	G
BT_1725	0.58216	TAG	G
BT_1123	0.58208	TAA	C
BT_3108	0.58203	TAA	T
BT_1284	0.582	TAA	G
BT_0238	0.58197	TAA	C
BT_1607	0.58173	TAG	A
BT_4067	0.58172	TAA	C
BT_2827	0.58167	TAA	T
BT_1041	0.58165	TAA	A
BT_3821	0.58161	TGA	T
BT_2834	0.58157	TAA	A
BT_3370	0.5815	TAA	G
BT_3767	0.5814	TGA	T
BT_0466	0.58126	TGA	A
BT_3109	0.58124	TAA	G
BT_4656	0.58117	TAA	A
BT_3558	0.58078	TAA	C
BT_1345	0.58027	TAA	T
BT_0860	0.58019	TAA	T
BT_1351	0.58019	TAA	A
BT_1058	0.58015	TAA	T
BT_3011	0.5801	TAA	T
BT_2518	0.58009	TAA	A
BT_2933	0.58006	TAA	G
BT_0587	0.58002	TAA	A
BT_1348	0.57998	TAA	T
BT_2492	0.57995	TAG	A
BT_0604	0.57989	TAA	A
BT_4300	0.5798	TAA	G
BT_0891	0.57962	TAA	G
BT_2882	0.5795	TAA	C
BT_1656	0.57935	TAG	G
BT_1339	0.57931	TAG	A
BT_4069	0.57928	TAA	A
BT_3813	0.57928	TGA	T
BT_3267	0.57923	TAA	A
BT_4095	0.5792	TAA	A
BT_2985	0.57919	TAA	T
BT_2772	0.57908	TAG	T
BT_1092	0.57903	TAA	T
BT_0608	0.57885	TAA	T
BT_0233	0.5787	TAA	C
BT_1651	0.57867	TAA	A
BT_0449	0.57858	TAG	G
BT_3763	0.57847	TAA	A
BT_1308	0.57842	TAG	T
BT_0577	0.57837	TAA	G
BT_3299	0.57835	TAA	A
BT_4709	0.57818	TAA	A
BT_0414	0.57806	TAA	G
BT_4072	0.57802	TGA	A
BT_3163	0.57795	TAA	T
BT_0479	0.57792	TAG	A
BT_3935	0.57791	TAA	A
BT_1353	0.57791	TGA	T
BT_1192	0.57787	TAA	A
BT_3948	0.57786	TAA	G
BT_0620	0.57786	TAA	G
BT_2232	0.57767	TAA	A
BT_0804	0.57765	TAA	G
BT_0027	0.57762	TAG	G
BT_4259	0.57747	TAA	A
BT_3491	0.57735	TAA	A
BT_4379	0.57734	TAA	T
BT_2623	0.57733	TAG	T
BT_0152	0.57725	TAA	A
BT_4181	0.57712	TAG	A
BT_0118	0.57709	TAA	A
BT_2566	0.57703	TAA	A
BT_1217	0.57686	TGA	T
BT_1364	0.57684	TAA	T
BT_0116	0.57666	TAA	G
BT_4074	0.57661	TGA	T
BT_3512	0.57651	TAA	A
BT_4014	0.57645	TAG	T
BT_4143	0.5763	TAG	A
BT_0760	0.57626	TGA	A
BT_0907	0.57625	TAG	G
BT_2855	0.57624	TAA	C
BT_0528	0.57618	TAA	A
BT_3664	0.57616	TAA	G
BT_0914	0.57592	TGA	A
BT_3263	0.57591	TAA	G
BT_0728	0.5759	TGA	C
BT_3231	0.57587	TAA	A
BT_3293	0.57582	TAG	G
BT_4541	0.57569	TAA	A
BT_0530	0.57564	TAA	T
BT_3294	0.57559	TAA	G
BT_3667	0.57554	TAA	G
BT_4337	0.57536	TAA	T
BT_0532	0.57533	TAA	C
BT_3524	0.57529	TAA	T
BT_3979	0.57528	TAA	G
BT_2239	0.57527	TAA	G
BT_4013	0.57524	TGA	G
BT_4154	0.57522	TAA	A
BT_1652	0.57521	TAA	T
BT_0330	0.57516	TAA	C
BT_0502	0.57513	TAA	T
BT_4622	0.57504	TAA	T
BT_2451	0.57499	TAA	G
BT_0044	0.57496	TAA	C
BT_2841	0.57496	TGA	A
BT_1264	0.57494	TAG	G
BT_4754	0.57489	TAG	A
BT_0430	0.57488	TAA	G
BT_0179	0.57483	TAA	G
BT_3501	0.57471	TAA	T
BT_3665	0.57469	TAA	A
BT_4011	0.57466	TGA	A
BT_3748	0.57453	TGA	T
BT_3490	0.57434	TAA	A
BT_2910	0.57431	TAA	T
BT_4077	0.57426	TGA	G
BT_2620	0.57424	TAA	T
BT_0487	0.57423	TAA	C
BT_1244	0.57421	TAG	C
BT_1408	0.5742	TAG	A
BT_1795	0.57415	TAA	T
BT_1381	0.57413	TGA	T
BT_1834	0.57403	TAA	A
BT_2781	0.57402	TAA	G
BT_4304	0.57394	TAA	A
BT_1729	0.5736	TAG	T
BT_3093	0.57338	TAG	G
BT_2401	0.57338	TGA	T
BT_2629	0.57306	TAA	A
BT_4070	0.57302	TGA	G
BT_0387	0.57294	TAA	A
BT_1974	0.57266	TAA	G
BT_0987	0.57256	TGA	G
BT_1001	0.57237	TAG	T
BT_4554	0.57236	TAG	G
BT_1279	0.5723	TAA	T
BT_3792	0.57226	TAG	T
BT_2510	0.57212	TAA	C
BT_3337	0.57209	TAA	C
BT_4705	0.57209	TAA	G
BT_1098	0.57198	TAA	T
BT_0636	0.57198	TGA	A
BT_4309	0.57192	TAA	G
BT_0121	0.57187	TAA	C
BT_4002	0.57177	TAA	C
BT_0428	0.57172	TAA	A
BT_2416	0.57158	TAA	A
BT_3349	0.57127	TGA	T
BT_2455	0.57112	TAG	G
BT_1597	0.57103	TGA	A
BT_4703	0.57101	TGA	T
BT_1198	0.57086	TAA	A
BT_0999	0.57081	TAA	G
BT_1149	0.5707	TAA	A
BT_0817	0.57068	TAA	T
BT_4722	0.57068	TAG	A
BT_3077	0.57066	TAG	A
BT_0389	0.57061	TAA	C
BT_0625	0.5706	TAA	A
BT_1288	0.5705	TAA	G
BT_3118	0.57044	TGA	A
BT_0368	0.57041	TAA	A
BT_0785	0.57026	TAA	G
BT_1606	0.56997	TGA	C
BT_3844	0.5699	TAA	A
BT_1654	0.5699	TAA	G
BT_1209	0.56986	TAA	A
BT_1342	0.56985	TAG	T
BT_2497	0.56974	TAA	C
BT_0650	0.56968	TAA	T
BT_0110	0.56962	TAA	A
BT_0453	0.56958	TAG	A
BT_3470	0.56957	TAA	A
BT_0298	0.56951	TAA	A
BT_0655	0.56945	TAA	C
BT_4126	0.56921	TAA	A
BT_0556	0.56918	TAA	C
BT_1343	0.56916	TGA	G
BT_2425	0.56895	TAA	T
BT_1251	0.56893	TAG	G
BT_2922	0.56887	TAA	C
BT_1771	0.56877	TGA	T
BT_3487	0.56875	TAA	G
BT_1538	0.56859	TAG	A
BT_1760	0.56853	TGA	T
BT_1261	0.56848	TAG	T
BT_4326	0.56842	TAA	T
BT_4185	0.56834	TGA	T
BT_4203	0.56833	TGA	T
BT_2829	0.56826	TAA	T
BT_1161	0.56819	TAA	C
BT_2779	0.56814	TAA	T
BT_1860	0.56814	TAG	C
BT_4425	0.56808	TAA	T
BT_1615	0.56807	TAA	C
BT_0557	0.56807	TAA	G
BT_3998	0.56806	TAA	T
BT_0607	0.56805	TAA	T
BT_2238	0.56797	TAA	C
BT_2198	0.56794	TAA	G
BT_4336	0.56789	TAA	A
BT_0284	0.56788	TAG	A
BT_1632	0.56785	TAA	A
BT_1018	0.56785	TAA	A
BT_2058	0.56781	TAG	T
BT_4385	0.56754	TAA	A
BT_4388	0.56753	TGA	T
BT_1034	0.5675	TAA	A
BT_3368	0.56741	TAA	A
BT_3486	0.56734	TAA	T
BT_2804	0.56729	TAA	A
BT_0290	0.56726	TAA	T
BT_0181	0.5672	TAG	T
BT_4282	0.567	TGA	A
BT_3897	0.56687	TAA	G
BT_0913	0.5668	TAA	T
BT_1757	0.56675	TAG	A
BT_0992	0.5665	TAA	A
BT_0427	0.56645	TAA	G
BT_3586	0.56643	TAA	A
BT_0622	0.5664	TAA	A
BT_3753	0.56638	TAA	T
BT_0186	0.56627	TAA	T
BT_3374	0.5662	TAA	A
BT_1413	0.56614	TAA	T
BT_4144	0.56598	TAA	G
BT_2783	0.56594	TAA	T
BT_1846	0.56592	TAA	T
BT_0437	0.56591	TGA	A
BT_1709	0.56581	TAG	T
BT_4631	0.56569	TGA	C
BT_0619	0.56548	TGA	A
BT_4281	0.56546	TAA	T
BT_4560	0.56515	TAG	A
BT_1497	0.5651	TAG	A
BT_4253	0.56508	TAG	T
BT_2356	0.56501	TAA	A
BT_0718	0.565	TAA	A
BT_1549	0.56496	TAG	T
BT_0912	0.56489	TAA	T
BT_1053	0.56485	TGA	A
BT_1969	0.56484	TAA	T
BT_0896	0.56484	TGA	G
BT_1861	0.5648	TAA	A
BT_2252	0.56476	TGA	A
BT_4210	0.56475	TAA	A
BT_2769	0.56474	TAA	T
BT_0895	0.56459	TAA	A
BT_3551	0.56459	TGA	T
BT_0473	0.56455	TGA	C
BT_1696	0.56446	TAA	T
BT_4440	0.56436	TAA	T
BT_4392	0.56435	TAA	G
BT_1723	0.56431	TAA	A
BT_4264	0.56422	TAA	G
BT_0893	0.56421	TAA	A
BT_4193	0.5642	TAA	T
BT_0390	0.5642	TAG	A
BT_3704	0.56419	TAA	T
BT_0442	0.56404	TAA	T
BT_2409	0.56394	TAA	G
BT_3552	0.56392	TAA	A
BT_2558	0.5639	TAA	G
BT_3069	0.56389	TGA	G
BT_4295	0.56387	TAA	G
BT_1334	0.56384	TAA	A
BT_0350	0.5637	TAA	G
BT_4063	0.56369	TAG	A
BT_0129	0.56361	TGA	T
BT_0642	0.56357	TAA	A
BT_1438	0.56355	TAA	A
BT_4566	0.56355	TAA	A
BT_4280	0.56352	TAA	A
BT_4402	0.5635	TAG	T
BT_4179	0.56349	TAG	G
BT_0195	0.56347	TAA	A
BT_1636	0.56339	TAA	G
BT_0495	0.56339	TGA	A
BT_0182	0.56334	TAG	T
BT_3202	0.56328	TAA	A
BT_1213	0.56326	TAG	C
BT_4667	0.56325	TAA	T
BT_2778	0.56316	TAA	A
BT_3177	0.56315	TAA	T
BT_3322	0.56313	TAA	A
BT_3688	0.56311	TGA	T
BT_3546	0.56307	TAA	T
BT_3336	0.56306	TAG	A
BT_1412	0.56293	TAA	A
BT_4544	0.56288	TGA	C
BT_2797	0.56286	TAA	T
BT_0205	0.56267	TAA	T
BT_2104	0.56265	TAA	T
BT_4050	0.56256	TAA	A
BT_3836	0.56256	TAA	A
BT_2105	0.56247	TAA	A
BT_4311	0.56245	TAA	A
BT_0472	0.56241	TAA	A
BT_4583	0.56241	TGA	T
BT_0947	0.56238	TGA	C
BT_4338	0.56231	TAA	T
BT_3774	0.56216	TGA	T
BT_3600	0.5621	TAA	A
BT_4064	0.56209	TAA	A
BT_0314	0.56204	TAA	G
BT_3355	0.56192	TAA	A
BT_0879	0.5619	TGA	C
BT_1077	0.56188	TGA	C
BT_0773	0.56187	TGA	T
BT_1602	0.56183	TAA	G
BT_1346	0.56176	TGA	A
BT_1768	0.56145	TAA	T
BT_1179	0.56134	TAA	A
BT_0928	0.56129	TAA	T
BT_0475	0.56122	TAA	T
BT_1078	0.56121	TAA	T
BT_0855	0.5611	TAA	G
BT_4507	0.56108	TAA	A
BT_1572	0.56106	TGA	T
BT_4339	0.56104	TAA	A
BT_2949	0.56102	TAA	A
BT_3842	0.56102	TAA	A
BT_0260	0.56091	TAA	G
BT_2881	0.56089	TGA	T
BT_0638	0.56089	TGA	T
BT_0544	0.56085	TAA	G
BT_3376	0.56078	TAG	T
BT_1403	0.5607	TGA	T
BT_1429	0.56065	TAA	T
BT_0242	0.56041	TAG	A
BT_4549	0.56033	TAA	C
BT_4564	0.5602	TAA	T
BT_3096	0.56019	TAA	G
BT_2089	0.56019	TAG	T
BT_2049	0.56018	TAA	T
BT_1645	0.56005	TAA	T
BT_3360	0.56004	TAG	G
BT_4208	0.55988	TAA	G
BT_1335	0.55985	TAA	C
BT_3738	0.55981	TAG	A
BT_3599	0.55979	TAA	C
BT_2287	0.55979	TGA	T
BT_4678	0.55973	TAA	T
BT_3755	0.55965	TAA	G
BT_3143	0.55958	TGA	T
BT_2355	0.55939	TAA	T
BT_3598	0.55937	TAA	A
BT_1877	0.55934	TAA	A
BT_4744	0.55932	TAG	A
BT_1496	0.55929	TGA	T
BT_0285	0.55925	TGA	T
BT_3585	0.55922	TAA	G
BT_0415	0.5591	TAA	A
BT_1235	0.55907	TAA	A
BT_0687	0.55907	TAA	A
BT_2546	0.55907	TAG	C
BT_0818	0.55905	TAA	G
BT_2914	0.55903	TAA	A
BT_0958	0.55903	TAG	A
BT_2873	0.55902	TAA	T
BT_3314	0.55896	TAG	G
BT_1246	0.55892	TGA	C
BT_3839	0.55883	TAA	C
BT_0862	0.55883	TGA	C
BT_1224	0.55882	TAA	C
BT_1715	0.55876	TAA	T
BT_1721	0.55872	TAA	T
BT_4663	0.55871	TAG	T
BT_3106	0.55868	TAA	G
BT_1476	0.55864	TAG	G
BT_1594	0.55864	TAG	A
BT_3759	0.55863	TAA	A
BT_3367	0.55845	TAA	G
BT_2875	0.55845	TAA	T
BT_0831	0.55844	TAA	A
BT_3678	0.55844	TAG	G
BT_4137	0.5584	TAG	A
BT_3654	0.55822	TAA	A
BT_4668	0.5582	TAA	A
BT_3489	0.55815	TGA	A
BT_0378	0.55808	TAA	C
BT_4066	0.55793	TGA	A
BT_2392	0.55785	TAA	T
BT_2403	0.55778	TAA	A
BT_3592	0.5577	TAA	A
BT_2160	0.55768	TGA	C
BT_3550	0.55767	TAA	G
BT_4178	0.55767	TGA	G
BT_4260	0.55759	TAA	T
BT_4459	0.55754	TAG	A
BT_0143	0.5575	TGA	C
BT_2034	0.55747	TAA	A
BT_0832	0.55745	TAA	T
BT_1296	0.55728	TAG	A
BT_4187	0.55724	TAA	G
BT_0824	0.55714	TAA	T
BT_2874	0.55698	TAA	A
BT_2359	0.55695	TAA	T
BT_0551	0.55685	TAA	A
BT_1096	0.55677	TAA	T
BT_3107	0.55666	TAA	T
BT_3192	0.55639	TAA	G
BT_2622	0.55636	TAA	T
BT_4611	0.55636	TAA	A
BT_1013	0.5562	TAG	T
BT_3094	0.55619	TGA	A
BT_1924	0.55608	TAA	A
BT_4394	0.55596	TAA	G
BT_4023	0.55587	TGA	A
BT_3450	0.5558	TAA	A
BT_1610	0.55574	TAA	T
BT_1226	0.5557	TAA	A
BT_0127	0.55562	TAA	A
BT_3896	0.55557	TAA	A
BT_1885	0.55552	TAA	G
BT_1933	0.55552	TAG	C
BT_3583	0.55547	TAA	A
BT_3078	0.55541	TGA	G
BT_2912	0.55538	TAA	T
BT_4330	0.55536	TAA	G
BT_1340	0.55528	TAA	A
BT_4184	0.55517	TAA	T
BT_1107	0.55515	TAA	A
BT_0281	0.55509	TGA	A
BT_3444	0.55505	TAA	G
BT_0297	0.55505	TAG	A
BT_4334	0.55498	TAA	C
BT_0024	0.55495	TGA	A
BT_3784	0.55491	TAA	A
BT_4374	0.55473	TAA	G
BT_2016	0.55467	TAA	A
BT_2956	0.55447	TGA	A
BT_2687	0.55446	TAA	A
BT_2070	0.55441	TGA	T
BT_3377	0.55436	TGA	A
BT_3134	0.55434	TAG	A
BT_0148	0.55431	TAA	A
BT_0398	0.55417	TAG	A
BT_0066	0.55414	TAA	A
BT_1051	0.55413	TAA	A
BT_3065	0.55409	TAG	T
BT_1662	0.55407	TGA	A
BT_0640	0.55406	TAA	A
BT_0045	0.55405	TGA	T
BT_0183	0.5539	TAA	G
BT_2086	0.55389	TAG	T
BT_1582	0.55378	TGA	C
BT_3033	0.55371	TGA	G
BT_3292	0.55366	TAA	G
BT_3035	0.55362	TAA	A
BT_1544	0.55353	TAA	A
BT_1876	0.55335	TAA	C
BT_3190	0.55334	TAG	A
BT_3581	0.55328	TAA	C
BT_1356	0.55322	TAA	T
BT_1780	0.55319	TAG	T
BT_0986	0.5531	TAA	G
BT_3622	0.55302	TAG	T
BT_0835	0.55295	TAA	A
BT_2842	0.55285	TAA	G
BT_4215	0.5527	TAA	G
BT_2851	0.55268	TGA	C
BT_0578	0.55265	TAA	T
BT_0461	0.55264	TAA	G
BT_4551	0.55263	TGA	C
BT_0803	0.55258	TAG	A
BT_1327	0.55257	TAA	G
BT_4318	0.55255	TAA	A
BT_0981	0.55253	TAG	A
BT_1993	0.55251	TAA	A
BT_4124	0.55242	TAA	A
BT_2969	0.55239	TAA	T
BT_0566	0.55237	TAG	A
BT_2697	0.55235	TAA	T
BT_3933	0.5523	TAA	A
BT_4370	0.55228	TAA	T
BT_0097	0.55222	TAG	T
BT_1286	0.55222	TGA	T
BT_2076	0.55209	TAA	T
BT_4250	0.55209	TAA	A
BT_0500	0.55201	TAA	T
BT_3931	0.552	TAA	T
BT_0598	0.55199	TAA	C
BT_1243	0.55195	TAA	A
BT_4173	0.55191	TAA	G
BT_3675	0.55182	TAA	C
BT_3990	0.55171	TAG	T
BT_3765	0.5517	TAA	T
BT_1363	0.55165	TAA	T
BT_0743	0.55164	TAA	A
BT_0445	0.55153	TAA	G
BT_2850	0.5515	TAA	G
BT_1817	0.55137	TAG	A
BT_0243	0.55135	TAA	G
BT_1304	0.55133	TAA	T
BT_0304	0.55131	TAA	T
BT_0132	0.5513	TAG	A
BT_0742	0.55128	TGA	G
BT_2123	0.55122	TGA	G
BT_3309	0.55122	TGA	T
BT_2432	0.5512	TAA	T
BT_0432	0.5512	TAA	T
BT_3699	0.55115	TAA	T
BT_3254	0.55099	TAG	C
BT_3972	0.55092	TAA	C
BT_1583	0.55092	TAA	G
BT_3446	0.55083	TAA	C
BT_1272	0.55083	TGA	T
BT_0894	0.55079	TAA	G
BT_4632	0.55072	TAA	A
BT_0994	0.55067	TAA	T
BT_2475	0.55064	TAA	T
BT_4241	0.55056	TAA	C
BT_3922	0.55055	TAA	G
BT_0962	0.55054	TAA	T
BT_2825	0.55048	TAG	A
BT_2747	0.55043	TAG	A
BT_1799	0.55037	TGA	A
BT_0850	0.55034	TAA	G
BT_3268	0.55034	TAG	T
BT_1015	0.55033	TAA	A
BT_1812	0.55026	TAA	A
BT_2297	0.55026	TAA	C
BT_3835	0.55024	TAA	G
BT_4446	0.55014	TAG	A
BT_4001	0.55012	TAA	T
BT_3184	0.55012	TAA	A
BT_1915	0.55012	TAG	A
BT_1294	0.55001	TAA	A
BT_4758	0.55	TAG	C
BT_3057	0.54997	TAA	A
BT_2878	0.54988	TGA	T
BT_2189	0.54983	TAA	C
BT_0202	0.54981	TAG	T
BT_0550	0.54975	TAG	T
BT_4588	0.54969	TAG	G
BT_3964	0.54967	TAA	T
BT_1146	0.54965	TAA	A
BT_0311	0.54957	TGA	T
BT_1318	0.54953	TGA	T
BT_2009	0.54948	TGA	A
BT_2380	0.54947	TAA	A
BT_3673	0.54942	TGA	T
BT_1336	0.5494	TAA	C
BT_1893	0.54939	TAA	T
BT_3416	0.54939	TAA	T
BT_4580	0.54939	TAA	T
BT_2923	0.54932	TAA	G
BT_2001	0.54932	TAG	A
BT_1099	0.54922	TAG	A
BT_1883	0.54915	TAG	A
BT_1379	0.54908	TAA	T
BT_1374	0.549	TAA	A
BT_1083	0.54899	TAA	A
BT_3614	0.54896	TAA	A
BT_4684	0.54889	TAA	T
BT_2686	0.54887	TAA	C
BT_0856	0.54886	TGA	A
BT_1596	0.54877	TAA	T
BT_3644	0.54873	TAA	T
BT_1727	0.54872	TAG	A
BT_1249	0.54871	TGA	T
BT_4153	0.54868	TAA	A
BT_2371	0.54859	TAA	A
BT_3820	0.54858	TAA	T
BT_2430	0.54858	TAA	T
BT_3327	0.54853	TAA	C
BT_1765	0.5485	TAA	A
BT_2140	0.54841	TAG	T
BT_4395	0.54839	TAA	G
BT_0541	0.54838	TGA	T
BT_4437	0.54836	TAA	T
BT_0884	0.54812	TAA	A
BT_4637	0.5481	TAA	A
BT_4582	0.54804	TAA	G
BT_3683	0.54795	TAA	T
BT_3461	0.54794	TAA	G
BT_3579	0.54793	TAG	C
BT_3796	0.54783	TAA	T
BT_0716	0.5478	TAA	G
BT_0865	0.54777	TGA	C
BT_2521	0.54764	TGA	G
BT_2602	0.54763	TAA	T
BT_0046	0.54758	TAA	T
BT_1236	0.54735	TAA	G
BT_4683	0.54729	TAA	A
BT_0983	0.54727	TGA	G
BT_2012	0.54726	TAA	T
BT_4170	0.54726	TAA	A
BT_3408	0.54721	TGA	T
BT_3994	0.54718	TAG	G
BT_2459	0.54716	TAA	A
BT_2876	0.5471	TGA	G
BT_2436	0.5471	TGA	C
BT_3394	0.54707	TAA	C
BT_0312	0.54701	TAA	T
BT_1291	0.547	TAA	C
BT_2839	0.54694	TGA	A
BT_1848	0.54671	TAA	T
BT_4355	0.54671	TAA	T
BT_1749	0.54664	TGA	T
BT_1523	0.54654	TAA	T
BT_1624	0.54652	TAA	A
BT_0996	0.54647	TAA	A
BT_3971	0.54639	TAG	G
BT_0673	0.54633	TGA	A
BT_3253	0.54613	TAA	T
BT_4262	0.54608	TAA	A
BT_2254	0.54604	TAA	T
BT_1260	0.54603	TAG	A
BT_0684	0.54597	TAA	C
BT_1464	0.54596	TGA	C
BT_2212	0.54592	TAA	G
BT_1535	0.54586	TAA	T
BT_1358	0.54581	TAA	G
BT_2199	0.54576	TAG	T
BT_2134	0.54576	TAG	C
BT_4109	0.54574	TAA	C
BT_2808	0.54569	TGA	A
BT_1225	0.54568	TAA	A
BT_3085	0.54567	TGA	T
BT_2179	0.54565	TGA	T
BT_2824	0.54559	TAG	G
BT_4689	0.54557	TAA	A
BT_0526	0.54555	TAA	A
BT_2149	0.54548	TAA	G
BT_3372	0.54548	TAA	A
BT_0985	0.5454	TAA	T
BT_3373	0.54536	TAA	T
BT_0998	0.54518	TGA	A
BT_3966	0.54515	TAA	A
BT_2615	0.54506	TAA	G
BT_4157	0.54503	TAA	A
BT_0346	0.54499	TAA	T
BT_3786	0.54499	TAA	T
BT_1396	0.54496	TAG	T
BT_2654	0.54496	TGA	T
BT_3121	0.54483	TAA	A
BT_4517	0.54482	TAA	A
BT_1277	0.54474	TAA	A
BT_2463	0.54465	TAA	C
BT_4567	0.54463	TGA	T
BT_1617	0.54456	TAA	A
BT_3265	0.54454	TAA	A
BT_3092	0.54452	TGA	T
BT_4690	0.54451	TAG	G
BT_4216	0.54448	TAA	T
BT_0539	0.54441	TGA	C
BT_2869	0.54437	TGA	A
BT_1922	0.54434	TAA	G
BT_4043	0.54429	TGA	C
BT_3101	0.54429	TGA	T
BT_3962	0.54422	TAA	G
BT_0313	0.54417	TAA	T
BT_3083	0.5441	TAA	A
BT_1265	0.54404	TAG	C
BT_1864	0.54397	TGA	T
BT_3830	0.54397	TGA	T
BT_1540	0.54394	TGA	T
BT_0813	0.54393	TAG	G
BT_1019	0.54389	TAA	G
BT_0535	0.54387	TGA	T
BT_3762	0.54381	TAA	C
BT_0925	0.54378	TAA	A
BT_3925	0.54369	TAA	T
BT_4129	0.54368	TAA	G
BT_3133	0.54363	TAA	C
BT_2150	0.54362	TAG	G
BT_2799	0.54357	TAA	C
BT_1566	0.54345	TAA	T
BT_0192	0.54344	TAA	A
BT_0861	0.54324	TAA	C
BT_2190	0.54322	TAA	G
BT_1906	0.5432	TGA	A
BT_1315	0.54319	TAA	A
BT_3894	0.54316	TGA	T
BT_3659	0.54313	TAA	A
BT_2096	0.54312	TAA	A
BT_2745	0.54306	TGA	A
BT_0621	0.54305	TAA	C
BT_3700	0.54292	TAA	T
BT_3034	0.54283	TGA	A
BT_2688	0.5428	TAA	A
BT_0533	0.54279	TGA	T
BT_2004	0.54277	TAA	T
BT_0811	0.54277	TAA	A
BT_4706	0.54275	TAG	T
BT_1896	0.54273	TGA	T
BT_4552	0.54271	TAA	T
BT_3549	0.54252	TAG	T
BT_3883	0.54248	TGA	C
BT_1998	0.54245	TAA	A
BT_4728	0.54237	TGA	G
BT_1871	0.54226	TAA	T
BT_1228	0.54221	TAA	A
BT_0553	0.54215	TAA	T
BT_1431	0.54213	TAA	T
BT_0570	0.54211	TAA	A
BT_1781	0.54207	TAA	C
BT_3016	0.542	TGA	C
BT_2774	0.54199	TAA	T
BT_1918	0.54196	TAA	A
BT_3445	0.54195	TAA	A
BT_0729	0.54189	TAA	A
BT_4218	0.54186	TAG	T
BT_3809	0.54181	TAA	T
BT_4303	0.54177	TAA	A
BT_0674	0.54177	TGA	T
BT_0558	0.54175	TAA	T
BT_4427	0.54168	TAA	A
BT_2909	0.54158	TAA	T
BT_4463	0.54155	TAG	C
BT_4040	0.54154	TAA	C
BT_0251	0.54145	TGA	A
BT_1664	0.54141	TAA	A
BT_2494	0.54139	TAA	G
BT_2865	0.54134	TAA	T
BT_4700	0.54131	TAA	C
BT_0792	0.54128	TAA	A
BT_0643	0.54123	TAA	T
BT_0212	0.54117	TAA	T
BT_2871	0.54112	TAA	T
BT_0515	0.5411	TAA	A
BT_0873	0.54106	TGA	A
BT_3919	0.54105	TAA	C
BT_1838	0.54102	TAA	T
BT_4006	0.54101	TAA	T
BT_1314	0.541	TAA	C
BT_4156	0.54094	TAA	A
BT_0993	0.5409	TAA	A
BT_0988	0.5409	TAG	C
BT_3648	0.54085	TAG	A
BT_0970	0.54078	TGA	G
BT_3456	0.54074	TGA	G
BT_0711	0.54047	TAA	T
BT_2194	0.54042	TAA	C
BT_0201	0.54017	TGA	A
BT_0112	0.54009	TAA	T
BT_2186	0.54006	TAA	T
BT_2561	0.54001	TAA	A
BT_0536	0.53986	TAA	C
BT_0694	0.53983	TAA	A
BT_0494	0.53982	TAA	C
BT_4288	0.5398	TAA	A
BT_1626	0.53975	TAA	A
BT_4702	0.53975	TAG	C
BT_0547	0.5397	TGA	T
BT_3172	0.53967	TAA	T
BT_2146	0.53958	TAA	A
BT_0433	0.53944	TAA	A
BT_0154	0.53935	TAA	A
BT_0927	0.53933	TAG	A
BT_2250	0.53932	TAA	T
BT_3515	0.53921	TAA	T
BT_3334	0.53917	TAA	C
BT_4647	0.53915	TAA	C
BT_3730	0.53904	TAA	A
BT_3957	0.53903	TAA	T
BT_3868	0.53902	TAA	G
BT_4257	0.539	TAA	T
BT_3895	0.53893	TAA	T
BT_0822	0.53885	TAA	T
BT_0419	0.53879	TAA	T
BT_0630	0.53878	TAA	A
BT_4581	0.53876	TGA	G
BT_1776	0.53875	TAG	G
BT_4315	0.53869	TAA	T
BT_3756	0.53869	TGA	T
BT_2159	0.53866	TAA	T
BT_1181	0.53862	TAA	G
BT_2120	0.53854	TGA	A
BT_3936	0.53852	TAA	A
BT_0138	0.53849	TAG	T
BT_0299	0.53848	TAA	T
BT_4704	0.53848	TGA	A
BT_2164	0.53841	TAA	A
BT_2831	0.53836	TGA	T
BT_4680	0.53825	TAA	T
BT_3621	0.53821	TAA	C
BT_2782	0.53816	TAA	A
BT_3451	0.53814	TGA	G
BT_2381	0.53811	TGA	A
BT_3169	0.5381	TAA	A
BT_1500	0.5381	TAA	C
BT_2169	0.53803	TAA	C
BT_1525	0.53799	TGA	A
BT_1411	0.53793	TAA	C
BT_0396	0.53785	TAA	T
BT_4076	0.53771	TAA	T
BT_2106	0.53769	TAA	C
BT_1730	0.53765	TAA	T
BT_1176	0.53765	TAG	A
BT_1269	0.53762	TAA	G
BT_4058	0.53762	TAA	G
BT_2870	0.53757	TGA	A
BT_2832	0.53746	TAA	A
BT_3758	0.53732	TAA	C
BT_1115	0.53732	TAA	T
BT_0704	0.5373	TAA	A
BT_3548	0.53721	TAA	A
BT_3447	0.53708	TAA	G
BT_2571	0.53702	TAG	T
BT_3978	0.53686	TAA	A
BT_3655	0.5368	TAA	A
BT_0635	0.53676	TAA	T
BT_1661	0.53667	TAA	A
BT_2258	0.53661	TAA	T
BT_1673	0.5366	TAA	C
BT_3260	0.53651	TAA	A
BT_0540	0.53651	TAA	A
BT_1009	0.53646	TAA	T
BT_3589	0.53635	TAA	A
BT_2854	0.5363	TGA	C
BT_2757	0.53629	TAA	A
BT_0222	0.53629	TAG	A
BT_1008	0.53624	TAA	T
BT_3009	0.53619	TAA	T
BT_0458	0.53617	TAA	A
BT_1754	0.53616	TGA	T
BT_3168	0.53588	TGA	T
BT_1728	0.53585	TGA	G
BT_1478	0.53582	TAA	A
BT_1479	0.5358	TGA	C
BT_0496	0.53574	TAA	A
BT_0376	0.53569	TAA	G
BT_2400	0.53561	TAA	A
BT_1317	0.53553	TAG	T
BT_3414	0.53552	TAA	T
BT_1482	0.53542	TAA	T
BT_0340	0.53533	TAA	G
BT_3357	0.53532	TGA	C
BT_3590	0.53528	TAA	T
BT_3733	0.53527	TAA	A
BT_0963	0.53514	TAG	T
BT_0697	0.53514	TGA	T
BT_2511	0.53511	TAG	G
BT_2084	0.5351	TAA	T
BT_0305	0.53491	TAA	T
BT_1797	0.53489	TGA	A
BT_4321	0.53483	TAA	C
BT_1427	0.5348	TAA	A
BT_0456	0.53477	TAA	T
BT_1492	0.53475	TAG	C
BT_0581	0.53471	TGA	A
BT_3212	0.53465	TAA	G
BT_2372	0.53462	TAG	A
BT_4276	0.53456	TGA	C
BT_2811	0.53455	TAA	G
BT_0009	0.53444	TAA	T
BT_0248	0.53432	TAA	T
BT_3363	0.53425	TGA	G
BT_3694	0.53423	TAA	G
BT_0529	0.53422	TAA	A
BT_4151	0.53409	TAA	A
BT_0555	0.53408	TAA	C
BT_1904	0.53394	TAA	G
BT_3266	0.5339	TAG	G
BT_2047	0.53388	TAA	A
BT_0506	0.53387	TAA	A
BT_4354	0.53387	TAG	C
BT_1734	0.53379	TGA	A
BT_3052	0.53377	TAA	G
BT_1666	0.53372	TAA	A
BT_2780	0.53372	TAA	A
BT_4739	0.53372	TAG	A
BT_3584	0.53371	TAA	A
BT_1644	0.53369	TGA	G
BT_2499	0.53366	TAG	A
BT_2955	0.53353	TAA	A
BT_2277	0.53351	TGA	A
BT_3697	0.53348	TGA	T
BT_1263	0.53347	TAA	T
BT_4488	0.53344	TAA	G
BT_0180	0.53341	TAA	A
BT_0436	0.53335	TAG	A
BT_1147	0.53331	TAA	G
BT_0139	0.53328	TAA	A
BT_0310	0.53326	TGA	G
BT_0875	0.53325	TAG	C
BT_2771	0.53319	TGA	A
BT_3277	0.53318	TAA	A
BT_1592	0.53317	TGA	A
BT_1536	0.53316	TAA	A
BT_0926	0.53315	TAA	T
BT_0651	0.53314	TAA	G
BT_4182	0.53312	TGA	T
BT_3768	0.53309	TAA	A
BT_4673	0.53309	TAG	A
BT_2817	0.53308	TAG	A
BT_3165	0.53294	TGA	C
BT_3407	0.53291	TAA	C
BT_0327	0.53291	TAG	A
BT_0086	0.53285	TGA	A
BT_3782	0.53274	TAA	A
BT_1975	0.53273	TAG	C
BT_0420	0.53271	TAA	A
BT_2681	0.53268	TAG	C
BT_2496	0.53266	TAG	A
BT_3097	0.53264	TAA	A
BT_2413	0.53257	TGA	T
BT_0737	0.53254	TGA	T
BT_0369	0.53253	TAA	A
BT_2349	0.53251	TAA	C
BT_0647	0.53249	TAA	G
BT_2927	0.53244	TGA	T
BT_2127	0.53242	TAA	A
BT_0675	0.53228	TAA	C
BT_4679	0.53223	TAA	C
BT_3014	0.53222	TAA	A
BT_0291	0.53211	TAA	A
BT_3049	0.53211	TAG	T
BT_3001	0.53199	TGA	A
BT_2743	0.53197	TAA	A
BT_3269	0.53195	TAG	A
BT_4723	0.53193	TAG	A
BT_2457	0.5319	TAA	A
BT_3975	0.53186	TGA	T
BT_4443	0.53183	TGA	G
BT_0215	0.5316	TAA	T
BT_2953	0.5316	TAA	C
BT_0447	0.53157	TGA	A
BT_1578	0.53133	TAA	A
BT_0595	0.5312	TGA	A
BT_3179	0.53116	TAA	G
BT_4258	0.53111	TGA	C
BT_3567	0.5311	TAA	A
BT_1575	0.53106	TAG	A
BT_2885	0.53102	TAG	A
BT_0531	0.531	TAA	A
BT_1531	0.53095	TAA	G
BT_1750	0.53093	TAA	G
BT_0078	0.53092	TAA	G
BT_0250	0.5307	TAA	A
BT_0041	0.5307	TGA	A
BT_3246	0.53056	TAG	C
BT_3082	0.53055	TAG	A
BT_3661	0.53054	TAG	C
BT_0257	0.53039	TAA	A
BT_3305	0.53037	TAA	T
BT_2424	0.53036	TAA	T
BT_0676	0.53035	TGA	T
BT_2391	0.53033	TAA	G
BT_3722	0.53032	TAA	A
BT_2408	0.53032	TGA	T
BT_2367	0.53027	TAA	G
BT_0306	0.53023	TAG	C
BT_2897	0.53021	TGA	A
BT_3662	0.53018	TAA	T
BT_4449	0.53013	TAA	T
BT_4550	0.53009	TGA	G
BT_3075	0.53004	TAG	A
BT_3705	0.53001	TAA	G
BT_4242	0.52975	TAA	A
BT_0775	0.52965	TAA	T
BT_1148	0.52965	TAG	C
BT_3918	0.52965	TAG	A
BT_1258	0.52964	TAG	T
BT_3963	0.52961	TAA	C
BT_1968	0.52953	TAG	C
BT_1055	0.52951	TGA	A
BT_2078	0.52949	TGA	T
BT_4252	0.52947	TAG	A
BT_2148	0.52943	TAA	A
BT_2267	0.52939	TAG	G
BT_4110	0.52935	TAA	A
BT_3375	0.52934	TAA	G
BT_0571	0.52934	TAA	A
BT_3617	0.52925	TAG	A
BT_1376	0.52906	TAA	A
BT_1052	0.52904	TAA	A
BT_1870	0.52903	TAA	T
BT_3479	0.52903	TAA	T
BT_0629	0.52903	TAA	A
BT_2137	0.52903	TAA	T
BT_2557	0.52903	TAA	T
BT_3706	0.52903	TAA	T
BT_3825	0.52903	TAA	T
BT_4290	0.52903	TAA	T
BT_0287	0.52902	TAG	C
BT_4059	0.52895	TAA	C
BT_4617	0.52878	TAG	G
BT_3982	0.52876	TAA	A
BT_3739	0.52871	TAA	A
BT_1622	0.52869	TAA	C
BT_4585	0.52858	TAA	A
BT_1321	0.52857	TAA	G
BT_4386	0.52855	TAA	A
BT_0683	0.52852	TAG	T
BT_2792	0.52851	TAA	T
BT_4675	0.52851	TAA	A
BT_3816	0.52847	TAG	T
BT_2862	0.52846	TAA	T
BT_2230	0.5283	TAA	A
BT_0966	0.5283	TGA	T
BT_4049	0.52822	TGA	T
BT_3073	0.52821	TAG	T
BT_0745	0.52819	TGA	T
BT_2253	0.52818	TAA	G
BT_0510	0.52808	TAA	A
BT_1410	0.52806	TAA	T
BT_3649	0.52806	TAG	A
BT_2746	0.52805	TAA	T
BT_2791	0.52805	TAG	A
BT_2152	0.52798	TAA	G
BT_2420	0.52798	TAA	A
BT_0308	0.52793	TAG	G
BT_2528	0.52787	TAA	A
BT_1059	0.52783	TGA	T
BT_3488	0.52777	TAA	A
BT_2187	0.52777	TAA	A
BT_1736	0.52776	TAA	A
BT_3399	0.52773	TAA	G
BT_1445	0.52764	TGA	A
BT_1853	0.52762	TAA	G
BT_2095	0.52762	TAA	T
BT_2061	0.5275	TAA	A
BT_0788	0.52741	TAA	G
BT_2226	0.52741	TAG	T
BT_1090	0.52726	TGA	G
BT_2868	0.52718	TAA	T
BT_3905	0.52716	TAA	T
BT_1660	0.52713	TAA	G
BT_4512	0.52713	TAG	C
BT_2434	0.52712	TAG	A
BT_3939	0.5271	TAA	G
BT_1966	0.52709	TAA	T
BT_3726	0.52701	TAA	C
BT_1196	0.52692	TAG	T
BT_2634	0.5268	TAA	T
BT_0877	0.52675	TAA	G
BT_2085	0.5267	TAA	A
BT_2562	0.52666	TAA	A
BT_4681	0.52662	TAA	A
BT_2679	0.52659	TGA	T
BT_3365	0.52657	TAA	G
BT_2166	0.52654	TGA	T
BT_3620	0.52648	TAA	A
BT_4160	0.52642	TAA	T
BT_3278	0.52638	TAA	A
BT_1006	0.52637	TGA	T
BT_0667	0.52636	TAG	G
BT_0976	0.52634	TAA	A
BT_2887	0.52631	TGA	T
BT_1054	0.52624	TAA	T
BT_2883	0.52623	TAA	G
BT_3879	0.52617	TAA	T
BT_1738	0.52616	TAA	T
BT_4599	0.52609	TAG	G
BT_0189	0.52601	TGA	G
BT_3576	0.526	TAA	A
BT_3698	0.52592	TAA	A
BT_4666	0.52586	TAA	T
BT_3261	0.52582	TAA	C
BT_2864	0.52574	TGA	A
BT_2501	0.5257	TAA	T
BT_0321	0.52563	TAG	C
BT_1833	0.52551	TAA	A
BT_0303	0.52547	TAA	G
BT_3851	0.52544	TAA	A
BT_2396	0.5253	TGA	T
BT_1872	0.52528	TAA	T
BT_4423	0.52527	TAA	C
BT_1802	0.52526	TAA	C
BT_3530	0.52525	TAA	A
BT_2077	0.52517	TAA	T
BT_2525	0.52517	TAA	A
BT_3459	0.52517	TAA	T
BT_0301	0.52511	TAA	A
BT_2410	0.52505	TAA	T
BT_0886	0.52503	TAA	A
BT_3663	0.52498	TAA	C
BT_0864	0.52493	TGA	T
BT_2886	0.52492	TGA	T
BT_0280	0.52491	TAA	C
BT_1996	0.52491	TAA	C
BT_2763	0.52491	TAA	C
BT_0223	0.52486	TAA	C
BT_1658	0.52484	TAA	T
BT_2441	0.52481	TAA	A
BT_3181	0.52474	TAA	A
BT_4699	0.52473	TGA	T
BT_1205	0.52471	TAA	G
BT_2013	0.52466	TAG	A
BT_3713	0.52464	TAG	G
BT_4180	0.52461	TAG	C
BT_0552	0.5245	TAA	C
BT_1145	0.52444	TAA	C
BT_0165	0.52444	TAG	G
BT_0259	0.52437	TGA	T
BT_1543	0.52431	TAA	T
BT_1598	0.52424	TAA	A
BT_3916	0.52422	TAG	A
BT_4432	0.52419	TAA	T
BT_4111	0.52418	TAA	T
BT_2321	0.52413	TAA	T
BT_3898	0.52411	TAA	G
BT_2971	0.52406	TAG	T
BT_0146	0.524	TAG	A
BT_3306	0.52396	TAA	T
BT_1880	0.52395	TGA	A
BT_1434	0.52388	TAA	A
BT_1180	0.52385	TAA	C
BT_0196	0.52376	TAA	A
BT_4691	0.5237	TAG	C
BT_0413	0.52367	TAA	A
BT_0918	0.5236	TAA	A
BT_1892	0.5236	TAA	A
BT_0358	0.5236	TAA	A
BT_2399	0.5236	TAA	A
BT_2427	0.5236	TAA	A
BT_2674	0.5236	TAA	A
BT_3634	0.5236	TAA	A
BT_4578	0.5236	TAA	A
BT_1467	0.52359	TAA	A
BT_0093	0.52359	TAA	T
BT_2075	0.52358	TAA	T
BT_0681	0.52354	TGA	T
BT_3862	0.52353	TAA	T
BT_0960	0.52345	TAA	A
BT_0838	0.52333	TAA	T
BT_1659	0.5233	TGA	T
BT_4714	0.52327	TGA	G
BT_2877	0.52306	TGA	T
BT_1794	0.52298	TAG	A
BT_2863	0.52297	TAA	T
BT_1608	0.52291	TAA	T
BT_0252	0.52291	TAG	C
BT_0455	0.52286	TGA	A
BT_4727	0.52276	TAA	A
BT_4501	0.52276	TAA	A
BT_1320	0.5227	TAG	T
BT_1259	0.52258	TAA	A
BT_1415	0.52258	TGA	A
BT_0990	0.52254	TGA	A
BT_4506	0.52247	TAA	G
BT_3606	0.52234	TAA	A
BT_3249	0.52231	TAA	A
BT_4146	0.52227	TAA	T
BT_4236	0.52227	TAA	A
BT_2617	0.52225	TAG	G
BT_1212	0.52224	TAA	G
BT_0920	0.52223	TAA	A
BT_1979	0.52219	TAA	T
BT_1380	0.52207	TAA	T
BT_1530	0.52198	TAG	G
BT_3728	0.52194	TAG	C
BT_1474	0.52192	TAA	T
BT_1385	0.52183	TAA	A
BT_3846	0.52179	TAA	G
BT_4424	0.52179	TGA	T
BT_2680	0.52168	TAG	T
BT_0005	0.52164	TGA	G
BT_1378	0.52163	TGA	G
BT_1248	0.52162	TAG	C
BT_3070	0.5216	TAA	A
BT_1782	0.52156	TAA	G
BT_2320	0.52156	TAA	T
BT_1779	0.52155	TGA	T
BT_2412	0.52148	TGA	A
BT_2048	0.52138	TAA	G
BT_3320	0.52137	TAA	G
BT_2801	0.52121	TAA	G
BT_0028	0.52116	TGA	G
BT_2382	0.52094	TAA	A
BT_2275	0.52094	TAG	C
BT_1187	0.52093	TAA	A
BT_1810	0.52074	TAG	T
BT_2094	0.52064	TAG	G
BT_1858	0.52058	TAA	G
BT_0144	0.52037	TGA	T
BT_3406	0.5203	TAA	A
BT_0648	0.52029	TAA	A
BT_3946	0.52027	TAA	C
BT_3142	0.52023	TGA	T
BT_4653	0.52021	TAA	G
BT_3885	0.52019	TAA	C
BT_1882	0.52009	TAG	A
BT_3072	0.52004	TAA	A
BT_0821	0.52004	TAA	T
BT_4486	0.52	TAA	G
BT_3135	0.51996	TGA	A
BT_3945	0.51994	TGA	T
BT_1495	0.51989	TGA	A
BT_0559	0.51988	TAA	G
BT_2524	0.51984	TAA	A
BT_3353	0.51984	TAA	C
BT_2866	0.51943	TGA	G
BT_1091	0.5194	TAA	G
BT_0056	0.51932	TAA	A
BT_0995	0.51931	TAA	T
BT_3393	0.51929	TAA	A
BT_3224	0.51923	TAA	G
BT_3396	0.51923	TGA	T
BT_3431	0.51921	TAG	C
BT_1801	0.51912	TAA	T
BT_1154	0.51908	TAA	A
BT_2813	0.51904	TAG	A
BT_4415	0.51896	TAA	A
BT_0184	0.51896	TGA	A
BT_2567	0.51889	TAA	T
BT_3729	0.51888	TGA	G
BT_0721	0.51877	TAA	A
BT_0485	0.51875	TAA	T
BT_1603	0.51875	TAA	T
BT_3795	0.51875	TAA	T
BT_4740	0.51875	TAA	T
BT_1756	0.51875	TAA	T
BT_3068	0.51875	TAA	T
BT_4062	0.5187	TAA	A
BT_0520	0.51866	TAA	C
BT_0245	0.51865	TAA	G
BT_3453	0.5186	TAA	G
BT_4347	0.5186	TAA	A
BT_4473	0.51859	TAA	T
BT_3178	0.51856	TGA	T
BT_2900	0.51841	TAA	A
BT_1901	0.51838	TGA	T
BT_3656	0.51829	TAA	C
BT_3132	0.51813	TAA	A
BT_3627	0.51807	TGA	T
BT_1106	0.51801	TAA	A
BT_1274	0.518	TAA	G
BT_0343	0.518	TAG	G
BT_3128	0.51785	TGA	T
BT_4584	0.5177	TAA	A
BT_2800	0.51769	TAG	G
BT_1972	0.51769	TGA	T
BT_2574	0.51768	TGA	A
BT_0758	0.51765	TAG	T
BT_2387	0.51765	TGA	C
BT_0654	0.51765	TGA	A
BT_2458	0.51744	TAA	G
BT_0548	0.5174	TAG	G
BT_3302	0.51739	TAA	A
BT_0735	0.51731	TAA	T
BT_2826	0.51717	TAA	A
BT_1555	0.51703	TAA	A
BT_2628	0.51701	TAA	T
BT_4571	0.51697	TGA	A
BT_3951	0.51692	TGA	A
BT_2924	0.51689	TAG	G
BT_2548	0.51685	TAA	A
BT_0296	0.51684	TAA	T
BT_3395	0.5168	TAA	T
BT_2279	0.51676	TAA	T
BT_2543	0.51675	TGA	T
BT_1542	0.51662	TAA	T
BT_1677	0.51651	TAG	A
BT_2527	0.51651	TGA	G
BT_0767	0.5165	TGA	A
BT_2843	0.51647	TAA	A
BT_1520	0.51647	TAA	G
BT_4644	0.51642	TAA	A
BT_2019	0.51631	TAA	C
BT_1322	0.51627	TGA	T
BT_4150	0.51624	TAA	A
BT_0725	0.51622	TAA	C
BT_1528	0.51622	TGA	T
BT_3256	0.51615	TAA	A
BT_1695	0.51602	TAG	A
BT_3287	0.51602	TGA	C
BT_0089	0.516	TAA	G
BT_3772	0.51598	TAA	T
BT_3597	0.51598	TAG	T
BT_3464	0.51592	TAA	T
BT_0700	0.51587	TAA	G
BT_2440	0.51578	TAA	C
BT_2815	0.51578	TGA	G
BT_0249	0.51577	TAA	C
BT_1967	0.51576	TAA	A
BT_1360	0.51562	TAA	T
BT_1319	0.51562	TAA	T
BT_2206	0.51562	TGA	T
BT_2102	0.51556	TAA	T
BT_2803	0.51556	TAA	A
BT_1635	0.51548	TAA	A
BT_1407	0.51546	TAA	T
BT_2154	0.51541	TAG	T
BT_2035	0.51539	TAA	T
BT_3350	0.51537	TGA	A
BT_0367	0.51529	TAA	C
BT_3136	0.51527	TGA	A
BT_3882	0.51526	TAA	T
BT_2153	0.51519	TAG	A
BT_0462	0.51518	TAA	T
BT_1627	0.51517	TAA	C
BT_1453	0.51513	TAA	C
BT_0049	0.51512	TAG	A
BT_0765	0.51506	TGA	C
BT_2184	0.51505	TAA	T
BT_4192	0.51504	TAG	A
BT_4042	0.51497	TAA	A
BT_0094	0.51495	TGA	G
BT_2943	0.51485	TAA	C
BT_3478	0.5148	TGA	A
BT_4003	0.51475	TGA	C
BT_4057	0.51474	TAG	A
BT_0353	0.51468	TAA	A
BT_4152	0.51466	TAA	G
BT_3932	0.51463	TAA	A
BT_1663	0.51463	TAA	A
BT_0095	0.5146	TAA	A
BT_4695	0.51441	TGA	C
BT_3465	0.51439	TGA	T
BT_3660	0.51438	TGA	T
BT_4061	0.51437	TAG	T
BT_1513	0.51422	TGA	T
BT_1105	0.51419	TAA	A
BT_4726	0.51412	TAA	T
BT_3199	0.51407	TAA	C
BT_1960	0.51406	TAG	G
BT_4430	0.51397	TGA	T
BT_2512	0.51395	TAA	A
BT_3418	0.51391	TAA	T
BT_2402	0.51386	TGA	A
BT_1539	0.51379	TAA	A
BT_2423	0.51379	TAA	C
BT_1210	0.51374	TAA	T
BT_4104	0.51372	TAA	T
BT_1986	0.51368	TAA	A
BT_1855	0.51358	TAA	T
BT_3973	0.51348	TAA	A
BT_0295	0.51344	TAA	A
BT_1742	0.51343	TGA	A
BT_3645	0.5134	TAA	A
BT_3968	0.51337	TAA	T
BT_2128	0.51332	TAA	G
BT_1221	0.51332	TGA	A
BT_2631	0.51331	TAA	C
BT_3258	0.51324	TGA	C
BT_0719	0.51318	TAA	A
BT_4031	0.51314	TAA	G
BT_1827	0.51293	TGA	T
BT_1069	0.51289	TGA	T
BT_0678	0.51287	TAA	T
BT_3616	0.51287	TAA	T
BT_2541	0.5128	TGA	G
BT_2270	0.51276	TAG	A
BT_1519	0.51274	TGA	G
BT_0554	0.51264	TAG	T
BT_1532	0.51262	TAA	A
BT_3050	0.51251	TGA	A
BT_2523	0.51248	TAG	A
BT_4694	0.51243	TAA	T
BT_2433	0.5124	TAA	T
BT_4375	0.51235	TAA	G
BT_2191	0.51232	TAG	C
BT_2594	0.51213	TAA	T
BT_0244	0.5119	TGA	A
BT_4453	0.51188	TAG	A
BT_1739	0.51182	TAA	T
BT_2352	0.5118	TAA	T
BT_4278	0.5118	TAA	T
BT_3991	0.51162	TAG	C
BT_3657	0.5116	TAA	A
BT_1430	0.51152	TAG	C
BT_1370	0.5115	TGA	A
BT_3460	0.51144	TAA	C
BT_2197	0.51138	TAA	T
BT_4054	0.51135	TAA	T
BT_4403	0.51132	TAG	A
BT_1529	0.5112	TAG	C
BT_2011	0.51118	TAA	T
BT_1593	0.51111	TGA	G
BT_0965	0.51093	TAA	A
BT_0756	0.51092	TAA	T
BT_0309	0.51089	TAA	C
BT_0166	0.51078	TAG	C
BT_0714	0.51077	TAA	A
BT_4138	0.51064	TAG	A
BT_2934	0.51061	TGA	C
BT_4055	0.51059	TAA	A
BT_3609	0.5105	TAA	A
BT_1693	0.51048	TGA	A
BT_0105	0.51041	TAA	G
BT_0695	0.51038	TAA	G
BT_1955	0.51031	TAA	A
BT_3749	0.51	TAG	T
BT_0375	0.50999	TAA	A
BT_4716	0.50988	TAA	T
BT_1778	0.50986	TAG	A
BT_3993	0.5098	TAA	A
BT_0692	0.5096	TAA	A
BT_1483	0.50954	TAA	A
BT_1222	0.50949	TGA	G
BT_4456	0.50945	TGA	G
BT_4693	0.50937	TAA	G
BT_4416	0.50936	TGA	A
BT_3248	0.50929	TAA	A
BT_4098	0.50927	TAA	G
BT_0780	0.50913	TAA	G
BT_2063	0.50913	TAG	C
BT_2752	0.50913	TGA	A
BT_2407	0.50912	TAA	T
BT_1854	0.50897	TAG	T
BT_3770	0.50888	TAA	T
BT_3392	0.50875	TAA	T
BT_0730	0.50867	TAA	A
BT_2614	0.50866	TAA	A
BT_3361	0.50865	TAA	T
BT_0680	0.50862	TAA	T
BT_0787	0.50861	TAA	A
BT_2377	0.50855	TAA	T
BT_2378	0.50847	TAG	A
BT_1470	0.5084	TAA	A
BT_0972	0.50835	TAA	A
BT_3086	0.50828	TAG	C
BT_0857	0.50828	TGA	C
BT_3642	0.50827	TAA	T
BT_2664	0.50822	TAA	T
BT_0366	0.50818	TAA	C
BT_2439	0.50804	TAA	A
BT_0682	0.50795	TGA	A
BT_2522	0.50791	TAA	C
BT_3448	0.5079	TAG	T
BT_3517	0.50783	TAG	G
[truncated: 580 more rows]

## Sheet: B antracis
SeqName	ITE	stop codon	3' flanking site
BAS0100	0.88102	TAA	T
BAS2257	0.85131	TAA	T
BAS3709	0.84095	TAA	T
BAS4554	0.83851	TAA	T
BAS4221	0.82627	TAA	G
BAS4754	0.81976	TAA	T
BAS0108	0.81312	TAA	T
BAS1054	0.80966	TAA	T
BAS3333	0.80253	TAA	T
BAS4370	0.80182	TAA	T
BAS4985	0.79768	TAA	T
BAS5184	0.79411	TAA	G
BAS3574	0.78641	TAA	T
BAS4470	0.78577	TAA	G
BAS0098	0.77995	TAA	A
BAS3677	0.775	TAA	T
BAS0099	0.77097	TAA	T
BAS4342	0.76183	TAA	T
BAS3678	0.76027	TAA	C
BAS0106	0.7521	TAG	G
BAS0113	0.74775	TAA	T
BAS3774	0.74376	TAA	T
BAS0110	0.74264	TAA	T
BAS4469	0.74053	TAA	T
BAS5327	0.74048	TAA	T
BAS4784	0.74046	TAA	T
BAS0125	0.73947	TAA	A
BAS4989	0.7379	TAA	T
BAS0112	0.73763	TAA	T
BAS0330	0.73663	TAA	G
BAS3695	0.73583	TAA	T
BAS3882	0.73356	TAA	T
BAS4544	0.73326	TAA	T
BAS0097	0.72663	TAA	T
BAS0036	0.72442	TAA	G
BAS4859	0.72287	TAA	T
BAS4981	0.72016	TAA	T
BAS0120	0.71791	TAA	T
BAS0124	0.71419	TAA	T
BAS4101	0.71361	TAG	T
BAS0107	0.71317	TAA	T
BAS5226	0.71171	TAA	T
BAS0136	0.70921	TAA	T
BAS5341	0.7045	TAG	A
BAS0974	0.70249	TAA	T
BAS4935	0.70189	TAA	T
BAS0134	0.70118	TAA	T
BAS0105	0.70116	TAA	T
BAS4988	0.70108	TAA	G
BAS0111	0.69809	TAA	T
BAS4417	0.69638	TAA	A
BAS0129	0.69567	TAA	T
BAS0253	0.69469	TAA	T
BAS3883	0.69447	TAA	G
BAS0122	0.69427	TAA	T
BAS0117	0.6928	TAA	T
BAS1512	0.69199	TAA	T
BAS4762	0.69117	TAA	T
BAS3880	0.6906	TAA	T
BAS0121	0.69051	TAA	T
BAS4851	0.68619	TAA	G
BAS3691	0.68427	TAA	G
BAS4987	0.68245	TGA	G
BAS4535	0.67871	TAA	T
BAS0135	0.67794	TAA	T
BAS0115	0.67735	TAA	T
BAS0116	0.67631	TAA	T
BAS5180	0.67435	TAA	T
BAS3881	0.67405	TAA	T
BAS0841	0.66984	TAA	T
BAS0815	0.6698	TAA	A
BAS4340	0.66706	TAA	G
BAS4177	0.66576	TAA	T
BAS4492	0.66493	TAA	G
BAS0127	0.66406	TAA	G
BAS0119	0.66342	TAA	A
BAS5238	0.66069	TAA	T
BAS0126	0.66021	TAA	T
BAS0329	0.66018	TAA	T
BAS0109	0.66	TAA	T
BAS2635	0.65901	TAA	T
BAS0138	0.65815	TAA	T
BAS5325	0.65509	TAA	T
BAS4556	0.65471	TAA	T
BAS4579	0.65409	TAA	T
BAS1420	0.65393	TAA	T
BAS3679	0.6538	TAA	T
BAS1225	0.65362	TAA	C
BAS0144	0.65257	TAA	T
BAS4537	0.64946	TAA	T
BAS1071	0.64934	TAA	T
BAS4914	0.64865	TAA	T
BAS5213	0.64585	TAA	T
BAS3659	0.64515	TAG	T
BAS1176	0.64513	TGA	T
BAS4213	0.64495	TAA	T
BAS4472	0.64277	TAA	G
BAS4454	0.64211	TAA	A
BAS5160	0.63824	TAA	G
BAS3576	0.63687	TAA	T
BAS5157	0.63546	TAA	T
BAS0808	0.63242	TAA	T
BAS4796	0.63124	TAA	T
BAS0295	0.63051	TAA	G
BAS3959	0.63035	TAA	T
BAS0561	0.62908	TAA	T
BAS4933	0.62735	TAA	T
BAS4847	0.6263	TAA	T
BAS2908	0.62612	TAA	T
BAS4208	0.6236	TAA	G
BAS5187	0.62318	TAA	T
BAS1285	0.62208	TGA	A
BAS3675	0.62201	TAA	T
BAS4168	0.62193	TAA	G
BAS0143	0.62167	TAA	T
BAS0336	0.62156	TAA	T
BAS5229	0.61949	TAA	T
BAS4455	0.61803	TAA	T
BAS4850	0.61585	TAA	T
BAS5169	0.61393	TAA	T
BAS0254	0.61256	TAG	T
BAS0128	0.61255	TAA	G
BAS0114	0.609	TAA	T
BAS4748	0.60831	TGA	T
BAS0123	0.6046	TAA	A
BAS4875	0.60424	TAA	T
BAS2738	0.60331	TAA	T
BAS2213	0.60329	TAA	A
BAS4660	0.60268	TAA	T
BAS2156	0.60148	TAA	G
BAS3868	0.60098	TAA	A
BAS4587	0.60088	TAA	T
BAS0252	0.60077	TAA	T
BAS5155	0.60054	TAA	G
BAS4789	0.60025	TAA	T
BAS0096	0.59988	TAA	A
BAS4284	0.59937	TAA	A
BAS0842	0.59918	TAA	G
BAS3958	0.59904	TAA	T
BAS4297	0.59737	TAA	G
BAS4569	0.59711	TAA	T
BAS4275	0.59686	TAA	T
BAS5320	0.59511	TAA	T
BAS0022	0.59474	TAG	G
BAS4767	0.59423	TAA	T
BAS4661	0.59395	TAA	G
BAS1754	0.59367	TAA	T
BAS5000	0.59335	TAA	T
BAS3470	0.59283	TAA	T
BAS4637	0.59221	TAA	T
BAS0307	0.59209	TAA	T
BAS4508	0.59191	TAA	T
BAS3549	0.5879	TAA	G
BAS2826	0.58763	TAA	T
BAS5159	0.58747	TGA	G
BAS3972	0.58533	TAA	T
BAS1582	0.58408	TAA	T
BAS4355	0.58401	TAA	A
BAS2748	0.58354	TAA	T
BAS4986	0.58222	TAA	T
BAS4493	0.58213	TAA	T
BAS3658	0.58211	TAA	G
BAS3721	0.58203	TAA	G
BAS1099	0.58136	TAA	C
BAS5137	0.58081	TAA	T
BAS4521	0.57979	TAA	T
BAS0279	0.57927	TGA	A
BAS4303	0.57817	TAA	T
BAS0103	0.57728	TAA	A
BAS3701	0.57664	TAA	T
BAS4830	0.57646	TAA	T
BAS3891	0.57629	TAA	A
BAS1372	0.5762	TAA	T
BAS4471	0.57595	TAA	T
BAS3997	0.57532	TAG	G
BAS4458	0.57426	TAA	G
BAS2911	0.57416	TAA	G
BAS4311	0.57391	TAA	T
BAS4931	0.5739	TAA	G
BAS0233	0.57371	TAA	T
BAS1425	0.57321	TAA	T
BAS4317	0.57215	TAA	G
BAS0961	0.56983	TAA	A
BAS4456	0.56882	TAA	G
BAS1227	0.56824	TAA	G
BAS4487	0.56779	TAA	T
BAS1408	0.56775	TAA	A
BAS0306	0.56756	TAA	G
BAS0581	0.56546	TAG	T
BAS3733	0.56523	TAA	C
BAS0102	0.56499	TAA	T
BAS0131	0.56471	TAA	T
BAS3408	0.56435	TAA	A
BAS5322	0.56432	TAA	A
BAS3441	0.56429	TAA	G
BAS5170	0.56426	TAA	T
BAS3687	0.56412	TAA	T
BAS5309	0.56307	TAA	T
BAS5328	0.56229	TAA	T
BAS0158	0.56175	TAA	T
BAS3747	0.56173	TAA	G
BAS3643	0.56169	TAA	T
BAS4067	0.56121	TAG	G
BAS4298	0.56072	TAG	G
BAS3209	0.55952	TAA	A
BAS3664	0.55885	TGA	T
BAS0641	0.55823	TAA	T
BAS4231	0.558	TAA	A
BAS4214	0.55793	TAA	T
BAS0499	0.55787	TAA	T
BAS5059	0.55728	TAA	T
BAS3996	0.55721	TGA	C
BAS3667	0.5571	TAG	A
BAS0200	0.55604	TAA	A
BAS4350	0.55501	TAA	T
BAS5128	0.55456	TAA	A
BAS0669	0.55382	TAA	T
BAS0015	0.55331	TAA	A
BAS4704	0.55312	TGA	A
BAS1076	0.55253	TAA	A
BAS0668	0.5518	TGA	G
BAS4161	0.55168	TAG	G
BAS4116	0.55165	TAA	C
BAS1844	0.5514	TAA	T
BAS1910	0.55135	TAA	T
BAS5188	0.55121	TAG	T
BAS4712	0.551	TAG	T
BAS4070	0.5507	TAA	T
BAS3686	0.55066	TAA	T
BAS5165	0.55013	TAA	T
BAS3629	0.55005	TAA	A
BAS1784	0.54981	TAA	T
BAS0637	0.54948	TAA	T
BAS5081	0.54879	TAA	T
BAS3670	0.54782	TAG	G
BAS1177	0.54736	TAA	A
BAS4919	0.54731	TAG	T
BAS3583	0.5472	TAA	T
BAS5248	0.54664	TAA	T
BAS0277	0.54622	TAA	A
BAS5219	0.54606	TAA	G
BAS4812	0.54603	TAA	G
BAS4338	0.54601	TAA	G
BAS4790	0.54521	TAA	T
BAS4130	0.54495	TGA	A
BAS0489a	0.54447	TAG	T
BAS4180	0.54425	TAA	A
BAS4083	0.54418	TAG	T
BAS0481	0.54384	TAA	A
BAS1370	0.54374	TAA	T
BAS0160	0.54342	TAG	G
BAS0049	0.54339	TAA	T
BAS5039	0.54302	TAA	T
BAS0011	0.54288	TAA	T
BAS1270	0.54269	TAA	T
BAS5262	0.5426	TAA	T
BAS4953	0.54213	TAG	T
BAS5266	0.54206	TAA	C
BAS4385	0.54169	TAA	A
BAS1521	0.54107	TAA	T
BAS1898	0.54061	TAG	T
BAS1961	0.54053	TAA	A
BAS4115	0.54053	TAA	A
BAS4725	0.54048	TAA	G
BAS5085	0.5404	TAA	A
BAS0197	0.5403	TAA	G
BAS5065	0.53968	TAA	T
BAS0118	0.53963	TAA	A
BAS0137	0.53946	TGA	G
BAS0418	0.53943	TAA	T
BAS5239	0.53931	TAA	A
BAS3757	0.53875	TAA	A
BAS4877	0.53861	TAA	T
BAS2734	0.53806	TAA	T
BAS5204	0.53783	TAA	A
BAS2085	0.53756	TAA	T
BAS0812	0.53745	TAG	T
BAS3955	0.53721	TAA	T
BAS4523	0.53711	TAA	T
BAS0191	0.53667	TAA	A
BAS0960	0.53665	TAA	T
BAS5038	0.53645	TAA	T
BAS1392	0.53639	TAG	T
BAS3120	0.5362	TAA	G
BAS3746	0.53566	TAA	T
BAS1819	0.53529	TAA	G
BAS0064	0.53515	TAA	G
BAS1141	0.53437	TAA	T
BAS0013	0.53424	TAA	T
BAS4402	0.53415	TAA	A
BAS3737	0.53393	TGA	T
BAS0087	0.53363	TAA	C
BAS0314	0.53265	TAA	T
BAS4190	0.53246	TAA	T
BAS4848	0.5322	TAA	T
BAS5007	0.53214	TAA	G
BAS0305	0.53169	TAG	A
BAS0577	0.53075	TAA	A
BAS3275	0.53067	TAA	T
BAS5154	0.52976	TAA	A
BAS4418	0.52966	TGA	T
BAS1673	0.52945	TAA	T
BAS4194	0.52928	TAG	G
BAS0711	0.52873	TAA	A
BAS4876	0.52845	TAA	A
BAS5287	0.52821	TAA	T
BAS1284	0.52813	TAA	T
BAS5178	0.52685	TAA	T
BAS4779	0.52672	TAA	A
BAS4066	0.5262	TAA	T
BAS1467	0.52548	TAA	T
BAS3652	0.52513	TAA	G
BAS4956	0.52434	TAA	G
BAS4369	0.52429	TAA	T
BAS4545	0.52408	TAA	A
BAS4840	0.52382	TAA	T
BAS0510	0.52364	TAA	T
BAS4375	0.52363	TAA	G
BAS0361	0.52354	TAA	A
BAS0317	0.52316	TAA	A
BAS0681	0.52271	TAA	T
BAS1835	0.52258	TAA	A
BAS4065	0.5224	TAA	A
BAS0076	0.52226	TAA	G
BAS0095	0.52226	TAA	T
BAS5167	0.52208	TAA	T
BAS4329	0.52188	TAA	T
BAS1651	0.52157	TAG	A
BAS0195	0.52117	TAA	T
BAS2733	0.52086	TAG	T
BAS4381	0.52065	TAA	C
BAS1382	0.52055	TAA	T
BAS5182	0.52019	TAA	A
BAS1855	0.52019	TAA	A
BAS5037	0.52008	TAA	T
BAS4131	0.5195	TAA	C
BAS4312	0.5193	TAA	T
BAS4424	0.51909	TGA	T
BAS3668	0.51903	TAG	T
BAS4349	0.51884	TAG	G
BAS3180	0.51876	TAA	A
BAS5278	0.5183	TAG	G
BAS1959	0.51819	TAA	A
BAS4647	0.518	TAA	T
BAS3440	0.51794	TAA	A
BAS4218	0.51789	TAA	T
BAS3960	0.51761	TAG	G
BAS0748	0.51716	TAA	T
BAS3739	0.51653	TGA	A
BAS1287	0.51644	TGA	C
BAS0951	0.51638	TAA	A
BAS3627	0.51622	TAA	A
BAS1006	0.51611	TGA	T
BAS5161	0.51565	TAA	T
BAS4589	0.51565	TAA	G
BAS4165	0.51549	TAA	G
BAS4209	0.51509	TAA	A
BAS5056	0.51508	TAA	A
BAS2095	0.51467	TAA	T
BAS4278	0.51457	TAA	A
BAS5235	0.51368	TAA	A
BAS5164	0.51367	TAA	G
BAS5181	0.51337	TAA	A
BAS1878	0.51311	TAA	T
BAS4212	0.51306	TAA	T
BAS0623	0.51283	TAA	T
BAS4228	0.51222	TGA	A
BAS0493	0.51217	TAA	T
BAS4717	0.51195	TAA	A
BAS1109	0.51157	TAA	T
BAS3662	0.51136	TAA	T
BAS0628	0.51127	TAA	G
BAS2111	0.51121	TAA	T
BAS3722	0.51094	TAA	T
BAS4476	0.51079	TAG	C
BAS1339	0.51072	TAG	A
BAS1889	0.51053	TAA	T
BAS3676	0.51047	TAA	A
BAS3623	0.51043	TAA	G
BAS0724	0.51024	TAA	A
BAS4089	0.5102	TAA	T
BAS4486	0.51	TAA	T
BAS1228	0.50998	TAA	T
BAS3147	0.50979	TAA	A
BAS1587	0.50911	TAG	A
BAS4497	0.50904	TAA	G
BAS1756	0.50896	TAA	T
BAS0285	0.50873	TAA	T
BAS3964	0.50859	TGA	G
BAS0786	0.50848	TAG	A
BAS1735	0.50828	TGA	A
BAS2189	0.50816	TAA	T
BAS0081	0.5081	TAA	G
BAS3698	0.50788	TAA	G
BAS4797	0.5075	TAA	T
BAS1105	0.50733	TAA	T
BAS2334	0.50722	TAA	T
BAS4540	0.50717	TAG	T
BAS0386	0.50683	TAA	T
BAS5158	0.5067	TAG	G
BAS4068	0.50667	TAA	A
BAS1406	0.50643	TAA	A
BAS4085	0.50632	TAA	T
BAS1139	0.50621	TAA	A
BAS0133	0.50586	TAA	T
BAS1508	0.50547	TAA	T
BAS3831	0.50543	TGA	T
BAS3210	0.50508	TAA	A
BAS4296	0.50503	TAA	A
BAS4001	0.50475	TAA	C
BAS1194	0.50471	TAA	T
BAS4826	0.50435	TAA	A
BAS2122	0.50399	TGA	T
BAS2290	0.50365	TAG	G
BAS3193	0.50332	TAA	G
BAS1223	0.50289	TAA	T
BAS4129	0.50277	TGA	T
BAS1458	0.50276	TAA	T
BAS2417	0.50253	TAG	T
BAS4689	0.50224	TAA	G
BAS1468	0.50173	TAG	T
BAS1144	0.50171	TAG	T
BAS1202	0.50166	TAA	G
BAS3738	0.50155	TAG	A
BAS4575	0.50127	TAA	G
BAS4643	0.50122	TAA	G
BAS5208	0.50103	TAA	T
BAS2145	0.50096	TGA	A
BAS4792	0.50095	TAA	G
BAS0472	0.50087	TAA	A
BAS4591	0.50059	TAA	G
BAS2762	0.50056	TAA	T
BAS4148	0.50046	TAA	T
BAS2188	0.50013	TAA	A
BAS1770	0.50009	TAA	T
BAS0627	0.50002	TAA	A
BAS0148	0.49997	TAA	A
BAS0947	0.49983	TAA	T
BAS2369	0.49966	TAA	A
BAS0666	0.49952	TAA	T
BAS1407	0.4995	TAA	A
BAS3403	0.49941	TAA	C
BAS3179	0.49933	TAA	T
BAS4451	0.49899	TAG	T
BAS0196	0.49871	TAA	A
BAS5281	0.49828	TAA	T
BAS5131	0.49824	TAA	G
BAS4619	0.49821	TGA	T
BAS2990	0.4979	TAA	T
BAS0863	0.49753	TAG	A
BAS3772	0.49749	TAA	G
BAS4853	0.49684	TAA	T
BAS0047	0.4966	TAA	A
BAS0823	0.49632	TAA	T
BAS1017	0.49618	TAA	A
BAS1711	0.49597	TAA	T
BAS2163	0.49586	TAG	C
BAS4052	0.49582	TAA	T
BAS4021	0.49546	TAA	A
BAS4584	0.49501	TAA	A
BAS4419	0.49497	TAA	T
BAS3995	0.49484	TAA	T
BAS3922	0.49478	TAA	G
BAS5044	0.49466	TAA	C
BAS0037	0.49462	TAA	T
BAS4713	0.49439	TAA	T
BAS0667	0.49416	TAA	A
BAS5176	0.49414	TAG	T
BAS3348	0.49389	TAA	C
BAS4955	0.49387	TAA	T
BAS1090	0.4937	TAA	A
BAS0177	0.49353	TAG	G
BAS5326	0.49346	TAA	T
BAS0650	0.49337	TAA	T
BAS4478	0.4933	TAA	G
BAS0838	0.4927	TAA	C
BAS0730	0.49252	TAA	T
BAS4477	0.49252	TAA	A
BAS3508	0.49216	TAA	G
BAS1104	0.49203	TAA	A
BAS3912	0.4918	TAA	T
BAS4291	0.4918	TAA	A
BAS3341	0.49132	TAA	C
BAS5221	0.49127	TAA	T
BAS0281	0.49111	TAA	A
BAS4358	0.49086	TAA	T
BAS0358	0.49046	TAA	T
BAS2862	0.48979	TAA	A
BAS0978	0.48972	TAG	T
BAS2193	0.48967	TAA	T
BAS4447	0.48956	TAG	A
BAS0579	0.4894	TAA	T
BAS4114	0.48931	TGA	C
BAS2374	0.48918	TAA	A
BAS4069	0.48881	TGA	G
BAS0414	0.48877	TAA	A
BAS0283	0.48869	TGA	G
BAS1195	0.48867	TAA	T
BAS1401	0.48847	TAA	T
BAS0318	0.48832	TAA	T
BAS5026	0.48825	TGA	T
BAS0063	0.48807	TAA	T
BAS2472	0.48788	TAA	G
BAS3925	0.48787	TAA	A
BAS0909	0.48761	TAA	A
BAS1192	0.48741	TAA	T
BAS4879	0.48733	TAA	C
BAS1541	0.48724	TAA	T
BAS0014	0.48704	TAA	G
BAS3818	0.4869	TAA	T
BAS0390	0.48681	TAA	A
BAS3409	0.48676	TAA	C
BAS0245	0.48628	TAG	G
BAS3736	0.48605	TGA	A
BAS0280	0.48571	TGA	A
BAS4313	0.48562	TAA	A
BAS1230	0.48542	TAA	T
BAS1235	0.48493	TAA	G
BAS4413	0.48479	TGA	G
BAS4519	0.48478	TGA	A
BAS4059	0.48476	TAA	G
BAS4086	0.48441	TAA	T
BAS0907	0.48409	TAG	G
BAS3379	0.4837	TAA	T
BAS5272	0.48366	TAG	C
BAS0452	0.48332	TAA	T
BAS1084	0.48328	TAA	A
BAS4009	0.48327	TAA	G
BAS4488	0.48324	TAA	G
BAS1148	0.48315	TAA	T
BAS1682	0.48314	TAA	C
BAS0017	0.48303	TAA	A
BAS0636	0.48293	TAA	A
BAS5242	0.48287	TAA	A
BAS3696	0.48268	TAA	G
BAS4270	0.48254	TAA	T
BAS4003	0.48238	TAA	A
BAS4980	0.48238	TAA	T
BAS3203	0.48229	TAA	T
BAS4365	0.48195	TAA	A
BAS4467	0.48188	TAA	T
BAS4200	0.4818	TAG	A
BAS4905	0.48163	TAG	C
BAS4030	0.48112	TAA	T
BAS2529	0.48096	TAA	T
BAS4808	0.4804	TAA	T
BAS1217	0.4803	TAA	T
BAS5240	0.48029	TAA	T
BAS1442	0.48023	TAA	A
BAS4594	0.48017	TAA	T
BAS4187	0.48016	TAA	G
BAS3648	0.47996	TAA	A
BAS5198	0.47973	TAA	A
BAS3884	0.47967	TAA	T
BAS5114	0.47951	TAA	A
BAS5048	0.47917	TAA	A
BAS4420	0.4789	TAG	T
BAS0564	0.4784	TAA	A
BAS2195	0.47813	TAA	A
BAS0497	0.47809	TAA	A
BAS1197	0.47807	TAA	T
BAS5332	0.47787	TAA	A
BAS2679	0.47771	TAA	A
BAS3683	0.47771	TAG	T
BAS2178	0.47746	TAA	T
BAS2010	0.47739	TAA	A
BAS4958	0.47727	TAG	A
BAS3065	0.47688	TAA	A
BAS3803	0.47687	TAA	T
BAS4583	0.4766	TAA	T
BAS3918	0.47651	TAA	A
BAS1475	0.47616	TAA	A
BAS4306	0.47606	TAA	A
BAS0626	0.47598	TAA	G
BAS4412	0.47559	TAA	T
BAS2192	0.47545	TAA	T
BAS4090	0.47516	TAA	A
BAS2943	0.47493	TGA	A
BAS2588	0.47475	TAA	G
BAS1667	0.47447	TAA	A
BAS1278	0.47429	TAA	T
BAS3734	0.47418	TGA	A
BAS3327	0.47403	TAA	G
BAS1000	0.47402	TAA	G
BAS3836	0.47396	TAA	A
BAS0698	0.47383	TAA	T
BAS4359	0.47374	TAA	T
BAS1061	0.47373	TAG	A
BAS4726	0.47362	TGA	T
BAS5218	0.47347	TAA	A
BAS3197	0.47335	TAG	T
BAS4642	0.47323	TGA	T
BAS1880	0.47321	TGA	A
BAS0248	0.47302	TAA	A
BAS3829	0.47297	TAA	A
BAS2205	0.47284	TAG	G
BAS3735	0.47269	TAA	T
BAS3906	0.47263	TAA	A
BAS5033	0.47231	TAA	A
BAS0032	0.47214	TGA	A
BAS3395	0.47191	TAA	T
BAS3293	0.47171	TAA	A
BAS1052	0.47162	TAA	A
BAS0278	0.4715	TAA	A
BAS5236	0.47145	TAA	C
BAS0471	0.47139	TAA	T
BAS1218	0.47139	TAA	A
BAS0758	0.47134	TAA	A
BAS5117	0.47127	TAA	A
BAS2318a	0.47116	TAG	T
BAS2835	0.47084	TAA	T
BAS0814	0.47081	TAA	A
BAS3227	0.47081	TAA	A
BAS4560	0.47078	TAA	G
BAS1562	0.47076	TGA	A
BAS5116	0.47048	TAG	T
BAS3718	0.47025	TAG	G
BAS4852	0.47007	TAA	A
BAS4457	0.47006	TAA	A
BAS4448	0.46992	TAA	C
BAS1681	0.46977	TAG	A
BAS4199	0.46966	TAA	A
BAS0043	0.46962	TAG	T
BAS1608	0.46947	TAG	A
BAS4033	0.46945	TAA	A
BAS0410	0.46941	TAA	A
BAS3717	0.46938	TGA	G
BAS4301	0.46936	TAA	T
BAS1470	0.46932	TAA	G
BAS4046	0.46912	TAA	A
BAS0067	0.46907	TAA	T
BAS4102	0.46904	TAA	T
BAS1267	0.46886	TAA	T
BAS4922	0.4688	TAA	G
BAS2102	0.46868	TAA	T
BAS4687	0.46829	TAA	A
BAS1423	0.46827	TAG	A
BAS2094	0.4682	TAA	T
BAS1067	0.46812	TAA	G
BAS5058	0.46779	TAA	C
BAS5185	0.46773	TAA	A
BAS0425	0.46768	TAA	A
BAS2199	0.46737	TAA	C
BAS3699	0.46729	TAG	G
BAS0031	0.46713	TAA	T
BAS1386	0.467	TGA	T
BAS3887	0.4669	TAA	G
BAS5339	0.46686	TGA	G
BAS4393	0.46683	TAA	A
BAS3268	0.46677	TAG	A
BAS4410	0.46676	TAA	G
BAS1560	0.46662	TAG	C
BAS1229	0.46655	TGA	T
BAS0578	0.46631	TAA	A
BAS0446	0.46606	TAA	T
BAS4605	0.46604	TAA	T
BAS0851	0.46589	TAA	T
BAS3697	0.46574	TAG	G
BAS2942	0.46564	TAA	A
BAS5015	0.46531	TAA	G
BAS3689	0.46517	TAA	G
BAS4913	0.46501	TAA	C
BAS1222	0.46487	TAA	A
BAS3716	0.46474	TAG	C
BAS4547	0.46464	TAA	G
BAS3622	0.46443	TAA	T
BAS3859	0.46439	TAA	A
BAS5129	0.46437	TAA	A
BAS0759	0.46433	TAA	T
BAS3705	0.46418	TGA	A
BAS4020	0.46414	TAA	T
BAS3492	0.46412	TAA	T
BAS2613	0.46412	TAG	A
BAS4367	0.46408	TGA	A
BAS2565	0.46398	TAA	A
BAS4302	0.46394	TAA	T
BAS0039	0.46393	TGA	A
BAS0198	0.46385	TAA	T
BAS0012	0.4636	TAA	A
BAS4957	0.46344	TAA	G
BAS3944	0.46335	TAA	A
BAS2267	0.46325	TAA	A
BAS4294	0.4632	TAA	C
BAS1757	0.46308	TAA	G
BAS4849	0.46294	TAA	T
BAS0746	0.46291	TAA	T
BAS4827	0.46275	TAA	T
BAS4409	0.46262	TAA	G
BAS0945	0.46256	TAA	A
BAS5115	0.46239	TAA	T
BAS3773	0.46224	TAA	A
BAS4528	0.46216	TGA	G
BAS0319	0.46187	TAA	C
BAS1454	0.46173	TAA	T
BAS0858	0.46156	TAA	G
BAS3491	0.46134	TAA	T
BAS2319	0.46121	TAA	T
BAS4366	0.46115	TGA	C
BAS3208	0.46113	TGA	A
BAS5156	0.4611	TAG	T
BAS4705	0.46109	TAA	T
BAS2744	0.46103	TAA	A
BAS1050	0.46095	TAA	T
BAS4441	0.46065	TGA	T
BAS0075	0.46064	TAA	T
BAS0048	0.46047	TAA	T
BAS1701	0.46036	TAA	A
BAS0006	0.46029	TAA	G
BAS3845	0.46012	TAA	A
BAS1096	0.4601	TAA	T
BAS1978	0.45986	TAA	A
BAS0831	0.45983	TAA	G
BAS4295	0.45981	TAA	A
BAS1421	0.45976	TAA	A
BAS1145	0.45957	TAA	A
BAS2914	0.45954	TAA	G
BAS4773	0.45942	TAA	T
BAS4376	0.45937	TAA	G
BAS0299	0.45887	TAA	T
BAS0586	0.45879	TAA	G
BAS3223	0.45874	TAA	A
BAS0226	0.45872	TAA	A
BAS0437	0.45859	TAA	T
BAS1154	0.45809	TAA	A
BAS0445	0.45802	TAA	T
BAS1979	0.45795	TAG	A
BAS3793	0.45792	TAG	A
BAS0905	0.45791	TAA	G
BAS5335	0.45775	TAA	A
BAS0239	0.45768	TAA	T
BAS4277	0.45766	TAA	G
BAS0002	0.45759	TAA	G
BAS5319	0.4573	TAG	T
BAS4171	0.45727	TGA	T
BAS1087	0.45704	TAA	T
BAS4723	0.45687	TAG	C
BAS4227	0.45683	TAA	A
BAS3651	0.45679	TAA	G
BAS3134	0.45675	TAA	G
BAS0563	0.45671	TAA	A
BAS0654	0.45668	TAA	A
BAS4158	0.45663	TGA	G
BAS0005	0.45658	TAA	A
BAS0999	0.45656	TAA	A
BAS1101	0.45638	TAA	A
BAS1544	0.45627	TAA	G
BAS1103	0.45626	TAA	A
BAS3808	0.45625	TAG	C
BAS4691	0.45621	TAA	A
BAS0387	0.45616	TAA	G
BAS3910	0.45607	TAA	T
BAS2915	0.45606	TAA	A
BAS3750	0.45606	TAA	T
BAS3378	0.45603	TAA	T
BAS3932	0.45592	TAA	A
BAS3742	0.45547	TAA	A
BAS4495	0.45543	TAG	A
BAS4602	0.45524	TAG	T
BAS5237	0.45518	TAA	A
BAS0364	0.45514	TAA	A
BAS5241	0.455	TAA	G
BAS5310	0.45491	TAA	A
BAS2133	0.4549	TAA	T
BAS2657	0.45484	TAA	A
BAS1210	0.45472	TGA	C
BAS0088	0.45464	TAA	T
BAS0661	0.45463	TGA	T
BAS4361	0.45458	TAA	T
BAS4193	0.45457	TAA	A
BAS5069	0.45457	TAA	A
BAS1209	0.45447	TAA	T
BAS5230	0.45446	TAA	G
BAS0821	0.45444	TAA	C
BAS5025	0.45422	TGA	C
BAS3715	0.45414	TGA	C
BAS0269	0.45411	TAG	A
BAS3621	0.45408	TAA	T
BAS0020	0.45382	TAA	C
BAS0567	0.45361	TAA	G
BAS3965	0.45354	TAA	T
BAS3168	0.45347	TAA	T
BAS1668	0.4532	TAG	A
BAS2718	0.45316	TAA	A
BAS1117	0.45314	TAA	A
BAS0315	0.45313	TAA	C
BAS4534	0.45296	TAG	G
BAS4976	0.45293	TAA	T
BAS3986	0.4528	TAG	C
BAS0553	0.45253	TAA	T
BAS1266	0.45234	TGA	A
BAS0304	0.45231	TAA	A
BAS4836	0.45227	TAG	T
BAS2375	0.45224	TAA	A
BAS0354	0.45198	TAG	T
BAS2887	0.45192	TAA	C
BAS3479	0.45191	TAA	G
BAS2190	0.45188	TAG	A
BAS3392	0.45152	TAA	C
BAS0584	0.4514	TAA	A
BAS1116	0.45129	TAA	T
BAS0308	0.45128	TAA	A
BAS1107	0.45118	TAA	A
BAS4690	0.45111	TGA	T
BAS1443	0.4509	TGA	G
BAS1383	0.45079	TAA	T
BAS0649	0.45059	TAA	A
BAS0505	0.45044	TAA	T
BAS5192	0.45042	TAA	A
BAS1871	0.45042	TAA	A
BAS4828	0.45032	TGA	A
BAS4004	0.4503	TAA	A
BAS2747	0.45026	TAA	T
BAS3913	0.45026	TAA	A
BAS4210	0.45019	TGA	T
BAS2216	0.45005	TAA	A
BAS5133	0.44999	TAA	T
BAS2598	0.44999	TAA	T
BAS3740	0.44994	TAA	A
BAS0155	0.44975	TAA	A
BAS1917	0.44974	TAA	T
BAS5179	0.44959	TAA	G
BAS3433	0.44946	TAA	A
BAS0655	0.44945	TAA	A
BAS0324	0.44929	TAA	A
BAS2207	0.44925	TAA	T
BAS0176	0.44922	TGA	A
BAS1718	0.44915	TAA	T
BAS4580	0.44888	TAA	A
BAS3530	0.44874	TAG	A
BAS1713	0.44862	TAG	G
BAS3099	0.44855	TAA	A
BAS2816	0.44847	TAA	T
BAS3286	0.44847	TGA	G
BAS0382	0.44847	TGA	G
BAS1416	0.44844	TAA	A
BAS1830	0.44838	TAA	T
BAS0385	0.44825	TAA	T
BAS4475	0.44819	TAA	T
BAS1630	0.44817	TAA	A
BAS0694	0.44806	TAA	A
BAS4484	0.44806	TAG	G
BAS0018	0.44796	TAA	T
BAS0397	0.44796	TAA	A
BAS2586	0.44794	TAA	A
BAS3929	0.44786	TAA	G
BAS2424	0.44784	TAA	T
BAS0554	0.44775	TAA	T
BAS0046	0.44772	TAA	T
BAS1977	0.44772	TAA	A
BAS4596	0.44771	TAA	T
BAS4253	0.44766	TGA	A
BAS4186	0.44762	TAA	G
BAS3827	0.4472	TAA	A
BAS0190	0.44717	TAG	G
BAS4242	0.44716	TAA	A
BAS1860	0.44709	TAA	A
BAS0638	0.44703	TAA	T
BAS3571	0.44702	TAA	T
BAS2992	0.44702	TAA	T
BAS2347	0.44695	TGA	G
BAS0882	0.44673	TAA	A
BAS4082	0.4467	TAA	T
BAS5336	0.44658	TAA	A
BAS4948	0.4465	TAA	T
BAS4252	0.44649	TAA	A
BAS1471	0.44634	TAA	A
BAS5106	0.4463	TGA	T
BAS2528	0.44621	TAG	T
BAS1428	0.44609	TAA	G
BAS0066	0.44599	TAA	T
BAS0768	0.44593	TGA	C
BAS3967	0.44587	TAA	A
BAS1665	0.44582	TAA	T
BAS4936	0.44577	TAA	T
BAS5120	0.44574	TGA	A
BAS4111	0.44551	TAA	G
BAS2776	0.44544	TAA	T
BAS5166	0.44536	TAA	A
BAS4096	0.44532	TAG	G
BAS3377	0.44529	TAA	A
BAS4582	0.44525	TAG	G
BAS2939	0.4452	TAG	G
BAS1060	0.44518	TGA	T
BAS2940	0.44514	TAA	T
BAS0697	0.44506	TGA	T
BAS3858	0.44504	TAA	A
BAS1199	0.44499	TAA	T
BAS0029	0.44499	TGA	A
BAS1196	0.44493	TAG	G
BAS4079	0.44487	TAA	C
BAS1997	0.44486	TAA	G
BAS4909	0.44474	TGA	G
BAS5109	0.44471	TAA	T
BAS3704	0.4445	TAA	G
BAS4820	0.44447	TAA	A
BAS0665	0.44437	TAG	A
BAS1253	0.44433	TAA	T
BAS0708	0.44428	TAA	T
BAS1971	0.44425	TAA	C
BAS5051	0.44423	TAA	C
BAS2791	0.44418	TAA	A
BAS2221	0.44408	TAA	A
BAS0891	0.44399	TAA	C
BAS0690	0.44397	TAA	A
BAS4990	0.4439	TAA	T
BAS4316	0.4439	TGA	G
BAS2569	0.44388	TAG	A
BAS4202	0.44385	TGA	A
BAS2082	0.44379	TAA	T
BAS4027	0.44373	TAA	G
BAS3454	0.44369	TAA	A
BAS2021	0.44368	TAA	C
BAS2857	0.44363	TAA	G
BAS0680	0.44357	TGA	G
BAS1260	0.44343	TAA	T
BAS3833	0.44338	TGA	G
BAS1357	0.44333	TAA	A
BAS0922	0.44321	TAA	G
BAS4444	0.44319	TAA	A
BAS4751	0.44315	TGA	A
BAS2846	0.4431	TGA	A
BAS4482	0.44303	TAA	G
BAS3644	0.44292	TAG	G
BAS4924	0.44291	TAA	T
BAS0166	0.4429	TAA	A
BAS3650	0.44287	TAA	T
BAS4459	0.44282	TGA	G
BAS0085	0.44279	TGA	T
BAS0976	0.44271	TAA	T
BAS2377	0.44256	TAA	G
BAS0353	0.44248	TAA	A
BAS3754	0.44246	TAA	G
BAS0040	0.44224	TAA	G
BAS4392	0.44215	TAA	G
BAS1924	0.44213	TAA	G
BAS2091	0.44205	TAA	T
BAS5060	0.44203	TGA	C
BAS4377	0.44196	TAG	A
BAS3961	0.44194	TAA	A
BAS1650	0.44177	TAA	T
BAS0391	0.44174	TAA	A
BAS2515	0.44169	TAA	C
BAS2350	0.44159	TAG	A
BAS3671	0.44155	TAA	A
BAS5012	0.44153	TAA	A
BAS4233	0.44151	TAA	T
BAS0685	0.44143	TAA	A
BAS3471	0.44143	TAA	A
BAS4108	0.44143	TAA	G
BAS1995	0.44134	TGA	A
BAS5030	0.44125	TAA	A
BAS3758	0.44125	TAA	A
BAS0600	0.44122	TAA	A
BAS3005	0.4412	TAA	G
BAS0726	0.4412	TAG	T
BAS3434	0.44109	TAA	A
BAS2998	0.44108	TAA	T
BAS0468	0.44107	TAG	A
BAS2847	0.44101	TAA	C
BAS3693	0.44099	TAA	T
BAS0286	0.44094	TAA	T
BAS0572	0.44087	TAA	T
BAS3618	0.44054	TGA	G
BAS0535	0.44052	TAA	T
BAS3991	0.44046	TAA	T
BAS5193	0.44043	TAA	T
BAS5050	0.44034	TAA	T
BAS1216	0.44026	TGA	A
BAS4063	0.44024	TGA	T
BAS0718	0.44018	TAA	T
BAS0326	0.44011	TAA	A
BAS1476	0.44011	TAA	A
BAS1106	0.44009	TAA	T
BAS1447	0.44007	TAA	A
BAS1414	0.44003	TAA	T
BAS3550	0.43997	TAA	A
BAS3656	0.43988	TAA	T
BAS0140	0.43976	TGA	T
BAS0132	0.43975	TAA	G
BAS1161	0.43974	TAA	A
BAS0232	0.4397	TAA	T
BAS1159	0.43956	TGA	A
BAS2217	0.43948	TAA	T
BAS5035	0.43947	TAA	A
BAS4081	0.43939	TAA	C
BAS2201	0.43938	TAA	T
BAS0630	0.43927	TGA	A
BAS4357	0.43925	TAA	G
BAS2088	0.43921	TAA	T
BAS0979	0.43914	TAG	C
BAS1254	0.43913	TAA	A
BAS4023	0.43912	TAA	G
BAS0074	0.43912	TAA	C
BAS1716	0.43909	TAG	A
BAS0291	0.43896	TAG	G
BAS1114	0.43889	TAA	C
BAS3653	0.43886	TAA	A
BAS1307	0.43885	TAA	C
BAS0091	0.43876	TAA	A
BAS5028	0.43875	TAA	T
BAS3700	0.43873	TAA	G
BAS3672	0.43861	TAG	C
BAS2351	0.43851	TAA	T
BAS4254	0.43848	TAA	A
BAS1415	0.43844	TAA	A
BAS2027	0.43837	TAA	A
BAS1717	0.43836	TGA	G
BAS1434	0.43833	TAA	T
BAS3692	0.43823	TAA	G
BAS0802	0.43815	TAG	T
BAS5194	0.43809	TAA	T
BAS3391	0.43806	TAA	A
BAS2587	0.43803	TAA	T
BAS1290	0.43796	TAA	T
BAS3457	0.43793	TAA	G
BAS1691	0.4379	TAA	A
BAS5223	0.43786	TGA	A
BAS5334	0.43782	TAA	T
BAS4244	0.4378	TAA	T
BAS4092	0.43779	TAA	A
BAS5130	0.43773	TAA	T
BAS0549	0.43767	TAA	A
BAS4268	0.43761	TAG	T
BAS3396	0.43754	TAA	C
BAS0421	0.43753	TGA	T
BAS5222	0.43748	TAA	T
BAS5032	0.43746	TAA	A
BAS4465	0.4374	TAA	G
BAS0086	0.43739	TAA	T
BAS4683	0.43733	TAA	A
BAS4630	0.43705	TAA	G
BAS3012	0.43704	TGA	T
BAS3743	0.43687	TAG	T
BAS3443	0.43686	TGA	T
BAS2974	0.43679	TAA	A
BAS2597	0.43671	TAG	T
BAS4747	0.4367	TAA	G
BAS3401	0.43669	TAA	A
BAS3137	0.43652	TAG	T
BAS2448	0.43644	TAG	A
BAS4937	0.43643	TAA	C
BAS3669	0.43639	TGA	T
BAS0205	0.43631	TAA	A
BAS0369	0.43624	TAG	A
BAS0950	0.43622	TAA	T
BAS2640	0.43614	TAA	T
BAS0292	0.43607	TAA	G
BAS0282	0.43605	TAA	G
BAS1456	0.4359	TAA	A
BAS5096	0.43589	TAA	A
BAS5020	0.43584	TGA	G
BAS0766	0.43582	TAA	C
BAS4659	0.43575	TGA	G
BAS2783	0.43571	TAA	A
BAS1206	0.43571	TAA	A
BAS4282	0.43568	TAA	G
BAS1715	0.43566	TAA	G
BAS4568	0.4355	TAA	A
BAS1990	0.43544	TAA	T
BAS4563	0.4354	TAA	A
BAS1637	0.43536	TAA	T
BAS2758	0.43533	TGA	A
BAS0482	0.4352	TAA	T
BAS0592	0.43519	TAA	G
BAS2786	0.43516	TAA	T
BAS1841	0.43507	TAA	C
BAS3030	0.43505	TGA	T
BAS4076	0.435	TGA	G
BAS3661	0.43498	TAA	T
BAS3617	0.43494	TAG	G
BAS3856	0.43487	TAA	A
BAS1561	0.43485	TAA	A
BAS0346	0.43485	TAA	A
BAS0377	0.43484	TAG	G
BAS0538	0.43483	TAA	G
BAS0824	0.43482	TAA	A
BAS4437	0.43482	TAA	A
BAS0050	0.43479	TAA	G
BAS0021	0.43477	TAA	T
BAS1894	0.43463	TAG	T
BAS1274	0.43448	TAA	T
BAS0089	0.43445	TAA	G
BAS0868	0.43443	TAA	A
BAS1984	0.43435	TAA	A
BAS0240	0.43435	TAG	C
BAS1231	0.43409	TAA	A
BAS2335	0.43405	TAG	A
BAS1712	0.43401	TAA	A
BAS3684	0.43391	TGA	G
BAS1473	0.4339	TAA	T
BAS3160	0.43385	TAA	A
BAS4538	0.43379	TAA	C
BAS3781	0.43378	TGA	G
BAS1119	0.43374	TAA	A
BAS2185	0.43371	TAA	G
BAS2964	0.43367	TAA	A
BAS3186	0.43367	TAA	C
BAS3363	0.43362	TAA	T
BAS1102	0.4336	TGA	T
BAS3022	0.43358	TAA	A
BAS0716	0.43356	TAA	T
BAS4211	0.4335	TAA	T
BAS2648	0.43342	TGA	G
BAS4414	0.43333	TAA	G
BAS4181	0.43322	TAA	A
BAS0721	0.43319	TAA	C
BAS4615	0.43314	TAA	T
BAS2086	0.43309	TAA	T
BAS4192	0.43306	TGA	G
BAS0805	0.43305	TAA	C
BAS2612	0.43297	TAG	G
BAS0908	0.43292	TGA	T
BAS5045	0.43284	TAA	T
BAS5076	0.43283	TAA	T
BAS5293	0.43281	TAG	G
BAS1729	0.43276	TAG	G
BAS4422	0.43274	TAA	G
BAS0312	0.43274	TAA	G
BAS5003	0.43266	TAG	A
BAS1998	0.43265	TAA	A
BAS4806	0.43254	TAA	A
BAS4388	0.43241	TAA	T
BAS3367	0.43241	TAA	A
BAS2723	0.43241	TAG	G
BAS4175	0.43226	TAA	A
BAS3565	0.43219	TGA	T
BAS4258	0.43215	TAA	A
BAS5294	0.43213	TAA	C
BAS3680	0.43212	TAA	T
BAS5338	0.43212	TGA	C
BAS1879	0.4321	TAA	G
BAS4005	0.43202	TAA	A
BAS4923	0.43193	TAG	A
BAS1534	0.43188	TGA	G
BAS0973	0.43187	TGA	T
BAS0352	0.43181	TAA	G
BAS0035	0.4317	TAA	G
BAS0516	0.43163	TAA	A
BAS0247	0.43154	TAG	T
BAS0284	0.43142	TAA	C
BAS2364	0.4314	TGA	G
BAS1611	0.43137	TAA	G
BAS0175	0.43135	TAA	A
BAS0565	0.43109	TAA	A
BAS2699	0.43104	TGA	T
BAS0093	0.43101	TAA	T
BAS1528	0.43096	TGA	G
BAS2746	0.43095	TAA	A
BAS0244	0.43092	TGA	T
BAS2084	0.43089	TAA	T
BAS2191	0.43078	TAA	A
BAS0071	0.43073	TAA	T
BAS1129	0.43067	TAG	A
BAS5034	0.43062	TAA	G
BAS0965	0.43048	TGA	G
BAS4293	0.43042	TAA	T
BAS1361	0.4304	TAA	T
BAS2203	0.43029	TAA	G
BAS1034	0.43025	TGA	T
BAS3796	0.4302	TAA	A
BAS3155	0.4301	TAA	A
BAS4196	0.43004	TAG	C
BAS1609	0.43	TAA	A
BAS5297	0.42993	TAG	A
BAS4279	0.42988	TGA	C
BAS0275	0.42986	TAA	A
BAS2884	0.42986	TGA	C
BAS2106	0.42972	TAA	A
BAS5300	0.42961	TAG	T
BAS4256	0.4296	TAG	C
BAS1506	0.42955	TGA	A
BAS4785	0.42954	TAA	A
BAS1019	0.42933	TAA	A
BAS4739	0.4292	TAA	A
BAS0848	0.42908	TAA	A
BAS0629	0.42907	TAA	G
BAS0217	0.4289	TGA	A
BAS3784	0.42886	TAA	A
BAS4045	0.42886	TAA	G
BAS2222	0.42886	TAG	A
BAS3357	0.42885	TAG	A
BAS1215	0.4288	TAA	T
BAS0460	0.42859	TAA	A
BAS3082	0.42846	TAA	T
BAS3619	0.42846	TGA	T
BAS2155	0.42844	TAG	G
BAS0589	0.42841	TGA	T
BAS0218	0.42838	TAA	G
BAS0165	0.42837	TAA	G
BAS5295	0.42837	TAG	A
BAS1325	0.42835	TAA	A
BAS5001	0.42817	TAA	G
BAS0251	0.42814	TGA	G
BAS0932	0.42811	TAA	G
BAS4675	0.42808	TAG	A
BAS4235	0.42799	TAA	A
BAS5288	0.42786	TAA	C
BAS2236	0.42779	TAA	A
BAS2370	0.42771	TAA	G
BAS5136	0.42766	TAG	G
BAS1433	0.42761	TAA	G
BAS2661	0.4276	TAA	T
BAS1213	0.42748	TAA	C
BAS2543	0.42734	TAA	G
BAS4396	0.42723	TAA	A
BAS3556	0.42723	TAA	G
BAS4693	0.4272	TAA	G
BAS1039	0.42717	TAG	A
BAS4363	0.42709	TAA	T
BAS3985	0.42708	TAA	A
BAS0365	0.42675	TAA	A
BAS2277	0.42664	TAA	A
BAS2312	0.42655	TAA	A
BAS1676	0.42654	TAA	T
BAS3949	0.42631	TAA	G
BAS3204	0.4263	TAA	A
BAS1749	0.42623	TAA	A
BAS4084	0.42622	TAA	A
BAS2333	0.42616	TAG	A
BAS4403	0.42614	TAA	A
BAS2459	0.4261	TAA	T
BAS4800	0.4261	TAA	C
BAS0632	0.42604	TGA	A
BAS4053	0.4259	TAA	T
BAS2590	0.42584	TAA	T
BAS4617	0.42579	TGA	C
BAS3768	0.42572	TAA	G
BAS4276	0.42567	TAA	T
BAS3941	0.42565	TAA	A
BAS4379	0.42559	TAA	T
BAS5231	0.42553	TAA	A
BAS3963	0.42542	TAA	T
BAS4764	0.42536	TAA	C
BAS3522	0.42529	TGA	G
BAS1095	0.42525	TAA	G
BAS2830	0.4251	TAA	A
BAS4907	0.42492	TAA	A
BAS4391	0.42488	TAG	A
BAS4731	0.42486	TGA	C
BAS4527	0.42479	TGA	G
BAS3720	0.42468	TGA	A
BAS3573	0.42466	TAA	A
BAS3297	0.42465	TGA	A
BAS4632	0.42455	TGA	G
BAS1573	0.42453	TAA	T
BAS4494	0.42452	TAA	G
BAS4197	0.42446	TAA	G
BAS0722	0.42445	TAA	G
BAS3637	0.42443	TAA	A
BAS5027	0.42441	TAA	T
BAS2700	0.42438	TAG	T
BAS2047	0.42434	TAA	T
BAS4346	0.42428	TAA	A
BAS4304	0.42415	TAA	A
BAS3220	0.42407	TAA	A
BAS2371	0.42406	TAG	G
BAS1652	0.42398	TAA	A
BAS0454	0.42389	TGA	G
BAS1426	0.42383	TAA	T
BAS3023	0.42376	TAA	T
BAS1938	0.42371	TAA	A
BAS3402	0.42371	TGA	C
BAS4236	0.42368	TAA	T
BAS0504	0.42367	TAA	A
BAS2745	0.42366	TAA	A
BAS0779	0.42364	TAA	C
BAS4433	0.42361	TAA	T
BAS0530	0.42352	TAA	A
BAS5183	0.42352	TAA	G
BAS3702	0.42348	TAA	T
BAS2101	0.42342	TAA	A
BAS1300	0.42336	TAA	A
BAS4774	0.42332	TAA	T
BAS1966	0.42332	TGA	G
BAS3442	0.42324	TAA	A
BAS4445	0.42322	TAG	A
BAS2708	0.42318	TGA	C
BAS5047	0.42316	TAA	A
BAS3371	0.42314	TAG	C
BAS1746	0.42304	TGA	A
BAS1797	0.42302	TAA	T
BAS4810	0.42297	TGA	A
BAS1480	0.42289	TAA	C
BAS3336	0.42288	TAA	T
BAS4230	0.42283	TGA	G
BAS4080	0.42277	TAA	C
BAS0059	0.42264	TAG	A
BAS1323	0.42258	TAG	G
BAS4425	0.42255	TAA	A
BAS0184	0.42251	TAA	C
BAS1625	0.42247	TAA	C
BAS3645	0.42247	TAA	A
BAS4878	0.42245	TAA	C
BAS3968	0.42239	TAG	A
BAS2807	0.42233	TAA	A
BAS5041	0.42229	TGA	T
BAS4071	0.42221	TAA	A
BAS1310	0.42217	TAA	T
BAS4590	0.42217	TAA	A
BAS1051	0.42204	TAA	A
BAS0237	0.42202	TAA	A
BAS0727	0.42194	TAA	A
BAS2568	0.42194	TAG	C
BAS3577	0.42192	TAA	A
BAS2567	0.42192	TAA	G
BAS2912	0.42192	TGA	A
BAS3914	0.42188	TAG	T
BAS1146	0.42187	TAA	G
BAS1322	0.42181	TAG	G
BAS5107	0.42178	TAA	A
BAS0079	0.4217	TAG	T
BAS1438	0.42166	TAA	A
BAS2711	0.42161	TAG	T
BAS3789	0.42158	TGA	A
BAS3483	0.42156	TAA	A
BAS0356	0.4215	TGA	A
BAS2253	0.42148	TAA	T
BAS2427	0.42146	TAA	T
BAS1451	0.42138	TAA	G
BAS4364	0.42128	TAA	A
BAS1257	0.42122	TAA	T
BAS4263	0.42115	TAG	T
BAS0539	0.42115	TGA	A
BAS1021	0.42112	TAG	A
BAS1350	0.42111	TAA	A
BAS3711	0.42103	TAA	T
BAS3962	0.421	TAA	G
BAS6002	0.42098	TAA	A
BAS0316	0.42093	TAA	A
BAS1373	0.42089	TAG	T
BAS3706	0.42088	TAA	A
BAS0771	0.42082	TAA	A
BAS2135	0.42081	TAA	A
BAS2623	0.42078	TAA	A
BAS2045	0.42077	TAA	C
BAS4047	0.42073	TAA	T
BAS2781	0.42071	TAA	A
BAS1714	0.42068	TGA	G
BAS5055	0.42035	TAA	T
BAS2056	0.42033	TAA	C
BAS0605	0.42021	TAA	T
BAS2162	0.4202	TAA	A
BAS1601	0.42012	TAA	T
BAS4501	0.42011	TAA	G
BAS1046	0.42006	TAG	T
BAS4163	0.42002	TAA	G
BAS2627	0.42001	TAG	A
BAS0273	0.42	TGA	T
BAS1066	0.41997	TAA	G
BAS0462	0.41997	TAA	T
BAS5197	0.41994	TAA	G
BAS2407	0.41985	TAA	G
BAS0643	0.41984	TAA	G
BAS5215	0.4198	TAA	A
BAS3094	0.4198	TAA	A
BAS0290	0.4198	TAA	A
BAS3432	0.4198	TAG	G
BAS0073	0.41979	TAA	A
BAS2423	0.41971	TAG	A
BAS3892	0.4197	TAG	G
BAS2641	0.41939	TAA	T
BAS1621	0.41938	TAA	A
BAS4997	0.41932	TAA	G
BAS4992	0.41926	TAG	G
BAS1358	0.41923	TAA	C
BAS0512	0.41917	TAA	G
BAS0052	0.41916	TAA	T
BAS4901	0.41913	TAA	A
BAS3674	0.41911	TAG	A
BAS1003	0.41909	TAA	A
BAS3766	0.41905	TAA	A
BAS2242	0.41903	TAA	A
BAS4088	0.41896	TGA	T
BAS0094	0.41895	TAA	A
BAS1312	0.41891	TAA	T
BAS3185	0.41888	TAA	A
BAS0792	0.41882	TAA	A
BAS2645	0.41881	TAA	A
BAS2491	0.4188	TAA	C
BAS4611	0.41874	TAA	T
BAS3475	0.41874	TAG	C
BAS1658	0.41871	TGA	T
BAS2099	0.41869	TAA	A
BAS0044	0.41866	TAA	A
BAS5064	0.41862	TGA	G
BAS5004	0.41851	TAA	G
BAS3389	0.4185	TAA	A
BAS0573	0.41842	TAA	T
BAS1446	0.4184	TAA	G
BAS2772	0.4184	TAG	G
BAS4204	0.41837	TAA	T
[truncated: 1,594 more rows]

[truncated: 9 more sheets: M aeruginosa, A ferrooxidans, D vulgaris, M tuberculosis, B subtilis, S aureus, C jejuni, Y pestis, N meningitidis]
