# Supplementary material for: The Role of +4U as an Extended Translation Termination Signal in Bacteria
Source: Genetics. 2016 Nov 29;205(2):539–49. doi: 10.1534/genetics.116.193961 (PMC5289835; doi:10.1534/genetics.116.193961)
Supplement: Supplementary file 8 [file 539FileS5.xlsx]

## Sheet: Fig. 2A, B
Fig. 2A	A	C	G	T	sum
TAA	3	3	32	62	100
TAG	16	27	15	42	100
TGA	9	4	17	70	100
Fig. 2B	A	C	G	T	sum
TAA	32	18	20	30	100
TAG	20	23	30	27	100
TGA	32	8	21	39	100

## Sheet: Fig. 2C, D
Fig. 2C	A	C	G	U	sum
UAA	10	9	18	63	100
UAG	30	17	33	20	100
UGA	40	11	17	32	100
Fig. 2D	A	C	G	U	0
UAA	47	17	15	21	100
UAG	42	17	28	13	100
UGA	37	15	15	33	100

## Sheet: Fig 4A
ITE	stop codon	+4 base
0.8656	TAA	G
0.86479	TAA	T
0.83591	TAA	G	All 4140 non-pseudo, non-hypothetical E. coli CDSs were binned into 10 groups, ranked by ITE, each group containing 414 CDSs
0.83538	TAA	T
0.83221	TAA	T	MeanITE	TAA	TAG	TGA	T	A	C	G
0.83041	TAA	G	0.650985	347	6	61	255	33	31	95
0.8253	TAA	T	0.554013	313	10	91	195	70	55	94
0.82055	TAA	T	0.524123	288	17	109	174	84	67	89
0.81314	TAA	T	0.505722	263	24	127	165	88	78	83
0.81269	TAA	G	0.492146	256	23	135	142	113	83	76
0.80961	TAA	A	0.480002	242	33	139	159	102	76	77
0.80832	TAA	T	0.468196	251	39	124	137	107	82	88
0.808	TAA	T	0.456649	242	34	138	131	101	91	91
0.80396	TAA	G	0.442256	246	44	124	145	109	78	82
0.80299	TAA	T	0.416057	230	57	127	136	122	63	93
0.79778	TAA	G	total	2678	287	1175	1639	929	704	868
0.7973	TAA	G
0.79581	TAA	T
0.79512	TAA	T	MeanITE	PTAA	PTAG	PTGA	PA	PC	PG	PT
0.79354	TAA	T	0.650985	0.838164	0.0144928	0.147343	0.0797101	0.0748792	0.229469	0.615942
0.78871	TAA	G	0.554013	0.756039	0.0241546	0.219807	0.169082	0.13285	0.227053	0.471014
0.78756	TAA	T	0.524123	0.695652	0.0410628	0.263285	0.202899	0.161836	0.214976	0.42029
0.78563	TAA	T	0.505722	0.635266	0.057971	0.306763	0.21256	0.188406	0.200483	0.398551
0.78108	TAA	T	0.492146	0.618357	0.0555556	0.326087	0.272947	0.200483	0.183575	0.342995
0.78092	TAA	T	0.480002	0.584541	0.0797101	0.335749	0.246377	0.183575	0.18599	0.384058
0.78054	TAA	T	0.468196	0.60628	0.0942029	0.299517	0.258454	0.198068	0.21256	0.330918
0.77731	TAA	T	0.456649	0.584541	0.0821256	0.333333	0.243961	0.219807	0.219807	0.316425
0.7744	TAA	G	0.442256	0.594203	0.10628	0.299517	0.263285	0.188406	0.198068	0.350242
0.77317	TAA	T	0.416057	0.555556	0.137681	0.306763	0.294686	0.152174	0.224638	0.328502
0.77212	TAA	T
0.77023	TGA	T
0.76688	TAA	G
0.76364	TAA	G
0.76311	TAA	T
0.76187	TAA	G
0.76028	TAA	T
0.75963	TAA	G
0.75729	TAA	A
0.75542	TGA	T
0.75409	TAA	T
0.74629	TAA	G
0.7446	TAA	T
0.74428	TAA	T
0.74357	TAA	G
0.74228	TAA	G
0.73926	TAA	T
0.73922	TAA	T
0.73811	TAA	G
0.73421	TAA	T
0.73331	TAA	G
0.73167	TAA	G
0.72995	TAA	G
0.7285	TGA	A
0.72828	TAA	T
0.72775	TAA	T
0.72436	TAA	T
0.72157	TAA	G
0.72053	TAA	G
0.72019	TAA	G
0.71954	TAA	T
0.71763	TAA	T
0.71659	TAA	C
0.71652	TGA	T
0.71471	TAA	G
0.71471	TAA	T
0.71456	TAA	G
0.71426	TAA	T
0.71349	TGA	T
0.71339	TAA	T
0.71159	TAA	G
0.71067	TAA	A
0.71064	TAA	T
0.7097	TAA	G
0.70875	TAA	T
0.70717	TAA	G
0.7071	TGA	T
0.70569	TAA	C
0.70471	TAA	G
0.70456	TAA	T
0.70449	TAA	T
0.70422	TAA	T
0.70405	TAA	T
0.70387	TGA	T
0.70366	TAA	T
0.70354	TAA	T
0.70335	TAA	T
0.7022	TAA	T
0.70165	TAA	T
0.70144	TAA	T
0.70015	TAA	G
0.69751	TAA	T
0.69419	TAA	T
0.69323	TAA	T
0.69087	TAA	T
0.69017	TGA	A
0.69001	TAA	G
0.68883	TAA	T
0.68687	TAA	T
0.68648	TAA	T
0.68483	TAA	T
0.68431	TAA	C
0.6843	TGA	T
0.68346	TAA	T
0.68303	TAA	T
0.68192	TAA	T
0.68174	TAA	T
0.68008	TAA	T
0.67899	TAA	G
0.67881	TAA	T
0.67827	TAA	T
0.67783	TAA	T
0.67723	TAA	T
0.67681	TAA	G
0.67677	TAA	T
0.67618	TAA	A
0.67431	TAA	G
0.67374	TAA	T
0.67371	TAA	T
0.67368	TAA	T
0.67107	TAA	G
0.66979	TAA	T
0.66942	TAA	T
0.66893	TAA	T
0.66891	TGA	T
0.66788	TGA	G
0.66593	TAA	G
0.66505	TAA	T
0.66427	TAA	A
0.66425	TAA	C
0.66371	TAA	G
0.66244	TAA	T
0.66223	TAA	A
0.66107	TAA	T
0.66097	TAA	T
0.66074	TAA	T
0.66049	TAA	G
0.6598	TAA	T
0.65939	TAA	T
0.65849	TAA	T
0.65725	TAA	C
0.65724	TAA	G
0.65717	TGA	T
0.65679	TGA	T
0.6567	TAA	T
0.65655	TAA	A
0.65598	TGA	G
0.654	TAA	T
0.65284	TAA	T
0.65248	TAG	T
0.65224	TAA	G
0.65197	TAA	T
0.65187	TAA	G
0.65152	TAA	T
0.65149	TGA	T
0.65148	TGA	T
0.65121	TAA	T
0.65098	TAA	G
0.65067	TGA	T
0.65036	TAA	T
0.65024	TAA	T
0.65018	TAA	G
0.64993	TAA	T
0.64968	TAA	A
0.64963	TAA	G
0.64954	TGA	T
0.64892	TAA	T
0.64794	TAA	T
0.64786	TAA	G
0.64767	TAA	G
0.64755	TGA	T
0.64753	TAA	T
0.64735	TAA	T
0.64583	TGA	T
0.64577	TAA	G
0.64565	TAA	G
0.64492	TAA	T
0.64446	TAA	T
0.6444	TGA	T
0.64429	TGA	T
0.64389	TAA	G
0.64338	TGA	T
0.6431	TAA	T
0.64307	TAA	T
0.64262	TAA	T
0.64257	TAA	T
0.64241	TAA	G
0.64219	TAA	T
0.64203	TGA	T
0.64171	TAA	T
0.63979	TAA	T
0.6396	TAA	G
0.63956	TAA	G
0.63945	TAA	G
0.6394	TAA	T
0.63939	TGA	T
0.6389	TAA	T
0.63862	TGA	G
0.63685	TAA	T
0.6367	TAA	T
0.63582	TAA	G
0.6356	TAA	T
0.63529	TAA	T
0.63428	TAA	G
0.63386	TAA	T
0.63276	TAA	T
0.63195	TGA	T
0.63165	TAA	T
0.63129	TAA	A
0.63121	TAA	G
0.63052	TAA	T
0.62982	TAA	T
0.62981	TAA	T
0.62969	TAA	T
0.62959	TAA	T
0.6293	TAA	T
0.62843	TGA	T
0.62825	TAA	T
0.62767	TGA	T
0.62735	TAA	A
0.62731	TAA	C
0.62687	TAA	T
0.62681	TAA	T
0.62667	TAA	G
0.62589	TAA	T
0.62538	TAA	T
0.62467	TAA	A
0.62465	TAA	T
0.62419	TAA	A
0.62408	TAA	G
0.62375	TAA	A
0.62321	TAA	C
0.62224	TAA	G
0.62224	TAA	C
0.62192	TAA	A
0.6213	TGA	T
0.62118	TGA	T
0.62077	TGA	G
0.62076	TAA	T
0.62069	TAA	T
0.6202	TAA	T
0.61993	TAG	T
0.61978	TAA	T
0.61959	TAA	T
0.61894	TAA	C
0.61857	TAA	T
0.61826	TAA	T
0.61825	TAA	T
0.61794	TAG	C
0.61781	TAA	T
0.61769	TGA	A
0.61694	TAA	C
0.61651	TAA	T
0.61646	TGA	A
0.61645	TAA	C
0.61628	TGA	T
0.61613	TAA	T
0.61603	TAA	T
0.61603	TAA	C
0.61591	TAA	G
0.61578	TAA	G
0.61521	TAA	T
0.61496	TAA	G
0.61465	TAA	G
0.61405	TAA	T
0.61405	TAA	T
0.61357	TAA	T
0.61297	TAA	T
0.61282	TAA	G
0.61275	TAA	T
0.61272	TAA	C
0.61195	TAA	T
0.61126	TAA	T
0.611	TAA	T
0.61096	TAA	T
0.61076	TAA	T
0.61046	TAA	T
0.6097	TAA	T
0.60939	TAA	T
0.60939	TGA	A
0.60899	TAA	T
0.60881	TGA	T
0.60858	TAA	T
0.60849	TAA	A
0.60817	TAA	C
0.60805	TAA	T
0.60802	TAA	A
0.60774	TAA	G
0.60694	TAA	G
0.60673	TAA	C
0.60643	TAA	G
0.60575	TAA	G
0.60572	TAA	T
0.6056	TAA	T
0.60531	TAA	T
0.60479	TAA	A
0.6047	TAA	T
0.60427	TAA	T
0.60426	TAA	A
0.60423	TAA	G
0.60421	TAA	A
0.60405	TAA	T
0.60402	TGA	T
0.60388	TAA	T
0.60338	TAA	G
0.60308	TGA	T
0.60306	TAA	C
0.60281	TAA	C
0.60276	TAA	T
0.60273	TAA	G
0.60267	TAA	G
0.60265	TAA	T
0.60244	TAA	T
0.60238	TGA	T
0.60107	TAA	T
0.60092	TAA	T
0.60092	TAA	T
0.59986	TAA	G
0.59985	TAA	C
0.59965	TGA	G
0.59947	TGA	T
0.5994	TAA	C
0.59908	TAA	T
0.59901	TAA	G
0.59875	TAA	T
0.5986	TGA	T
0.59823	TAA	G
0.59821	TAA	T
0.59803	TAA	T
0.59747	TAA	T
0.59746	TAA	T
0.59744	TAA	C
0.5971	TGA	T
0.59699	TAA	C
0.59625	TGA	T
0.59611	TAA	T
0.59569	TAA	G
0.59559	TAA	C
0.59545	TAA	T
0.5953	TAA	A
0.59508	TAA	T
0.59482	TAA	T
0.59477	TAA	T
0.59473	TAA	C
0.59451	TAA	A
0.59448	TAA	G
0.59432	TAA	T
0.59399	TAA	T
0.59387	TGA	G
0.59354	TGA	T
0.59347	TAA	T
0.59321	TAA	C
0.59321	TGA	T
0.59302	TAA	T
0.59282	TGA	T
0.59253	TAA	T
0.59233	TAA	T
0.59229	TAA	A
0.59198	TAA	T
0.59167	TAA	T
0.59147	TAA	T
0.59092	TAA	T
0.59067	TAA	T
0.59049	TAA	G
0.5904	TGA	T
0.59026	TGA	G
0.59023	TAA	T
0.59008	TGA	T
0.58981	TAA	C
0.58973	TAA	A
0.58972	TAA	T
0.5896	TAA	A
0.58948	TAA	T
0.58933	TGA	C
0.58916	TAA	A
0.58881	TAA	G
0.58865	TAA	C
0.58812	TAA	T
0.5881	TAA	T
0.58803	TAA	T
0.588	TAA	T
0.58743	TAA	T
0.58731	TAA	T
0.58686	TAA	T
0.58646	TGA	T
0.58633	TAA	G
0.58599	TAA	A
0.58556	TAA	G
0.58529	TGA	C
0.5852	TAA	G
0.5851	TAG	T
0.585	TAA	G
0.58475	TAA	T
0.58453	TGA	G
0.58441	TGA	T
0.58423	TAG	T
0.58418	TGA	T
0.58417	TAA	T
0.58394	TAA	G
0.58384	TAA	C
0.58319	TAA	T
0.58276	TGA	G
0.5826	TAA	A
0.58256	TGA	T
0.58225	TAA	T
0.58208	TAA	T
0.58138	TAA	A
0.58117	TAA	T
0.58102	TGA	T
0.58068	TAA	C
0.58054	TAG	T
0.5802	TAA	G
0.57996	TAA	T
0.57994	TAA	T
0.5795	TAA	G
0.57944	TAA	G
0.57934	TGA	T
0.57916	TAA	G
0.57893	TGA	T
0.57854	TGA	G
0.57841	TAA	G
0.57835	TAA	T
0.57825	TAA	T
0.57778	TGA	T
0.57773	TAA	A
0.57741	TGA	T
0.57711	TAA	G
0.57684	TGA	G
0.57646	TAA	G
0.57637	TAA	G
0.57621	TAA	T
0.57577	TAA	T
0.57573	TAA	G
0.57539	TAA	C
0.57539	TAA	G
0.57504	TAA	T
0.57496	TAA	T
0.5748	TAA	G
0.5745	TAA	T
0.57435	TAA	G
0.57419	TAA	T
0.57392	TGA	G
0.57369	TGA	T
0.57362	TGA	T
0.57305	TAA	C
0.573	TAA	A
0.57291	TGA	T
0.57264	TAA	A
0.57254	TAA	T
0.57249	TAA	T
0.5723	TAA	T
0.57206	TAA	T
0.57191	TGA	T
0.57167	TAA	G
0.57118	TAA	T
0.57093	TGA	T
0.57082	TAA	G
0.57035	TAA	G
0.57028	TAA	T
0.57021	TAA	A
0.56996	TAA	G
0.56994	TAA	G
0.56991	TAA	T
0.56985	TAA	T
0.56984	TAA	T
0.56982	TAA	C
0.56955	TGA	A
0.56942	TAA	C
0.5693	TAA	C
0.56916	TAA	T
0.56913	TAA	T
0.56912	TAA	T
0.56912	TAA	T
0.5691	TAA	G
0.56891	TAA	C
0.56867	TAA	A
0.56858	TGA	T
0.56833	TAA	A
0.56825	TGA	T
0.56797	TAA	C
0.56785	TAA	C
0.56755	TAA	G
0.56751	TAA	T
0.567	TGA	T
0.5669	TAG	T
0.56686	TAA	G
0.56666	TAA	T
0.56641	TAA	C
0.56617	TGA	T
0.56597	TAA	T
0.56592	TAA	T
0.56592	TGA	G
0.56585	TAA	G
0.56575	TAA	T
0.56574	TAA	T
0.56563	TGA	T
0.56562	TAA	G
0.56557	TGA	T
0.56533	TAA	A
0.56525	TAA	G
0.56519	TAG	T
0.5649	TGA	A
0.56488	TAA	G
0.56485	TAA	T
0.56481	TAA	G
0.56479	TAA	G
0.56478	TAA	G
0.56466	TAA	T
0.5645	TGA	T
0.56446	TAA	T
0.56426	TAA	C
0.56418	TAA	G
0.56417	TAA	G
0.5641	TAA	C
0.56404	TAA	T
0.56403	TAA	C
0.56399	TAA	T
0.56395	TAA	C
0.56395	TAA	T
0.5639	TAA	T
0.56359	TGA	T
0.56354	TGA	T
0.56348	TAA	T
0.56337	TGA	G
0.56318	TAA	T
0.56242	TAA	T
0.56238	TAA	G
0.56234	TAA	C
0.56212	TAA	T
0.56211	TGA	A
0.56202	TAA	C
0.56193	TAA	T
0.5618	TAA	T
0.56155	TGA	T
0.56128	TAA	G
0.56122	TAA	T
0.5611	TAA	A
0.56105	TAA	G
0.56103	TAA	T
0.56097	TAA	G
0.56087	TAA	G
0.56087	TAA	T
0.56058	TAA	T
0.56052	TAA	A
0.56043	TAA	T
0.56027	TAA	C
0.56013	TAA	G
0.56004	TAA	T
0.55998	TAA	T
0.55994	TGA	G
0.5599	TAA	A
0.5597	TGA	T
0.55949	TAA	G
0.55941	TGA	T
0.55913	TAA	T
0.5591	TAA	G
0.55907	TAA	C
0.55893	TAA	A
0.55892	TAA	A
0.55889	TAA	T
0.55886	TAA	T
0.55876	TAA	G
0.55876	TAA	T
0.5587	TAA	T
0.55863	TAA	G
0.55841	TAG	G
0.5584	TAA	T
0.55839	TAA	G
0.55835	TAA	T
0.55803	TAA	A
0.55797	TGA	T
0.55785	TAA	A
0.55781	TAA	G
0.5578	TAA	G
0.55773	TAA	T
0.55766	TAA	G
0.55754	TAA	C
0.55746	TAA	T
0.55745	TAA	T
0.55737	TAA	C
0.55727	TGA	C
0.5572	TAA	T
0.557	TAA	C
0.55685	TAA	A
0.55676	TGA	G
0.55672	TAA	C
0.55658	TGA	T
0.55653	TAG	T
0.55652	TAA	T
0.5564	TAA	T
0.55621	TGA	A
0.55613	TAG	T
0.55584	TAA	A
0.55579	TAA	G
0.55579	TGA	T
0.55577	TAA	C
0.5557	TAA	A
0.55534	TAA	T
0.55527	TGA	C
0.55521	TGA	T
0.55516	TAA	A
0.55509	TAA	T
0.55504	TAA	A
0.55502	TAA	T
0.55501	TAA	A
0.55497	TAA	T
0.55497	TAA	T
0.55496	TAA	A
0.55464	TAA	T
0.55433	TAA	A
0.55428	TGA	G
0.554	TAA	C
0.55398	TGA	G
0.5539	TGA	G
0.55388	TAA	C
0.55377	TGA	T
0.55375	TAA	G
0.55342	TAA	T
0.55337	TGA	A
0.5532	TAA	G
0.55293	TAA	T
0.55287	TAA	T
0.55285	TGA	A
0.55254	TAA	T
0.55248	TGA	T
0.55231	TAA	A
0.55231	TAA	T
0.55227	TGA	A
0.55217	TAA	C
0.55215	TGA	T
0.55211	TAA	T
0.55209	TAA	C
0.55208	TAA	T
0.55201	TAA	G
0.55201	TGA	A
0.55144	TGA	T
0.55139	TGA	G
0.55137	TAA	A
0.55135	TAA	T
0.55134	TGA	T
0.55121	TAA	G
0.55119	TAA	T
0.55105	TAA	C
0.55082	TAG	T
0.5508	TAA	G
0.55074	TAA	T
0.55073	TAA	T
0.55063	TAA	C
0.55061	TAA	T
0.55042	TAA	T
0.55039	TAA	T
0.55034	TGA	T
0.55032	TAA	T
0.5503	TAA	G
0.55029	TAA	G
0.55027	TAA	G
0.55024	TAA	G
0.55015	TGA	A
0.55009	TGA	T
0.55008	TAA	A
0.55	TAA	T
0.54974	TGA	T
0.54971	TGA	T
0.54969	TAA	C
0.54966	TGA	A
0.54965	TAA	G
0.54949	TAA	G
0.54936	TAA	A
0.54934	TGA	A
0.54921	TAA	C
0.54915	TAA	G
0.54911	TGA	T
0.54906	TAA	T
0.54887	TAA	C
0.5488	TAA	C
0.54858	TAA	T
0.54854	TAA	T
0.54832	TAA	T
0.54827	TAA	T
0.54817	TGA	G
0.54814	TAA	A
0.54811	TAA	A
0.54808	TAA	A
0.54784	TAA	T
0.54774	TAA	T
0.54739	TAA	A
0.54737	TAA	C
0.54734	TAA	A
0.54719	TAA	A
0.54714	TAA	T
0.54709	TAA	A
0.54672	TAA	G
0.54648	TAA	A
0.54625	TGA	T
0.54604	TAA	T
0.54603	TAA	A
0.54594	TAA	T
0.54573	TAA	T
0.54569	TAA	G
0.54565	TAA	G
0.54549	TAA	A
0.54542	TAA	G
0.54541	TAA	T
0.54534	TGA	A
0.54516	TGA	A
0.54514	TAA	T
0.54511	TAA	G
0.54508	TGA	A
0.54493	TAA	A
0.54484	TAA	T
0.5447	TAG	T
0.54459	TGA	T
0.54456	TGA	G
0.54452	TGA	T
0.54448	TAA	A
0.54448	TGA	T
0.54447	TAA	G
0.54443	TAA	T
0.54432	TAA	T
0.54422	TAA	G
0.54412	TAA	T
0.5441	TAA	A
0.54403	TAA	A
0.54389	TAA	G
0.54389	TGA	G
0.54378	TAA	A
0.54365	TAA	T
0.54355	TAA	T
0.54351	TAA	T
0.54348	TAA	C
0.5434	TAA	G
0.54318	TAA	T
0.54306	TAA	T
0.54289	TAA	C
0.54288	TGA	G
0.54283	TAA	T
0.54273	TAA	T
0.5426	TGA	T
0.54247	TAA	A
0.54245	TAA	C
0.54242	TAA	G
0.54237	TAA	T
0.54207	TAA	T
0.54192	TGA	T
0.54149	TAA	T
0.54119	TAA	C
0.54118	TAA	G
0.54111	TAA	T
0.5411	TAA	T
0.54109	TGA	C
0.54108	TAA	C
0.54107	TGA	A
0.54096	TAA	T
0.54083	TAA	G
0.54045	TAA	C
0.54045	TAA	G
0.54045	TGA	G
0.5404	TAA	T
0.54038	TAA	T
0.54032	TAA	T
0.54026	TAA	T
0.54024	TAA	T
0.54022	TAG	T
0.54003	TAA	T
0.54001	TGA	G
0.53995	TAA	C
0.5399	TGA	T
0.53988	TAA	T
0.53981	TAA	T
0.53976	TAG	T
0.5397	TAA	T
0.53968	TAA	A
0.53965	TAA	G
0.53951	TAA	A
0.53947	TAA	T
0.53941	TAA	C
0.5394	TAA	C
0.53938	TGA	A
0.53912	TAA	C
0.539	TGA	C
0.5388	TAA	G
0.53855	TAA	G
0.53855	TAA	T
0.53839	TAA	G
0.53834	TGA	A
0.53831	TAA	T
0.5383	TAA	T
0.53822	TGA	T
0.53817	TAA	G
0.53815	TAA	A
0.53814	TAA	G
0.53809	TAA	T
0.53806	TAA	T
0.538	TAA	A
0.53795	TGA	G
0.53792	TAA	A
0.53782	TAA	A
0.53777	TAA	T
0.53777	TAA	C
0.53774	TAA	T
0.5377	TGA	T
0.53768	TGA	T
0.53766	TGA	T
0.53763	TAA	T
0.53762	TAA	T
0.53758	TAA	A
0.53746	TAA	C
0.5374	TAA	A
0.53735	TAA	C
0.53729	TAA	T
0.53721	TAA	T
0.53709	TGA	C
0.53696	TAA	T
0.53691	TAA	T
0.53672	TGA	G
0.5367	TAA	C
0.53662	TAA	A
0.5365	TGA	T
0.53646	TAA	T
0.53644	TAA	C
0.53643	TAA	C
0.53643	TAA	A
0.53637	TAG	C
0.53633	TGA	T
0.53625	TAA	T
0.53624	TGA	G
0.53615	TAA	A
0.5361	TAA	T
0.53577	TGA	T
0.53567	TAA	C
0.53567	TGA	T
0.53566	TAA	C
0.53561	TAA	G
0.53556	TAA	C
0.53541	TAA	G
0.5354	TAA	T
0.53539	TAA	T
0.53536	TAA	T
0.53533	TAA	G
0.5353	TGA	T
0.53529	TAA	G
0.53526	TAA	T
0.53524	TAA	T
0.53523	TAA	T
0.53519	TAA	C
0.53499	TAA	T
0.53496	TAA	T
0.53495	TAA	T
0.53493	TAA	A
0.53489	TGA	T
0.53487	TAA	T
0.53487	TAA	C
0.5348	TAA	G
0.53477	TAA	T
0.53471	TAA	T
0.53466	TGA	T
0.53454	TAA	G
0.5345	TAA	T
0.5345	TAA	C
0.5344	TAA	T
0.53428	TGA	T
0.53417	TAA	T
0.53405	TAA	A
0.53395	TAA	T
0.53382	TGA	A
0.53373	TAA	T
0.5337	TAA	G
0.5337	TAA	A
0.53334	TAG	T
0.53331	TGA	T
0.53321	TAA	T
0.53319	TAA	A
0.53319	TGA	T
0.53316	TAA	G
0.53291	TGA	A
0.53271	TAA	G
0.53266	TAA	A
0.53262	TAA	C
0.53249	TAA	C
0.53243	TAA	T
0.5323	TAA	G
0.53227	TGA	G
0.53216	TAA	T
0.53209	TAA	A
0.53209	TAA	G
0.53208	TAA	T
0.532	TAA	C
0.53194	TAA	T
0.53192	TGA	T
0.53191	TAA	T
0.53175	TGA	C
0.53166	TGA	C
0.53164	TGA	A
0.53162	TGA	T
0.53158	TAA	G
0.53155	TGA	T
0.53153	TAA	T
0.53146	TGA	G
0.53137	TAA	T
0.53124	TAA	A
0.53123	TAA	A
0.53118	TAA	T
0.53118	TGA	G
0.53112	TAA	G
0.53111	TAA	T
0.53111	TAG	G
0.53099	TGA	A
0.53091	TAA	T
0.5308	TAA	A
0.53079	TGA	T
0.5306	TAA	A
0.53059	TAA	T
0.53054	TAA	T
0.53054	TAG	A
0.53052	TAA	A
0.5305	TAA	T
0.53037	TGA	T
0.53034	TAA	G
0.53034	TAA	T
0.53013	TAA	G
0.53006	TGA	G
0.52989	TAA	C
0.52984	TAA	T
0.52981	TAA	G
0.52963	TAG	T
0.52957	TAA	G
0.52948	TAA	T
0.52944	TAA	T
0.52935	TAA	A
0.52934	TAA	T
0.52907	TGA	T
0.52898	TAA	T
0.5288	TGA	T
0.5288	TGA	T
0.5287	TAG	A
0.52854	TAA	C
0.52836	TAA	A
0.52834	TGA	T
0.52831	TGA	C
0.52824	TAA	A
0.52821	TGA	T
0.52809	TGA	G
0.52806	TGA	T
0.5279	TAA	T
0.52782	TAA	G
0.52781	TAA	T
0.52778	TAA	G
0.52775	TAA	A
0.52773	TGA	G
0.52773	TGA	T
0.5277	TAA	T
0.52763	TAA	G
0.5276	TGA	C
0.52756	TAA	A
0.52752	TAG	C
0.5275	TAA	A
0.52749	TAA	C
0.52745	TGA	G
0.52743	TAG	T
0.52739	TAA	C
0.52726	TGA	A
0.52721	TAA	G
0.52715	TAA	T
0.52709	TGA	T
0.52699	TAA	G
0.52698	TAA	A
0.5269	TAA	A
0.52687	TAA	G
0.5268	TAA	T
0.52679	TAA	G
0.52672	TGA	T
0.5267	TAA	C
0.52648	TAA	T
0.52648	TAA	T
0.52641	TGA	T
0.5263	TGA	C
0.52625	TAA	T
0.52624	TAA	T
0.52622	TGA	G
0.52603	TAA	T
0.52596	TAA	T
0.52588	TAA	T
0.52581	TGA	G
0.5258	TAA	C
0.52579	TAA	C
0.52568	TGA	T
0.52562	TAA	T
0.52551	TAA	A
0.52537	TAA	T
0.52536	TAA	T
0.52534	TAA	C
0.52532	TAA	C
0.52531	TGA	T
0.52531	TGA	C
0.52529	TAA	G
0.52525	TAA	A
0.52523	TAA	G
0.52519	TAA	T
0.52513	TGA	G
0.52512	TAA	T
0.52509	TAA	A
0.525	TGA	G
0.52493	TGA	T
0.5249	TAA	C
0.52488	TGA	A
0.52477	TAA	G
0.52477	TAA	T
0.52473	TAA	A
0.52468	TAA	G
0.52465	TGA	A
0.52461	TGA	A
0.52457	TAG	A
0.52456	TAA	T
0.52452	TAA	G
0.52442	TGA	T
0.5244	TAG	T
0.52437	TAA	T
0.52435	TAA	C
0.52435	TAA	T
0.52435	TAA	T
0.5242	TAA	T
0.52409	TAG	G
0.52406	TAA	G
0.52399	TAA	T
0.52398	TGA	A
0.52392	TAA	A
0.52392	TAA	A
0.52389	TAA	A
0.52389	TGA	C
0.52388	TGA	G
0.52379	TAA	T
0.52378	TGA	T
0.52378	TGA	A
0.52373	TAA	C
0.52361	TAA	T
0.52353	TAA	T
0.52353	TGA	T
0.52342	TAA	T
0.52336	TAA	C
0.52335	TAA	T
0.52333	TAA	G
0.52331	TAA	T
0.52327	TAA	A
0.52324	TAA	C
0.52315	TGA	A
0.5231	TAA	C
0.52309	TAA	G
0.52309	TGA	A
0.52307	TGA	T
0.52296	TAA	G
0.52288	TAA	T
0.52283	TAA	A
0.5228	TAA	G
0.52278	TGA	T
0.52273	TAA	T
0.52272	TAA	T
0.52268	TAA	A
0.52265	TAA	C
0.52258	TAA	A
0.52254	TAA	G
0.52241	TGA	G
0.52237	TAA	T
0.52225	TAG	C
0.52223	TAA	T
0.52222	TGA	G
0.52219	TAG	T
0.52218	TAA	G
0.52214	TAA	C
0.52201	TAA	T
0.522	TAA	A
0.52197	TAA	C
0.52196	TAA	A
0.52192	TAA	A
0.5219	TAA	C
0.52189	TAA	C
0.52187	TAA	T
0.52184	TAA	G
0.52183	TAA	T
0.52181	TAA	A
0.52177	TAA	T
0.52169	TAA	G
0.52166	TAA	T
0.52166	TGA	G
0.52162	TGA	C
0.52159	TAG	C
0.52157	TAA	G
0.52156	TAA	A
0.52156	TGA	G
0.5215	TAA	A
0.5215	TAA	T
0.52136	TAA	C
0.52132	TAA	G
0.52127	TAA	T
0.52125	TAA	T
0.52114	TAA	G
0.52112	TAA	T
0.5211	TAA	T
0.52105	TAA	G
0.52105	TAA	C
0.52094	TAA	A
0.52088	TAA	G
0.52087	TAA	G
0.52078	TAA	T
0.52074	TGA	T
0.52069	TAA	C
0.52046	TAA	T
0.52042	TGA	C
0.5204	TGA	G
0.52033	TAA	C
0.52033	TAA	T
0.52031	TGA	T
0.52027	TAA	C
0.52022	TAA	G
0.52021	TGA	T
0.52019	TAA	G
0.52012	TAA	A
0.52012	TAA	A
0.52009	TAA	G
0.52008	TAA	T
0.52007	TAA	T
0.51988	TAA	A
0.51967	TGA	T
0.51959	TGA	T
0.51955	TAA	A
0.51953	TAA	T
0.51951	TAA	T
0.5195	TAA	T
0.51949	TGA	T
0.51947	TGA	T
0.51938	TGA	C
0.51937	TAA	T
0.51935	TAA	T
0.5193	TAA	T
0.51929	TAA	A
0.51927	TGA	A
0.51925	TAA	A
0.51921	TAA	G
0.51914	TAA	T
0.51909	TAA	A
0.51908	TAA	A
0.51903	TGA	T
0.51901	TAA	C
0.51898	TAA	T
0.51898	TAA	T
0.51886	TGA	A
0.5188	TAA	G
0.5187	TGA	A
0.51869	TGA	T
0.51866	TAA	G
0.51862	TAA	A
0.51859	TAA	T
0.51856	TAA	G
0.51851	TAA	A
0.51847	TAA	T
0.51847	TAA	T
0.51841	TAA	A
0.51836	TGA	A
0.51836	TGA	G
0.51835	TAA	C
0.51831	TAA	T
0.51829	TAA	T
0.51815	TAA	C
0.51812	TGA	T
0.51806	TAA	T
0.518	TAA	G
0.51784	TGA	A
0.5177	TAA	C
0.51759	TAA	A
0.51759	TAG	T
0.51753	TAA	C
0.51751	TGA	T
0.51747	TAA	A
0.51744	TGA	G
0.51743	TAA	T
0.51741	TAA	T
0.5173	TAA	G
0.51729	TAA	T
0.51723	TAA	G
0.51701	TGA	T
0.517	TGA	T
0.5169	TAA	C
0.51689	TAA	A
0.5168	TGA	C
0.51676	TGA	A
0.51671	TAA	T
0.51661	TAA	T
0.51657	TAA	T
0.51651	TAA	T
0.51649	TAG	C
0.51648	TGA	G
0.51646	TAA	T
0.51644	TAA	G
0.51643	TGA	T
0.51639	TGA	T
0.51638	TGA	T
0.51636	TAA	A
0.51632	TGA	G
0.51631	TGA	A
0.51627	TAA	A
0.51623	TAA	C
0.51621	TAA	C
0.51621	TGA	T
0.51621	TGA	G
0.51617	TAA	C
0.51617	TGA	G
0.51609	TAG	T
0.51607	TAA	A
0.51585	TAA	C
0.5158	TGA	G
0.51579	TGA	T
0.51568	TGA	G
0.51564	TGA	T
0.51563	TAA	C
0.51557	TAA	A
0.51542	TAA	C
0.51541	TGA	T
0.5154	TAA	G
0.51539	TAA	A
0.51538	TAA	G
0.51529	TAA	T
0.51529	TAA	A
0.51528	TAA	C
0.51526	TAA	G
0.51525	TAA	A
0.51521	TGA	G
0.51511	TAA	A
0.51493	TAA	T
0.51486	TAA	T
0.5148	TGA	G
0.51478	TAA	G
0.51473	TAA	A
0.51469	TAA	C
0.51468	TAA	G
0.51463	TAA	T
0.51463	TGA	C
0.5146	TAA	C
0.51458	TAG	A
0.51457	TAA	T
0.5145	TGA	A
0.51447	TAA	T
0.51437	TAA	T
0.51436	TAA	C
0.51421	TAA	C
0.51411	TAA	T
0.51397	TAA	C
0.51392	TAA	T
0.51385	TAA	C
0.51381	TAA	T
0.51379	TAA	G
0.51374	TGA	G
0.51373	TAA	A
0.51372	TAA	C
0.51371	TAA	C
0.51363	TAA	G
0.51362	TAA	G
0.51362	TGA	C
0.51359	TGA	A
0.51346	TGA	T
0.51342	TAA	T
0.51329	TAA	C
0.51323	TAA	T
0.51318	TGA	G
0.51316	TAA	C
0.51316	TAA	T
0.51303	TGA	T
0.51298	TAA	T
0.51297	TAA	A
0.51295	TAA	C
0.51292	TAA	T
0.51289	TAA	T
0.51282	TAA	G
0.51273	TAA	C
0.51271	TAA	A
0.51263	TAA	T
0.51257	TAA	G
0.51257	TAG	T
0.51256	TAA	T
0.51236	TGA	T
0.51233	TAA	T
0.51231	TAA	G
0.51226	TAA	C
0.51217	TAA	A
0.51199	TAA	C
0.51198	TGA	C
0.51175	TAA	G
0.51164	TAA	G
0.5116	TAA	T
0.51154	TAA	A
0.51142	TGA	A
0.51137	TGA	T
0.51132	TGA	A
0.51128	TGA	A
0.51125	TAA	T
0.51116	TAA	A
0.51115	TGA	T
0.51112	TGA	A
0.5111	TGA	C
0.51108	TAG	C
0.51104	TAA	T
0.51099	TAA	T
0.51099	TAG	T
0.51097	TAA	T
0.51093	TGA	T
0.51085	TAA	G
0.51084	TAA	T
0.51072	TGA	C
0.5107	TAA	G
0.51063	TAA	A
0.51057	TGA	C
0.51056	TAA	C
0.51045	TAA	G
0.51038	TAA	G
0.51036	TAA	A
0.51031	TAA	A
0.51031	TGA	T
0.51026	TAA	C
0.5102	TAA	A
0.51011	TAA	G
0.51011	TAA	T
0.51009	TAA	A
0.51006	TAG	G
0.51004	TAG	T
0.51003	TAA	G
0.51001	TAA	C
0.51001	TAA	T
0.51	TGA	T
0.50993	TGA	G
0.50991	TGA	G
0.50991	TGA	T
0.5099	TAA	T
0.50984	TAA	T
0.50983	TAA	A
0.50981	TGA	A
0.50979	TAA	T
0.50977	TGA	G
0.5097	TGA	C
0.50967	TAA	A
0.50965	TAA	G
0.50964	TAA	T
0.50959	TAA	T
0.50955	TGA	T
0.50955	TGA	C
0.50954	TAA	T
0.50954	TAA	T
0.50954	TAA	T
0.50954	TGA	A
0.50942	TAA	G
0.5094	TAA	G
0.50939	TGA	G
0.50936	TAA	G
0.50929	TAA	G
0.50924	TAA	G
0.50923	TAA	A
0.50923	TGA	A
0.50907	TAA	G
0.50904	TAA	C
0.50898	TGA	T
0.50894	TGA	T
0.50894	TGA	C
0.50892	TGA	T
0.50888	TAA	A
0.50887	TAA	T
0.50885	TAA	T
0.50884	TGA	T
0.50878	TAA	T
0.50878	TGA	C
0.50873	TGA	G
0.50871	TAA	T
0.50871	TAA	A
0.5087	TGA	G
0.50866	TAA	C
0.50866	TAA	G
0.50866	TGA	T
0.50864	TAA	T
0.50862	TAA	C
0.50855	TAA	T
0.50854	TGA	C
0.50849	TGA	A
0.50842	TAA	G
0.50841	TGA	G
0.50834	TGA	A
0.50817	TAA	A
0.50817	TGA	T
0.50817	TGA	T
0.50815	TAA	C
0.50815	TAA	T
0.50808	TAA	C
0.50805	TAA	G
0.50797	TAA	T
0.50795	TAA	C
0.50792	TAA	T
0.5079	TAA	C
0.50789	TGA	G
0.50788	TGA	C
0.50784	TAA	A
0.5078	TAA	T
0.50768	TAA	T
0.50756	TAA	T
0.50748	TGA	T
0.50746	TAA	T
0.50746	TGA	T
0.50742	TGA	T
0.50738	TAA	G
0.50737	TGA	C
0.50731	TGA	T
0.50729	TGA	C
0.50728	TAA	G
0.50722	TAG	T
0.50714	TGA	G
0.50711	TGA	G
0.50708	TGA	T
0.50706	TAA	A
0.50698	TAA	A
0.50693	TAA	G
0.50691	TGA	G
0.50682	TAA	C
0.50675	TAA	T
0.50673	TAA	T
0.50672	TAA	T
0.50666	TAA	T
0.50662	TGA	A
0.50661	TAA	T
0.50659	TAA	A
0.50658	TAA	A
0.50658	TAA	T
0.50658	TAA	T
0.50657	TAA	C
0.5065	TGA	C
0.50644	TAA	T
0.50641	TAA	A
0.50641	TAA	T
0.50638	TAA	C
0.50625	TAG	C
0.50624	TAA	T
0.50622	TAA	A
0.50613	TAA	A
0.50609	TGA	A
0.50607	TAA	C
0.50605	TAG	T
0.50604	TAA	G
0.50603	TGA	T
0.50601	TAA	T
0.50597	TAG	G
0.5059	TGA	G
0.50588	TGA	A
0.5058	TGA	T
0.50574	TAA	C
0.50572	TAA	G
0.50571	TAA	G
0.5057	TAA	T
0.50566	TAG	C
0.50564	TGA	T
0.50558	TGA	C
0.50555	TAA	C
0.50554	TAA	A
0.50544	TGA	T
0.50537	TAA	A
0.50529	TGA	T
0.5052	TAG	C
0.50515	TGA	T
0.50511	TAA	T
0.50505	TAA	T
0.50502	TAA	A
0.50497	TAA	A
0.50495	TGA	T
0.5049	TAA	T
0.50485	TAA	G
0.50484	TGA	A
0.50479	TAG	C
0.50479	TGA	T
0.50473	TAA	A
0.50466	TGA	C
0.50463	TAA	G
0.50455	TAA	A
0.50453	TAA	T
0.50441	TGA	T
0.50439	TAA	C
0.50438	TAA	A
0.50438	TAA	G
0.50432	TAA	T
0.50427	TAG	C
0.50424	TAA	G
0.50417	TAA	A
0.50413	TGA	T
0.50406	TAA	C
0.50405	TGA	T
0.50404	TAA	A
0.50396	TAA	A
0.50395	TGA	T
0.50394	TAA	A
0.50391	TAA	C
0.50391	TGA	T
0.5039	TGA	T
0.50388	TAA	G
0.50387	TAA	T
0.50381	TGA	C
0.50379	TAA	A
0.50379	TGA	T
0.50378	TAA	T
0.50377	TAA	T
0.50376	TAA	A
0.50375	TAA	T
0.50373	TGA	T
0.50372	TAA	T
0.50368	TGA	G
0.50363	TAG	C
0.50362	TAA	C
0.50349	TAA	T
0.50345	TAA	A
0.50338	TAA	A
0.50337	TAA	A
0.50331	TAA	A
0.50329	TAA	A
0.50322	TAA	C
0.50322	TAA	C
0.50321	TAA	G
0.5032	TAA	A
0.50317	TAG	A
0.5031	TAA	A
0.50307	TAA	C
0.50307	TGA	A
0.50307	TGA	A
0.50307	TGA	A
0.50307	TGA	A
0.50307	TGA	A
0.50305	TAA	A
0.50302	TAA	T
0.50302	TAG	T
0.5029	TAA	G
0.50277	TAA	C
0.50277	TGA	G
0.50277	TGA	G
0.50265	TAA	G
0.50261	TAA	T
0.50255	TGA	T
0.5025	TGA	T
0.50248	TAA	A
0.50246	TGA	G
0.50246	TGA	T
0.50242	TAA	A
0.50239	TAA	T
0.50238	TAA	G
0.50235	TAA	A
0.50231	TGA	C
0.5023	TAA	T
0.50228	TAA	G
0.50226	TAA	G
0.50225	TAA	C
0.50218	TAA	T
0.50214	TAA	T
0.5021	TGA	T
0.50209	TAA	T
0.50205	TAA	G
0.50203	TGA	G
0.50194	TAA	C
0.50194	TAA	A
0.50183	TAA	C
0.50174	TAA	T
0.50171	TAA	C
0.50169	TGA	A
0.50168	TAA	A
0.50167	TGA	T
0.5016	TGA	T
0.50159	TGA	A
0.50157	TGA	C
0.50155	TAA	A
0.50154	TAA	A
0.50154	TAA	C
0.50151	TAA	T
0.50144	TGA	A
0.50137	TAA	G
0.50132	TAA	T
0.50124	TAA	A
0.50123	TAA	C
0.50123	TAA	G
0.50118	TGA	T
0.50116	TAA	T
0.50114	TAA	T
0.50111	TGA	T
0.5011	TAA	T
0.5011	TAA	T
0.5011	TAG	C
0.5011	TAG	G
0.50099	TAA	T
0.50097	TGA	T
0.50095	TGA	A
0.50094	TAA	G
0.50083	TAA	T
0.50082	TAA	T
0.50079	TAA	T
0.50077	TAA	T
0.50075	TGA	T
0.50074	TGA	A
0.50067	TGA	G
0.50057	TAA	A
0.50057	TGA	T
0.50053	TGA	T
0.50052	TAA	G
0.50046	TAA	T
0.50046	TGA	C
0.50041	TAA	T
0.50035	TGA	G
0.50035	TGA	T
0.50026	TAA	G
0.50025	TAA	T
0.50023	TGA	T
0.50022	TAG	C
0.50021	TAA	T
0.50013	TAA	G
0.49993	TGA	A
0.4999	TAA	G
0.49986	TAA	A
0.49985	TAG	C
0.49979	TAG	C
0.49977	TAA	G
0.49973	TAA	T
0.49971	TGA	G
0.49966	TGA	C
0.49947	TAG	C
0.49947	TGA	G
0.49945	TAA	T
0.49943	TAA	A
0.49943	TAA	T
0.4994	TAA	C
0.49931	TAA	T
0.4993	TAG	G
0.49924	TAA	T
0.49923	TGA	G
0.4992	TAA	A
0.49919	TAA	C
0.49916	TAA	T
0.49911	TAA	T
0.49908	TGA	C
0.49904	TAA	T
0.49904	TGA	T
0.49902	TAG	T
0.49901	TGA	T
0.499	TAA	G
0.49897	TAA	C
0.49894	TAA	C
0.49894	TGA	G
0.4989	TAA	T
0.49888	TAA	T
0.49886	TAA	T
0.49886	TAA	T
0.49886	TAA	G
0.49885	TAA	G
0.49882	TAA	G
0.49879	TAA	T
0.49872	TAA	A
0.4987	TAA	A
0.4986	TAA	A
0.49841	TAA	T
0.49836	TAA	T
0.49835	TGA	T
0.49829	TAA	A
0.49828	TAA	T
0.49828	TAA	G
0.49823	TAA	T
0.49821	TAA	G
0.49815	TGA	T
0.49812	TGA	T
0.49811	TGA	T
0.49809	TAA	G
0.49808	TAA	C
0.49805	TAA	A
0.49804	TGA	C
0.49798	TAA	A
0.49796	TAA	G
0.49796	TAA	A
0.49794	TGA	A
0.49793	TGA	C
0.49787	TAA	G
0.49787	TAA	T
0.4978	TAA	A
0.49772	TGA	A
0.49761	TGA	T
0.4976	TGA	A
0.49752	TGA	G
0.49747	TAA	G
0.49739	TGA	A
0.49738	TAA	T
0.49737	TAA	A
0.49737	TGA	A
0.49733	TAA	A
0.49731	TGA	C
0.4973	TAA	T
0.49729	TAA	G
0.49724	TGA	T
0.49719	TAA	A
0.49719	TAA	A
0.49719	TAA	A
0.49719	TAA	A
0.49719	TAA	A
0.49719	TAA	A
0.49719	TAA	A
0.49719	TAA	A
0.49719	TAA	A
0.49716	TAA	T
0.49716	TGA	C
0.49713	TAA	C
0.49713	TAA	C
0.49712	TGA	T
0.49711	TAA	C
0.49696	TGA	C
0.49694	TAA	T
0.49693	TGA	T
0.49693	TGA	T
0.49691	TAA	T
0.4969	TAG	T
0.49689	TAA	T
0.49688	TAA	G
0.49687	TAA	A
0.49687	TAA	G
0.49685	TAA	G
0.49684	TAA	A
0.49668	TGA	A
0.49667	TAA	A
0.49665	TAA	C
0.49657	TGA	T
0.49656	TAA	T
0.49653	TGA	A
0.49652	TGA	T
0.4965	TAA	T
0.49644	TAA	T
0.49643	TAA	T
0.49643	TAA	C
0.49642	TAA	G
0.49639	TGA	T
0.49634	TGA	A
0.4963	TAA	T
0.49627	TGA	G
0.49626	TAA	A
0.49626	TGA	A
0.49625	TAA	T
0.49619	TAA	G
0.49619	TGA	T
0.49603	TAA	T
0.49603	TGA	T
0.49593	TAA	A
0.49587	TAA	C
0.49584	TAA	G
0.49584	TAA	C
0.4958	TAA	A
0.4958	TGA	A
0.49578	TGA	A
0.49577	TAA	A
0.49576	TAA	T
0.4957	TGA	T
0.49569	TAA	T
0.49569	TAA	T
0.49561	TAA	T
0.49556	TGA	T
0.49552	TAA	T
0.49546	TGA	T
0.49544	TGA	T
0.49543	TAA	G
0.49543	TAA	T
0.49541	TAA	T
0.49541	TGA	A
0.49535	TAG	A
0.49534	TAA	T
0.49534	TAA	T
0.49533	TGA	T
0.49529	TAA	T
0.49529	TAA	A
0.49523	TAA	C
0.49519	TAG	C
0.49518	TAA	G
0.49517	TAA	T
0.49513	TAA	T
0.49508	TAA	T
0.49507	TAG	T
0.49505	TAA	A
0.49503	TGA	T
0.49496	TAA	A
0.49495	TAA	C
0.49495	TGA	C
0.49494	TGA	G
0.49491	TAA	C
0.49491	TAA	G
0.49482	TAA	A
0.49478	TAA	G
0.49477	TGA	T
0.49473	TAA	C
0.49473	TGA	A
0.49469	TAA	G
0.49465	TAA	C
0.49463	TAG	G
0.49461	TAA	A
0.49459	TGA	T
0.49453	TAA	C
0.49453	TGA	T
0.4945	TGA	T
0.49437	TAA	C
0.49434	TAA	A
0.49433	TGA	G
0.49432	TAA	C
0.49432	TAA	A
0.4943	TAA	A
0.49428	TAA	C
0.49428	TAA	T
0.49422	TAA	G
0.49422	TGA	T
0.49417	TAA	T
0.49416	TAA	A
0.49416	TAA	T
0.49415	TAA	G
0.49412	TGA	T
0.49408	TGA	G
0.49392	TAG	G
0.49389	TGA	T
0.49379	TAA	A
0.49377	TAG	T
0.49369	TAA	T
0.49368	TAA	T
0.49366	TAA	C
0.49361	TGA	G
0.49349	TAA	A
0.49343	TGA	C
0.49342	TGA	A
0.4934	TAA	A
0.49337	TAA	G
0.49331	TAA	A
0.49328	TAA	C
0.49327	TAA	A
0.49324	TAA	A
0.49324	TAA	C
0.49321	TAA	A
0.4932	TAA	T
0.49308	TAA	T
0.49305	TGA	T
0.49299	TAG	T
0.49297	TGA	G
0.49296	TAA	A
0.49289	TAA	G
0.49287	TGA	A
0.49278	TAA	A
0.49277	TGA	T
0.49273	TGA	C
0.49269	TAA	T
0.49267	TGA	C
0.49263	TAA	G
0.49256	TAA	C
0.49251	TGA	T
0.49245	TAA	A
0.49241	TAA	T
0.49238	TAG	A
0.49228	TGA	T
0.49225	TAA	C
0.4922	TAA	T
0.4922	TGA	A
0.49219	TAA	A
0.49217	TAA	T
0.49216	TAA	A
0.49215	TGA	A
0.49211	TAA	A
0.49211	TAA	C
0.49204	TAA	A
0.49202	TAA	T
0.49197	TGA	T
0.49196	TAA	A
0.49194	TGA	T
0.49193	TAA	G
0.49191	TGA	C
0.49189	TAA	T
0.49188	TAA	A
0.49185	TGA	G
0.49182	TAA	T
0.49178	TGA	A
0.49176	TAA	G
0.49174	TGA	T
0.49172	TAA	A
0.4917	TAA	C
0.49167	TAA	C
0.49166	TAA	G
0.49163	TAG	C
0.49161	TAA	A
0.49159	TAA	G
0.49158	TAA	C
0.49158	TGA	C
0.49157	TAA	C
0.49157	TAA	C
0.49151	TGA	T
0.49148	TAG	T
0.49144	TAA	G
0.49137	TGA	T
0.49136	TAA	G
0.49135	TAA	T
0.49133	TAG	C
0.49127	TGA	G
0.49124	TAA	T
0.49121	TAA	A
0.49117	TAA	C
0.49117	TGA	A
0.4911	TAA	G
0.49109	TAA	T
0.49109	TAA	G
0.49106	TGA	G
0.49105	TAA	A
0.49102	TGA	C
0.49096	TAA	G
0.49088	TAG	A
0.49076	TAA	A
0.49074	TGA	T
0.49067	TGA	T
0.49054	TGA	C
0.49051	TAA	T
0.49051	TGA	G
0.49048	TGA	T
0.49045	TAA	T
0.49043	TAG	A
0.4904	TAA	C
0.49036	TAA	T
0.49036	TGA	T
0.49029	TAA	T
0.49026	TGA	T
0.49022	TAA	T
0.49022	TAA	C
0.49022	TGA	T
0.49021	TGA	A
0.49018	TGA	A
0.49017	TAA	A
0.49017	TAA	C
0.49016	TAA	G
0.49016	TAG	A
0.49015	TAA	T
0.49014	TAA	A
0.49014	TGA	T
0.49013	TGA	T
0.49008	TAA	C
0.49007	TAA	G
0.49006	TAA	A
0.48999	TAA	G
0.48996	TAA	G
0.48993	TGA	C
0.48992	TAA	G
0.4899	TAA	C
0.48989	TAA	A
0.48985	TAA	T
0.48984	TAA	A
0.48981	TAA	T
0.48981	TAA	A
0.48979	TAA	A
0.48978	TAA	C
0.48978	TAA	A
0.48971	TGA	T
0.48971	TGA	C
0.48964	TAA	T
0.48963	TAA	G
0.48962	TAA	G
0.48956	TAA	G
0.48956	TGA	T
0.48951	TAA	T
0.48951	TAA	C
0.48951	TGA	A
0.48948	TGA	G
0.48944	TGA	G
0.48939	TAG	C
0.48936	TAA	T
0.48936	TGA	T
0.48934	TGA	T
0.4893	TGA	T
0.48924	TGA	A
0.48922	TGA	G
0.48921	TAA	C
0.48921	TAA	C
0.48921	TAA	C
0.48919	TAA	C
0.48918	TAA	C
0.48916	TGA	C
0.48915	TGA	A
0.4891	TAA	T
0.48908	TAA	A
0.48905	TAA	T
0.48897	TAA	T
0.4888	TGA	C
0.48877	TAA	G
0.48875	TAG	C
0.4887	TAA	T
0.48869	TGA	G
0.48868	TAA	G
0.48864	TAA	G
0.48862	TAA	C
0.48858	TAA	G
0.48851	TAG	T
0.48851	TGA	T
0.4884	TGA	T
0.48838	TGA	G
0.48836	TAA	A
0.48834	TAA	G
0.48829	TGA	C
0.48827	TAA	A
0.48827	TAA	T
0.48821	TAA	C
0.4882	TAA	A
0.48811	TGA	T
0.48809	TAG	T
0.48807	TAA	A
0.48801	TAA	C
[truncated: 2,141 more rows]

## Sheet: Fig. 4B
ITE	stop codon	+4 base
0.78431	TAA	G
0.78277	TAA	T
0.77604	TAA	G
0.77022	TAA	T
0.75843	TAA	T	MeanITE	TAA	TAG	TGA	T	A	G	C
0.75463	TAA	T	0.567527	228	34	27	133	72	59	25
0.74731	TAA	G	0.464969	195	37	57	100	109	54	26
0.7458	TAA	T	0.435148	183	44	62	87	112	56	34
0.74399	TAG	G	0.415572	185	44	60	84	117	57	31
0.7332	TAA	T	0.399609	185	44	60	60	134	54	41
0.72912	TAA	T	0.38615	178	37	74	58	135	53	43
0.72827	TAA	T	0.374511	167	44	78	73	119	54	43
0.72313	TAA	T	0.362279	167	42	80	71	113	60	45
0.72263	TAA	T	0.345391	161	39	89	73	124	49	43
0.72169	TAA	G	0.314018	172	38	78	69	132	44	43
0.70717	TAA	C	total	1821	403	665	808	1167	540	374
0.70703	TAA	G
0.70558	TAA	T	MeanITE	PTAA	PTAG	PTGA	PA	PC	PG	PT
0.70358	TAA	T	0.567527	0.788927	0.117647	0.0934256	0.249135	0.0865052	0.204152	0.460208
0.69964	TAA	G	0.464969	0.67474	0.128028	0.197232	0.377163	0.0899654	0.186851	0.346021
0.69823	TAA	G	0.435148	0.633218	0.152249	0.214533	0.387543	0.117647	0.193772	0.301038
0.69758	TAA	T	0.415572	0.640138	0.152249	0.207612	0.404844	0.107266	0.197232	0.290657
0.69689	TAA	T	0.399609	0.640138	0.152249	0.207612	0.463668	0.141869	0.186851	0.207612
0.69452	TAA	G	0.38615	0.615917	0.128028	0.256055	0.467128	0.148789	0.183391	0.200692
0.69318	TAA	T	0.374511	0.577855	0.152249	0.269896	0.411765	0.148789	0.186851	0.252595
0.69273	TAA	T	0.362279	0.577855	0.145329	0.276817	0.391003	0.155709	0.207612	0.245675
0.69236	TAA	T	0.345391	0.557093	0.134948	0.307958	0.429066	0.148789	0.16955	0.252595
0.69153	TAA	T	0.314018	0.597222	0.131944	0.270833	0.458333	0.149306	0.152778	0.239583
0.69106	TAA	T
0.68468	TAA	T
0.68299	TAA	T
0.68289	TAA	T
0.68081	TAA	T
0.67811	TAA	T
0.67589	TAA	C
0.6758	TAA	T
0.67539	TAA	T
0.6748	TAA	T
0.67244	TAA	T
0.66709	TAA	T
0.66642	TAA	G
0.66369	TAA	T
0.66045	TAA	T
0.65907	TAA	C
0.659	TAA	C
0.65844	TAA	T
0.65609	TAA	T
0.65541	TAA	T
0.65144	TAA	T
0.64982	TAG	T
0.64922	TAA	T
0.64825	TAA	T
0.64824	TAA	G
0.64797	TAA	T
0.64775	TAA	A
0.6471	TAA	A
0.64584	TAA	T
0.64499	TAA	A
0.64439	TAA	T
0.64133	TAA	T
0.64112	TAA	A
0.64075	TAA	A
0.64039	TAA	T
0.63961	TAA	A
0.63909	TAA	T
0.63722	TAA	G
0.63557	TAA	C
0.63484	TAG	G
0.63378	TAG	G
0.63265	TAA	G
0.63119	TAA	T
0.62408	TAA	T
0.62183	TAA	T
0.62175	TAA	T
0.61981	TAA	T
0.61962	TAA	T
0.61704	TAA	T
0.6169	TAA	A
0.60962	TAA	G
0.60958	TAG	G
0.6071	TAA	T
0.60403	TAA	T
0.60364	TAA	T
0.6036	TAA	T
0.60206	TAA	T
0.60203	TAA	T
0.59838	TAA	T
0.59714	TAA	T
0.5902	TAA	G
0.58908	TAA	C
0.5887	TAA	A
0.58316	TAA	T
0.58283	TAA	A
0.58232	TAG	G
0.58012	TAA	C
0.58006	TAA	G
0.57912	TAA	T
0.57911	TAG	C
0.57825	TAA	C
0.57798	TAA	T
0.57605	TAA	C
0.57428	TAA	G
0.56657	TAA	G
0.56512	TGA	C
0.56471	TAG	G
0.56333	TAA	T
0.56315	TAA	G
0.56314	TAG	A
0.56305	TAA	A
0.56261	TAA	T
0.56212	TAG	T
0.56129	TAA	T
0.56075	TAG	A
0.56036	TAA	T
0.56021	TAA	G
0.55966	TGA	T
0.55849	TAA	A
0.55563	TAA	T
0.5526	TAA	A
0.55169	TAG	A
0.55142	TAA	G
0.55029	TAA	T
0.54992	TAG	C
0.54944	TGA	T
0.54914	TAA	A
0.54866	TAA	T
0.54666	TAG	T
0.54615	TAA	T
0.54506	TAG	C
0.5441	TAG	T
0.54365	TAA	G
0.54299	TAG	A
0.54195	TAA	G
0.541	TAA	T
0.54098	TGA	A
0.53994	TAA	A
0.53982	TAA	A
0.53932	TAG	G
0.53909	TGA	T
0.53813	TAA	C
0.53807	TAG	T
0.53785	TAG	G
0.53721	TAA	C
0.53672	TAA	G
0.53637	TAA	G
0.5357	TAA	A
0.53566	TAA	A
0.53554	TAA	T
0.53462	TAA	A
0.53416	TAA	T
0.53404	TAA	G
0.53374	TAA	A
0.53354	TGA	A
0.53147	TAG	G
0.53113	TAA	T
0.52967	TGA	T
0.5294	TAA	A
0.52939	TAA	A
0.52928	TAA	G
0.52779	TAA	G
0.52779	TAA	A
0.5275	TAA	T
0.5275	TAA	T
0.52712	TGA	G
0.52637	TGA	G
0.52511	TAA	T
0.5247	TAA	T
0.52291	TAA	T
0.52207	TAG	C
0.52168	TAA	A
0.52149	TAA	A
0.52128	TAA	T
0.52121	TAA	A
0.52093	TAG	G
0.51964	TAA	C
0.51934	TAA	T
0.51932	TAG	T
0.51904	TAG	G
0.51885	TAA	T
0.51843	TAA	A
0.51809	TAA	T
0.51789	TAA	T
0.51789	TAA	T
0.51766	TAG	T
0.51747	TAA	T
0.51743	TAA	T
0.51712	TAA	T
0.51711	TAA	T
0.51702	TAA	A
0.51699	TGA	A
0.51684	TAA	G
0.51678	TAA	T
0.51646	TGA	A
0.51549	TAA	A
0.51505	TAA	T
0.51414	TAA	A
0.51385	TAA	A
0.51365	TGA	A
0.51325	TAA	A
0.51299	TGA	T
0.51237	TAG	A
0.5121	TAA	G
0.51203	TAA	G
0.51201	TAG	A
0.51139	TAA	A
0.51125	TAA	T
0.51104	TGA	A
0.51086	TAA	A
0.51078	TAG	T
0.51016	TGA	A
0.51009	TGA	A
0.50992	TAA	A
0.50969	TAA	G
0.50906	TAG	G
0.50905	TAA	T
0.50891	TGA	A
0.50877	TAA	G
0.50858	TGA	A
0.50828	TAA	A
0.50814	TAA	A
0.50732	TAA	A
0.50692	TAA	A
0.50582	TAA	T
0.50568	TAA	T
0.50536	TAG	G
0.50522	TAA	A
0.50502	TAA	T
0.50492	TAA	A
0.5048	TAA	C
0.50456	TAA	A
0.5045	TAA	T
0.50377	TAA	G
0.50371	TGA	T
0.50363	TAA	T
0.50331	TAA	T
0.5032	TAA	A
0.50317	TAA	G
0.50302	TAA	T
0.50256	TAA	T
0.50238	TAA	A
0.50236	TGA	T
0.50153	TAA	G
0.50119	TAA	C
0.50102	TAA	T
0.50062	TAA	A
0.50053	TAA	A
0.50008	TAA	T
0.49968	TAA	T
0.49959	TAA	A
0.49938	TAA	G
0.49923	TGA	A
0.49918	TAA	T
0.49906	TAA	T
0.49905	TAA	T
0.49901	TAA	T
0.49897	TAG	A
0.49789	TAA	T
0.49774	TAA	G
0.49738	TAA	G
0.497	TAA	G
0.49606	TAA	A
0.49535	TAA	T
0.49497	TAA	C
0.49472	TAA	A
0.49451	TAA	C
0.49446	TGA	T
0.4944	TAA	T
0.49435	TGA	A
0.49433	TAA	T
0.49396	TAA	A
0.49389	TAA	C
0.49359	TAA	C
0.49351	TAA	T
0.49338	TAA	T
0.49258	TAA	T
0.4923	TGA	A
0.49227	TAA	G
0.49224	TGA	T
0.49177	TGA	A
0.49151	TAA	G
0.49151	TAG	G
0.49137	TAA	A
0.4912	TAA	A
0.49079	TAA	T
0.49069	TAA	C
0.49017	TAA	G
0.49014	TAG	C
0.4894	TAA	G
0.48907	TGA	T
0.48894	TAA	T
0.48861	TAG	A
0.48853	TAA	G
0.48838	TAA	T
0.48778	TGA	G
0.4877	TAA	T
0.48759	TAA	G
0.48756	TAA	T
0.48672	TAA	A
0.48671	TAA	A
0.48664	TAA	T
0.48655	TAA	G
0.48648	TAA	T
0.48583	TGA	T
0.48535	TAA	T
0.4853	TAA	C
0.48525	TGA	T
0.48523	TAG	G
0.48502	TAA	A
0.48441	TAA	C
0.48409	TAA	A
0.48401	TAA	T
0.48371	TAA	A
0.48357	TAA	A
0.4833	TAA	C
0.48318	TAA	A
0.48268	TAA	A
0.48227	TAA	T
0.48225	TAA	T
0.48212	TAG	G
0.48208	TGA	A
0.48176	TAA	T
0.48171	TAA	T
0.48171	TAA	A
0.48157	TAA	T
0.48153	TGA	A
0.4814	TAG	T
0.48058	TAA	C
0.48025	TAA	G
0.48008	TAA	T
0.47994	TGA	A
0.47957	TAA	A
0.47952	TAA	A
0.47941	TAA	T
0.47931	TGA	A
0.47927	TAA	G
0.47905	TGA	T
0.47901	TAA	A
0.47882	TAA	T
0.47875	TGA	A
0.47872	TAG	A
0.4786	TAA	A
0.47854	TGA	A
0.47851	TGA	G
0.47842	TGA	A
0.47829	TAA	A
0.47829	TAG	G
0.47822	TAA	A
0.47798	TAA	A
0.47779	TAA	A
0.47772	TAA	A
0.47734	TAA	A
0.47724	TAA	T
0.47705	TAA	T
0.47704	TAA	A
0.47699	TGA	C
0.47691	TGA	A
0.47682	TAA	A
0.4768	TAA	T
0.47654	TAA	G
0.47626	TAG	C
0.47615	TAA	A
0.47606	TGA	A
0.47588	TAA	T
0.47571	TAA	A
0.47552	TAA	C
0.4752	TAG	A
0.47502	TAG	T
0.47484	TAA	G
0.47473	TAA	C
0.47453	TAG	C
0.4745	TGA	T
0.47439	TAG	A
0.47433	TAA	A
0.47402	TAA	T
0.47323	TGA	A
0.47303	TAA	T
0.47291	TAA	T
0.47286	TAA	A
0.47283	TAG	A
0.47278	TAG	T
0.47276	TAG	T
0.47226	TAA	T
0.47211	TAA	G
0.47207	TAA	T
0.47185	TAA	T
0.47182	TAA	T
0.47123	TAA	T
0.4712	TAA	T
0.47085	TGA	A
0.47051	TAA	T
0.47039	TGA	C
0.47028	TGA	A
0.46981	TAA	A
0.46968	TAA	A
0.46959	TAA	A
0.46959	TAA	T
0.46938	TAA	A
0.46927	TAA	T
0.46918	TAG	C
0.46883	TAA	G
0.4684	TAA	A
0.46837	TAA	T
0.46822	TAA	T
0.46818	TAA	C
0.46814	TAA	C
0.46814	TAA	T
0.46782	TAG	C
0.46737	TAA	A
0.46678	TAG	G
0.46658	TAA	A
0.46656	TAA	A
0.46641	TAA	T
0.46622	TAA	G
0.46593	TAA	G
0.46562	TAA	T
0.46552	TAG	G
0.46541	TAA	T
0.46525	TAA	T
0.46495	TAA	C
0.46485	TAA	T
0.46481	TGA	T
0.46462	TAA	T
0.46431	TAA	G
0.46431	TAA	A
0.46427	TAA	G
0.46426	TAA	G
0.46412	TAA	T
0.46389	TAA	G
0.46386	TAA	G
0.46378	TAA	T
0.46364	TAA	T
0.46356	TGA	G
0.46334	TGA	A
0.46325	TAA	A
0.46296	TAA	A
0.46264	TAA	A
0.46253	TAA	A
0.46238	TAA	T
0.46227	TGA	T
0.46186	TGA	C
0.46176	TAA	A
0.46172	TAA	A
0.46171	TGA	T
0.46154	TAA	G
0.4615	TAA	T
0.46119	TAA	C
0.46115	TAA	A
0.46099	TAG	A
0.46097	TAA	A
0.46087	TAA	G
0.46083	TAA	A
0.46083	TAA	A
0.4608	TAA	A
0.46073	TGA	T
0.46063	TAA	T
0.4606	TAA	T
0.46047	TAA	T
0.46045	TAG	C
0.46017	TAA	T
0.45996	TAA	C
0.45994	TAG	A
0.45983	TAA	C
0.45978	TAA	G
0.45945	TGA	C
0.45932	TAA	A
0.45915	TAA	T
0.45898	TAA	T
0.45891	TAA	T
0.45891	TAG	T
0.45873	TAA	G
0.4587	TAA	T
0.45865	TAA	G
0.45848	TAA	C
0.45823	TGA	G
0.45815	TAA	A
0.45815	TAA	A
0.4581	TAA	T
0.45792	TAG	T
0.45772	TAA	A
0.45767	TAA	T
0.45758	TAA	G
0.45751	TGA	A
0.45739	TAA	C
0.45714	TAA	T
0.45688	TAA	A
0.45677	TGA	G
0.45669	TAA	G
0.4566	TAA	A
0.4566	TGA	A
0.45649	TAA	A
0.45643	TGA	G
0.45639	TAA	A
0.45581	TAA	G
0.45558	TAG	T
0.4555	TAA	A
0.45546	TAA	G
0.45539	TGA	C
0.45529	TAA	G
0.45495	TAA	A
0.45482	TAA	T
0.45478	TAA	T
0.45465	TGA	T
0.45453	TGA	G
0.45446	TGA	A
0.45408	TAA	T
0.45404	TAG	G
0.45403	TAA	T
0.45386	TGA	T
0.45384	TGA	A
0.45373	TAA	A
0.45372	TAA	T
0.45362	TAA	T
0.45353	TAA	T
0.45343	TAG	T
0.45337	TAG	A
0.4533	TAA	A
0.45328	TAA	G
0.45325	TAG	G
0.45304	TGA	T
0.45296	TAA	G
0.45289	TGA	G
0.45236	TGA	A
0.45236	TGA	T
0.4523	TAA	A
0.45209	TAA	A
0.45205	TAG	A
0.452	TAA	T
0.45189	TAA	T
0.45181	TAA	T
0.45156	TAA	A
0.45151	TAA	T
0.45141	TAA	T
0.45141	TAG	A
0.45121	TGA	G
0.45117	TAG	A
0.45113	TAA	T
0.45106	TGA	C
0.45102	TGA	T
0.45094	TGA	A
0.45074	TAA	A
0.45041	TAA	T
0.45037	TGA	G
0.45034	TAA	G
0.45023	TAA	A
0.44961	TGA	G
0.44958	TAA	A
0.44955	TAA	A
0.44949	TAA	A
0.44944	TAA	A
0.4494	TGA	T
0.44891	TGA	G
0.44871	TAG	A
0.44862	TAA	T
0.44849	TAA	T
0.44836	TAA	A
0.44828	TAA	G
0.44821	TAG	A
0.44815	TAA	G
0.44815	TAG	G
0.44806	TAA	A
0.44801	TAG	G
0.44801	TGA	A
0.44799	TAA	G
0.44799	TGA	A
0.44794	TAG	A
0.44787	TAA	A
0.44785	TAA	A
0.44784	TAA	A
0.44784	TGA	A
0.44781	TAG	G
0.44774	TAA	T
0.44772	TAA	A
0.44744	TGA	C
0.44744	TGA	T
0.44737	TAA	T
0.44734	TGA	A
0.44733	TAA	T
0.44723	TAA	T
0.4471	TAA	A
0.44706	TAA	A
0.44705	TAA	A
0.44703	TAA	T
0.44694	TAA	A
0.44692	TAA	A
0.44687	TGA	C
0.4468	TAA	A
0.44677	TAA	A
0.44675	TAA	A
0.44664	TAA	T
0.44658	TAA	T
0.44657	TAA	C
0.44656	TAA	G
0.44654	TAA	A
0.44654	TGA	C
0.44648	TAA	A
0.44648	TAA	G
0.44643	TAA	T
0.44622	TGA	G
0.44606	TAA	A
0.44605	TGA	T
0.44602	TAA	T
0.44596	TAG	T
0.44595	TAA	T
0.44595	TAA	A
0.44579	TAA	C
0.44571	TAA	T
0.4456	TAA	T
0.44559	TAA	T
0.44554	TAA	C
0.44552	TAA	T
0.44549	TAG	A
0.44547	TAG	A
0.44529	TAA	A
0.44505	TGA	T
0.44493	TAA	A
0.44483	TAA	G
0.44479	TAA	A
0.44479	TAA	A
0.44477	TAG	C
0.44444	TGA	T
0.44431	TGA	T
0.44393	TAA	A
0.44391	TGA	A
0.44373	TAA	T
0.44346	TAA	T
0.44339	TAA	T
0.44334	TGA	A
0.44304	TAG	G
0.44296	TAA	C
0.44265	TAA	C
0.44254	TGA	C
0.4424	TAA	A
0.44198	TAA	A
0.44194	TAA	G
0.44192	TAA	T
0.44189	TAA	A
0.44182	TAA	A
0.44144	TAA	T
0.44139	TAA	T
0.44126	TAA	G
0.44126	TAG	A
0.44117	TAA	C
0.44116	TAA	T
0.44113	TAG	C
0.44111	TAA	A
0.44105	TAA	T
0.44078	TAA	T
0.44074	TAG	G
0.44069	TAA	C
0.44069	TAA	T
0.44066	TAA	G
0.44065	TAA	G
0.44063	TGA	T
0.44048	TAA	A
0.44046	TAA	A
0.44031	TGA	G
0.4403	TAG	C
0.44001	TGA	G
0.43998	TAA	A
0.43997	TAG	G
0.43995	TAA	T
0.43947	TGA	T
0.43945	TAA	A
0.43943	TAA	G
0.43937	TGA	A
0.43924	TGA	T
0.439	TAA	A
0.43899	TAA	A
0.4388	TAA	T
0.43871	TGA	A
0.43868	TAG	T
0.43837	TAA	A
0.43836	TGA	T
0.43833	TAA	T
0.43831	TAA	C
0.43831	TAG	C
0.4383	TAA	G
0.43825	TGA	A
0.4382	TAG	T
0.43815	TAG	T
0.43812	TGA	T
0.43791	TGA	T
0.43758	TGA	C
0.43757	TAA	G
0.43734	TGA	A
0.43716	TAA	A
0.43714	TAA	A
0.43712	TAG	G
0.43701	TAA	T
0.43691	TAA	T
0.43687	TAA	A
0.43687	TAA	T
0.4367	TAA	T
0.43665	TAA	A
0.43662	TGA	T
0.43662	TGA	T
0.43658	TAA	A
0.43657	TAA	T
0.43651	TAA	A
0.4362	TAA	T
0.43613	TAA	G
0.43605	TAA	T
0.43595	TAA	G
0.43581	TAA	A
0.43576	TAA	A
0.43564	TAG	G
0.4356	TAA	C
0.43552	TAA	G
0.43546	TAA	T
0.43517	TAA	T
0.43515	TAA	A
0.43507	TAG	A
0.43503	TAA	A
0.43495	TGA	A
0.43472	TGA	T
0.43469	TAA	A
0.4346	TAA	A
0.43451	TGA	A
0.43437	TAA	T
0.4343	TAA	A
0.43425	TAG	A
0.43418	TAA	G
0.43415	TAA	A
0.43404	TAG	G
0.434	TGA	A
0.43395	TGA	A
0.43389	TAA	G
0.43389	TAG	A
0.43365	TAA	A
0.43363	TAA	G
0.43357	TAA	A
0.43352	TAA	A
0.43352	TAA	T
0.43351	TAG	A
0.4333	TAA	G
0.43319	TAA	G
0.43318	TAA	A
0.43306	TAA	A
0.43305	TAA	C
0.43302	TAG	A
0.43295	TAA	T
0.43291	TGA	T
0.43273	TAA	A
0.43271	TAA	T
0.4327	TAG	C
0.43253	TAA	C
0.43237	TAA	T
0.43234	TAA	C
0.43229	TAA	A
0.43216	TAG	C
0.43197	TAA	T
0.43194	TAA	T
0.43193	TAG	G
0.43188	TAA	G
0.43181	TAA	A
0.43177	TAA	A
0.43175	TAG	G
0.43174	TAG	A
0.43172	TAA	A
0.43165	TAG	G
0.43158	TAA	G
0.43156	TAG	C
0.43148	TAA	A
0.43142	TAA	A
0.43137	TAA	T
0.43134	TAA	T
0.43123	TGA	A
0.43123	TGA	G
0.43119	TAA	A
0.43118	TGA	C
0.43097	TAA	T
0.43094	TAA	A
0.43091	TAA	C
0.43089	TAA	T
0.43087	TGA	C
0.43084	TAA	A
0.43084	TAG	A
0.43074	TAA	A
0.43057	TAA	T
0.4305	TGA	A
0.4304	TAG	G
0.43035	TAG	T
0.43034	TAA	G
0.43033	TAA	A
0.43024	TGA	A
0.43014	TAA	T
0.43014	TAA	T
0.43002	TAA	C
0.43001	TAG	A
0.42998	TAG	T
0.42971	TAA	T
0.42971	TGA	A
0.42958	TGA	T
0.42954	TAA	G
0.4295	TGA	T
0.42935	TAG	A
0.42932	TAA	A
0.42931	TAA	T
0.42911	TGA	A
0.42907	TAA	T
0.42904	TAG	G
0.42902	TAA	G
0.429	TAG	G
0.42899	TGA	A
0.4289	TAA	A
0.4289	TAG	G
0.42856	TAA	A
0.42847	TGA	G
0.42843	TAA	G
0.42838	TAA	C
0.42827	TGA	T
0.42825	TGA	G
0.42821	TAA	A
0.42819	TAA	A
0.42818	TAA	G
0.42817	TAA	A
0.42813	TAA	C
0.42791	TAG	G
0.4278	TAA	G
0.42777	TAG	G
0.42766	TAA	T
0.42764	TGA	G
0.42763	TGA	C
0.42753	TAA	T
0.42748	TAA	T
0.42747	TAA	T
0.42745	TAG	A
0.42743	TGA	A
0.42731	TAA	T
0.42726	TGA	A
0.42725	TAA	A
0.42704	TGA	G
0.42695	TAA	G
0.42691	TGA	T
0.42688	TGA	G
0.42686	TAG	T
0.42686	TGA	A
0.42678	TGA	G
0.42674	TGA	G
0.42667	TAA	C
0.42657	TAA	G
0.42651	TGA	C
0.42648	TGA	C
0.4264	TAA	A
0.42624	TGA	A
0.4262	TAA	G
0.42612	TAA	T
0.42611	TAA	T
0.426	TAA	T
0.42587	TAA	A
0.42564	TGA	T
0.4256	TAA	C
0.42555	TAA	T
0.42554	TAG	A
0.4255	TAA	T
0.42548	TAA	G
0.42528	TAA	T
0.42526	TAA	A
0.42524	TAG	A
0.42519	TAA	A
0.42509	TGA	A
0.42501	TAA	T
0.42494	TGA	A
0.42477	TAA	A
0.42474	TGA	A
0.42467	TAA	A
0.42462	TAA	A
0.42458	TAA	A
0.42455	TGA	T
0.42449	TGA	A
0.42448	TAA	A
0.42446	TAA	C
0.42446	TAA	A
0.42444	TAA	T
0.42438	TAA	A
0.42432	TAA	G
0.42429	TGA	T
0.42426	TAA	A
0.42407	TAG	T
0.42403	TAG	C
0.42401	TGA	T
0.42395	TAA	T
0.42385	TAA	T
0.42385	TAA	T
0.42374	TAA	A
0.42364	TAA	G
0.42358	TAA	A
0.42354	TAA	A
0.42351	TAA	T
0.42347	TAG	A
0.42341	TAA	T
0.42339	TAA	T
0.42336	TAA	G
0.42334	TAG	C
0.42288	TAA	A
0.42286	TAA	A
0.42279	TAG	A
0.42273	TAA	A
0.4227	TAA	A
0.42257	TAA	G
0.42253	TGA	G
0.42252	TAA	G
0.42231	TAA	A
0.42222	TGA	C
0.42213	TAA	A
0.42205	TGA	T
0.42204	TAG	A
0.42197	TGA	T
0.4219	TAA	A
0.42188	TAA	T
0.42183	TAA	T
0.42183	TGA	A
0.42183	TGA	G
0.42182	TAG	A
0.42174	TAA	A
0.42162	TAA	A
0.42161	TAG	A
0.42152	TAA	A
0.42151	TAA	T
0.4214	TAA	T
0.42139	TGA	T
0.42139	TGA	A
0.42138	TAA	A
0.42135	TGA	T
0.42129	TAG	G
0.42116	TAG	G
0.42113	TAG	C
0.42111	TAA	T
0.42099	TGA	T
0.42091	TAG	A
0.4209	TAA	G
0.4209	TAA	G
0.42088	TAA	T
0.42084	TAA	A
0.42082	TAA	T
0.42075	TAA	G
0.42065	TAA	A
0.42064	TAA	A
0.42053	TAA	C
0.42053	TAG	C
0.42043	TAA	A
0.42034	TAG	A
0.42016	TAA	T
0.42014	TAA	A
0.42012	TGA	T
0.4201	TAA	T
0.42003	TAA	G
0.42001	TAG	A
0.41983	TAA	A
0.41966	TAA	T
0.41962	TGA	A
0.41944	TAG	C
0.4194	TAA	T
0.41927	TAA	A
0.41926	TAA	T
0.41923	TGA	A
0.41911	TAG	C
0.41896	TAA	A
0.41896	TAA	A
0.41878	TAG	A
0.41866	TAA	C
0.41858	TGA	A
0.41857	TAA	C
0.41849	TAA	G
0.41841	TAA	T
0.41827	TAA	T
0.41822	TGA	C
0.41817	TGA	T
0.4181	TAA	G
0.41788	TAA	G
0.4178	TAA	C
0.41776	TAA	G
0.41762	TGA	C
0.41758	TAA	G
0.41756	TAA	G
0.41752	TGA	T
0.41731	TAA	A
0.41724	TGA	A
0.41706	TGA	T
0.417	TAA	T
0.41683	TAA	G
0.41683	TAG	A
0.41678	TAA	A
0.41669	TAA	G
0.41666	TAA	C
0.41666	TAA	T
0.41654	TAA	G
0.41651	TAA	C
0.41649	TAA	A
0.41642	TAA	A
0.41632	TGA	T
0.41622	TGA	T
0.41619	TAA	A
0.41616	TAA	G
0.41611	TAA	A
0.4161	TAA	A
0.41608	TAA	A
0.41598	TAG	G
0.41594	TAA	T
0.41593	TGA	C
0.41587	TAA	A
0.41586	TGA	G
0.41585	TAA	C
0.41583	TAA	A
0.41578	TAA	G
0.4157	TAA	A
0.41565	TAA	A
0.41557	TGA	A
0.41551	TGA	T
0.41529	TAA	T
0.41529	TAA	A
0.41517	TAG	G
0.41507	TAA	C
0.41491	TAA	A
0.41472	TAA	A
0.41467	TAA	A
0.41467	TGA	A
0.41443	TAA	G
0.41442	TAA	C
0.41433	TAA	T
0.41429	TAA	A
0.41425	TAA	G
0.41424	TAA	A
0.4142	TAA	T
0.41407	TAA	A
0.41405	TGA	A
0.41403	TGA	T
0.41399	TAG	C
0.41397	TAA	T
0.41396	TAA	A
0.41395	TAA	G
0.41392	TGA	C
0.41377	TAA	C
0.41375	TAA	G
0.41369	TAG	G
0.41366	TAA	A
0.41355	TGA	C
0.41352	TAG	T
0.41348	TAA	A
0.41342	TGA	G
0.41339	TAA	G
0.41337	TAA	A
0.41335	TAG	A
0.41326	TGA	A
0.41325	TAA	A
0.41323	TAG	A
0.41311	TAA	T
0.41311	TAA	A
0.41309	TAA	G
0.41306	TAA	A
0.41302	TGA	A
0.41298	TAA	G
0.41293	TGA	T
0.4128	TAA	G
0.41269	TAA	A
0.41261	TAA	G
0.41255	TGA	A
0.41251	TAA	C
0.41238	TGA	C
0.41231	TAG	A
0.41229	TGA	A
0.4122	TAA	G
0.41218	TAA	A
0.41216	TAA	A
0.41214	TAA	A
0.41211	TAA	A
0.4121	TAG	C
0.41195	TGA	G
0.41187	TAA	T
0.41187	TAG	T
0.41187	TGA	A
0.41167	TAA	T
0.41167	TAA	A
0.41165	TAG	A
0.41152	TAA	A
0.41149	TAA	A
0.41141	TGA	C
0.41139	TAA	G
0.41126	TAA	T
0.41126	TAA	A
0.41111	TGA	G
0.4111	TAA	A
0.4111	TGA	T
0.41105	TAA	C
0.41103	TAA	T
0.41098	TAG	T
0.41096	TAA	G
0.41093	TAG	A
0.41086	TAA	T
0.41086	TAA	G
0.41075	TAA	G
0.41071	TAA	A
0.41064	TAA	G
0.41064	TAA	T
0.41063	TAG	C
0.41062	TAA	T
0.41049	TAG	C
0.41038	TGA	A
0.41034	TAA	A
0.4103	TAA	A
0.41018	TAG	G
0.41011	TAA	A
0.41008	TGA	G
0.41004	TAA	T
0.40988	TAA	A
0.40985	TAA	T
0.4098	TGA	A
0.40978	TAA	T
0.40978	TAA	G
0.4097	TAA	T
0.40962	TAA	T
0.40944	TAG	T
0.40936	TAA	T
0.40925	TGA	T
0.40924	TAG	A
0.40918	TAA	T
0.40915	TAA	T
0.40907	TAA	T
0.40907	TAA	T
0.40903	TGA	G
0.40902	TAA	T
0.40898	TAA	A
0.40892	TGA	A
0.40884	TAA	A
0.40883	TAA	G
0.40878	TAA	T
0.40869	TGA	T
0.40861	TAA	A
0.40844	TAA	A
0.40842	TAG	G
0.40841	TAA	A
0.40841	TGA	T
0.4084	TAA	A
0.40835	TAA	G
0.40831	TGA	T
0.40829	TGA	G
0.40825	TAG	G
0.40825	TAG	G
0.40817	TAA	T
0.40816	TAG	A
0.4081	TAA	A
0.40809	TAG	A
0.40799	TAA	A
0.40795	TAG	T
0.40794	TAA	T
0.40792	TAA	A
0.40786	TGA	A
0.40784	TAA	T
0.40782	TAA	A
0.40782	TAA	T
0.40782	TGA	G
0.40774	TAA	T
0.40762	TAA	T
0.40762	TAG	A
0.40758	TAA	T
0.40756	TGA	T
0.40749	TAA	A
0.40746	TAA	G
0.40743	TAA	A
0.40735	TAA	A
0.4073	TAG	G
0.40726	TAA	T
0.40719	TGA	A
0.40717	TAA	C
0.40708	TAA	A
0.40693	TAA	T
0.40692	TAA	T
0.40683	TAA	A
0.40683	TAA	T
0.40682	TGA	G
0.40679	TAA	T
0.40675	TAA	T
0.40672	TAA	A
0.40655	TGA	C
0.40653	TAA	A
0.4065	TAA	A
0.4065	TGA	A
0.40645	TAA	T
0.40637	TAA	A
0.40635	TAA	A
0.40632	TGA	A
0.40628	TGA	A
0.40627	TAA	G
0.40626	TGA	A
0.40624	TAG	A
0.40614	TAA	T
0.4061	TAA	A
0.40607	TAA	A
0.40594	TAA	A
0.40594	TAA	G
0.40586	TGA	G
0.40582	TAA	C
0.40582	TGA	C
0.40573	TAA	A
0.40573	TAA	A
0.40563	TAG	G
0.4056	TGA	G
0.40554	TAG	C
0.40551	TAG	T
0.40545	TGA	T
0.40541	TAA	A
0.40534	TAA	A
0.40511	TAA	T
0.40483	TGA	C
0.4048	TAA	A
0.40477	TAG	G
0.40477	TAG	A
0.40476	TGA	C
0.40475	TAA	A
0.40468	TAA	C
0.40468	TAA	A
0.40462	TGA	T
0.40458	TAA	G
0.40454	TGA	A
0.40451	TAA	A
0.4044	TAA	T
0.40427	TAA	C
0.40417	TGA	A
0.40416	TAA	T
0.40412	TAA	A
0.40407	TAA	A
0.40404	TGA	A
0.40399	TAG	C
0.40398	TAA	C
0.40392	TAG	A
0.40383	TAA	T
0.40383	TAA	A
0.40378	TAA	A
0.40369	TAA	T
0.40365	TAG	A
0.40353	TGA	T
0.4035	TGA	T
0.40341	TAA	G
0.40341	TAA	T
0.40335	TAG	G
0.40334	TAA	G
0.4033	TAA	A
0.40323	TGA	A
0.40315	TAA	A
0.40314	TAA	A
0.40303	TAG	T
0.40298	TAA	A
0.40296	TAA	A
0.40295	TAA	A
0.40268	TAA	T
0.40265	TAA	A
0.4026	TGA	C
0.40249	TGA	A
0.40246	TAA	G
0.40241	TAA	T
0.40236	TAA	A
0.40226	TGA	A
0.40222	TAA	G
0.40217	TAG	T
0.40194	TAG	G
0.4019	TGA	A
0.40186	TAA	A
0.40166	TAG	A
0.40154	TAG	A
0.40148	TAA	C
0.40145	TAA	A
0.40144	TAA	T
0.40121	TAG	C
0.40117	TAA	C
0.40115	TAA	G
0.40113	TGA	T
0.40109	TAA	C
0.40103	TAA	G
0.40098	TAA	A
0.40081	TGA	G
0.40071	TAA	A
0.4007	TAA	G
0.4007	TAG	G
0.40065	TAA	G
0.40063	TAA	A
0.4006	TGA	T
0.40055	TAA	A
0.40051	TAA	A
0.4004	TAA	C
0.40039	TGA	A
0.40037	TAG	C
0.40017	TAA	A
0.4001	TAG	T
0.39997	TGA	G
0.39995	TAG	A
0.39992	TGA	T
0.39986	TAA	A
0.3998	TAA	A
0.39977	TAA	A
0.39973	TGA	A
0.3997	TAG	A
0.39968	TAA	G
0.39966	TAA	T
0.39963	TAA	G
0.39961	TAA	A
0.39961	TAA	T
0.39937	TAG	G
0.39931	TGA	A
0.3993	TAA	A
0.39925	TAA	G
0.39925	TAA	T
0.39923	TAG	A
0.3992	TAA	A
0.39913	TAG	C
0.39904	TAA	A
0.399	TGA	T
0.39893	TAA	T
0.39891	TAA	G
0.39884	TAG	A
0.39879	TAA	G
0.39878	TAA	A
0.39866	TAA	A
0.39845	TAA	A
0.39837	TGA	C
0.39824	TAA	C
0.39822	TAA	T
0.39816	TGA	A
0.39816	TGA	T
0.39799	TAA	A
0.39798	TAG	A
0.39794	TAA	C
0.39772	TAA	G
0.3977	TAA	A
0.39767	TAA	T
0.39766	TAA	G
0.39764	TAG	G
0.3976	TAA	G
0.3976	TAA	A
0.39754	TGA	T
0.39752	TAA	A
0.3975	TAA	A
0.39746	TAA	T
0.39742	TGA	T
0.39731	TAA	T
0.39727	TAA	A
0.39719	TAA	T
0.39719	TAA	A
0.39719	TAG	A
0.39716	TAA	A
0.39711	TAA	A
0.3971	TGA	A
0.39708	TAA	A
0.39704	TAA	T
0.39704	TGA	T
0.3969	TAA	A
0.39689	TAA	G
0.39683	TAA	T
0.39675	TAA	C
0.39672	TAA	T
0.39671	TAA	T
0.39668	TAA	G
0.39667	TAG	G
0.39666	TAG	C
0.3966	TAA	T
0.39658	TAA	G
0.39656	TAA	A
0.39651	TGA	C
0.39648	TAA	G
0.39642	TAA	A
0.39635	TAA	A
0.39633	TAG	T
0.39605	TAG	T
0.39593	TAA	C
0.3959	TAG	A
0.39585	TAA	G
0.39582	TAG	A
0.39577	TAA	A
0.39577	TAA	A
0.39565	TGA	G
0.39561	TAA	A
0.39561	TAA	G
0.39557	TAA	C
0.39555	TGA	A
0.39552	TAA	T
0.39551	TAA	A
0.39544	TAA	C
0.39537	TAA	A
0.39535	TAA	G
0.39531	TAA	A
0.39528	TAA	G
0.39527	TGA	G
0.39519	TGA	A
0.39517	TGA	A
0.39511	TAA	A
0.39511	TGA	C
0.39508	TAA	C
0.39506	TAA	A
0.39502	TAA	C
0.39502	TAA	G
0.39501	TAA	C
0.39499	TAA	A
0.39497	TAG	G
0.39495	TGA	G
0.39494	TGA	A
0.39475	TAA	A
0.39468	TAA	G
0.39462	TAG	G
0.39455	TAA	A
0.39455	TAA	T
0.3945	TAG	C
0.3945	TAG	A
0.39449	TAA	A
0.39443	TGA	G
0.3944	TGA	A
0.39438	TAA	T
0.39432	TAA	A
0.39428	TGA	A
0.39426	TAG	A
0.39425	TAA	T
0.39425	TAA	A
0.39419	TAA	T
0.39419	TGA	T
0.39413	TAA	T
0.39406	TAA	A
0.39405	TAG	G
0.39401	TAA	A
0.39398	TAG	A
0.39388	TAA	C
0.39381	TAA	A
0.39381	TAA	A
0.39354	TAA	A
0.39349	TAA	C
0.39345	TAA	G
0.39343	TAA	G
0.39342	TAA	C
0.39338	TAA	A
0.39338	TAA	A
0.39332	TAA	T
0.39329	TAG	A
0.39327	TAA	T
0.39321	TAA	G
0.3931	TAG	A
0.39308	TAA	A
0.39296	TGA	T
0.39291	TGA	C
0.39288	TGA	A
0.39284	TAA	A
0.39278	TAA	A
0.39277	TAA	C
0.39276	TGA	A
0.39273	TGA	C
0.39265	TAA	A
0.39264	TGA	C
0.39261	TGA	C
0.3926	TAA	T
0.39258	TAA	T
0.39258	TAA	T
0.39252	TGA	T
0.39246	TAG	A
0.39244	TAA	C
0.39242	TGA	A
0.39218	TAA	G
0.39215	TAA	C
0.39215	TGA	T
0.39211	TAA	C
0.39204	TGA	T
0.39202	TAA	G
0.392	TAA	T
0.39197	TGA	T
0.39187	TAA	C
0.39178	TGA	C
0.39169	TAA	T
0.39167	TAG	C
0.39162	TAA	A
0.39146	TAA	G
0.39138	TAA	G
0.39132	TGA	A
0.39131	TAA	A
0.39131	TAA	G
0.39129	TAA	T
0.39129	TAG	G
0.39127	TAA	G
0.39121	TGA	G
0.3912	TGA	G
0.39119	TAA	A
0.39112	TAA	A
0.39109	TAG	A
0.39104	TAA	A
0.39103	TAA	T
0.39093	TGA	A
0.39092	TAA	A
0.39091	TAG	G
0.39086	TGA	T
0.39076	TAG	A
0.39074	TAA	A
0.39073	TAA	G
0.3907	TAA	T
0.39064	TAA	C
0.39061	TGA	A
0.39057	TAA	A
0.39046	TAG	A
0.39045	TAA	A
0.39045	TAG	G
0.39044	TAA	T
0.39042	TAA	G
0.39041	TAA	A
0.39037	TGA	C
0.39031	TAA	A
0.39028	TAA	T
0.39027	TAA	A
0.39019	TAA	C
0.39019	TAA	A
0.39017	TGA	A
0.39016	TGA	A
0.39008	TAA	T
0.39004	TAA	A
0.38992	TAA	A
0.38988	TAA	A
0.38987	TAA	G
0.38987	TGA	T
0.38986	TAA	A
0.38974	TAA	C
0.38949	TGA	C
0.38941	TAA	A
0.38941	TGA	T
0.38939	TGA	G
0.38934	TAA	G
0.38931	TAG	A
0.38926	TAA	T
0.38921	TAA	G
0.38916	TAA	T
0.38913	TAA	A
0.38912	TGA	A
0.38911	TAA	A
0.38902	TAA	T
0.38884	TAA	A
0.38883	TAA	T
0.38878	TAA	A
0.38878	TGA	A
0.38871	TAA	A
0.38867	TAA	A
0.38855	TAG	G
0.3885	TAG	A
0.3884	TGA	A
0.38834	TAA	A
0.38832	TAA	A
0.38829	TGA	A
0.38827	TAA	G
0.38816	TAA	A
0.38816	TGA	A
0.38808	TGA	A
0.38807	TAA	A
0.38801	TAA	C
0.388	TGA	T
0.38797	TAG	A
0.38788	TAA	A
0.38776	TAA	C
0.38768	TAG	C
0.38763	TAA	C
0.38762	TAA	A
0.38759	TAA	A
0.38757	TAA	C
0.38757	TAA	C
0.38748	TAA	A
0.38745	TAA	A
0.38744	TAA	T
0.3874	TAA	A
0.38738	TAA	T
0.38735	TAA	A
0.38735	TGA	C
0.38734	TAA	A
0.38731	TGA	A
0.3873	TGA	A
0.38728	TAA	A
0.38719	TAA	G
0.38718	TAA	A
0.38714	TAA	G
0.38714	TGA	G
0.38708	TGA	T
0.38703	TAA	T
0.387	TGA	C
0.38699	TAA	T
0.38691	TAA	C
0.38691	TAA	A
0.3869	TAA	G
0.3869	TGA	A
0.38687	TGA	A
0.38686	TGA	A
0.38685	TAG	C
0.38676	TGA	C
0.38674	TAA	A
0.3867	TAG	A
0.38665	TAG	A
0.38662	TGA	C
0.38656	TGA	T
0.38655	TAA	A
0.38654	TAA	A
0.38652	TAA	A
0.38649	TAA	A
0.3864	TAA	A
0.38636	TAA	A
0.38636	TGA	A
0.38634	TGA	A
0.38624	TAG	A
0.38619	TAA	C
0.38605	TAA	A
0.38605	TAA	C
0.38603	TGA	C
0.38596	TGA	A
0.38593	TAA	A
0.38587	TAA	A
0.38584	TAA	A
0.38573	TAA	A
0.3857	TAA	G
0.38567	TAG	G
0.38566	TAG	T
0.38559	TAA	G
0.38559	TGA	T
0.38559	TGA	A
0.38551	TAA	A
0.38548	TGA	T
0.38541	TAA	A
0.38538	TAA	G
0.38531	TAA	A
0.38526	TAA	A
0.38526	TGA	A
0.38514	TAA	T
0.38509	TAA	A
0.385	TAA	G
0.385	TAA	T
0.38493	TAA	A
0.38491	TAG	G
0.38487	TAA	T
0.38482	TAA	C
0.3848	TAA	A
0.3848	TAG	C
0.38475	TAA	G
0.38458	TAA	A
0.38454	TAA	A
0.38448	TAA	A
0.38442	TAA	G
0.38442	TAG	T
0.3844	TAA	G
0.38431	TAA	T
0.38421	TAA	A
0.38419	TGA	T
0.38414	TAA	G
0.38412	TGA	A
0.38402	TAA	A
0.384	TAA	C
0.38391	TAA	A
0.38388	TAG	G
0.38379	TAA	T
0.38372	TAA	A
0.38362	TAA	A
0.38361	TAA	A
0.3836	TAA	A
0.38357	TAA	T
0.38353	TAA	A
0.38344	TAA	A
0.38336	TGA	C
0.3833	TGA	A
0.38328	TAA	A
0.38325	TAA	G
0.38325	TAG	T
0.3832	TAA	A
0.38317	TAA	A
0.38313	TAA	T
0.38307	TAG	G
0.38304	TGA	A
0.38303	TAG	A
0.383	TGA	G
0.38295	TGA	T
0.38293	TAG	A
0.38288	TAG	A
0.38283	TAA	A
0.38279	TAA	A
0.38277	TAA	G
0.38275	TAA	C
0.38269	TGA	G
0.38268	TGA	T
0.38267	TAA	C
0.3826	TAA	A
0.38239	TAG	A
0.38234	TAA	G
0.38227	TAG	A
0.38226	TAG	T
0.38221	TAA	A
0.3822	TAA	G
0.38218	TAA	A
0.3821	TGA	A
0.38208	TGA	C
0.38207	TGA	A
0.38196	TGA	A
0.38187	TAA	G
0.38176	TAA	C
0.38173	TAA	T
0.38168	TGA	C
0.38165	TAA	G
0.38162	TAA	G
0.38153	TAA	G
0.38144	TGA	A
0.38141	TAG	G
0.38131	TAA	G
0.3813	TAA	T
0.38118	TAA	A
0.38117	TAA	T
0.38115	TAA	G
0.38113	TGA	T
0.38109	TAA	T
0.38106	TAA	A
0.38104	TAA	A
0.38103	TGA	T
0.38095	TAA	A
0.38085	TAA	G
0.38076	TAA	T
0.38062	TGA	A
0.3806	TAA	G
0.38059	TGA	G
0.38057	TAA	A
0.38054	TAA	T
0.38052	TAG	C
0.38051	TAA	G
0.38045	TAA	A
0.38045	TAG	A
0.38043	TAA	A
0.38043	TGA	T
0.3804	TGA	T
0.3804	TGA	A
0.38039	TGA	T
0.38034	TAA	T
0.38034	TAA	T
0.38032	TGA	C
0.38027	TAG	A
0.38026	TAA	T
0.38026	TAG	C
0.38023	TAA	A
0.38022	TGA	A
0.3802	TAA	G
0.38019	TAA	C
0.38019	TAG	C
0.38015	TGA	C
0.38011	TGA	C
0.38009	TGA	C
0.38007	TAA	A
0.38005	TAA	G
0.38002	TAA	T
0.37994	TAA	T
0.37991	TGA	T
0.37988	TAA	G
0.37988	TAG	C
0.3797	TAA	T
0.37967	TAA	A
0.37965	TGA	A
0.37964	TAA	T
0.37954	TAA	C
0.37947	TAA	A
0.37947	TGA	G
0.37944	TAA	A
0.37938	TGA	G
0.37931	TGA	C
0.3793	TAA	A
0.37922	TAA	T
0.37919	TAA	G
0.37907	TGA	A
0.37905	TGA	T
0.37905	TGA	G
0.37904	TGA	A
0.37901	TAG	G
0.379	TAA	A
0.37899	TGA	A
0.37898	TAA	G
0.37878	TAG	G
0.37871	TAA	A
0.37863	TAA	T
0.37863	TGA	A
0.37863	TGA	T
0.37859	TGA	A
0.37852	TAA	A
0.37845	TAA	T
0.37844	TAA	C
0.37843	TAA	A
0.37843	TGA	C
0.37834	TAA	G
0.37831	TAA	C
0.37831	TAA	A
0.37826	TAA	T
0.37823	TGA	A
0.37821	TAA	A
0.37818	TAA	A
0.37815	TAA	C
0.37813	TAA	G
0.37813	TAG	C
0.37812	TAA	C
0.37802	TAA	T
0.378	TAA	A
0.378	TGA	T
0.37799	TGA	T
0.37794	TAA	A
0.37794	TAA	A
0.37793	TAA	G
0.37788	TGA	A
0.37786	TAA	T
0.37786	TAA	A
0.37782	TAA	A
0.37782	TAA	T
0.37782	TGA	G
0.37776	TAA	T
0.37775	TAG	T
0.37771	TGA	C
0.37763	TGA	T
0.37757	TAG	T
0.37748	TAA	G
0.37744	TGA	A
0.37739	TGA	T
0.37737	TAA	A
0.37733	TAA	A
0.37731	TGA	G
0.37728	TGA	G
0.37725	TAA	T
0.37723	TAA	G
0.37721	TAA	G
0.37719	TAA	A
0.37715	TAA	G
0.37715	TAG	C
0.37714	TAA	G
0.37713	TAA	A
0.37711	TAA	A
0.37709	TAA	A
0.37708	TAA	G
0.37707	TGA	A
0.37706	TAA	A
0.37704	TAA	A
0.37697	TAA	A
0.37694	TGA	T
0.37693	TAA	T
0.37691	TGA	T
0.37687	TAA	T
0.3768	TAA	C
0.37679	TGA	A
0.37674	TAA	T
0.37674	TAA	C
0.37673	TGA	A
0.37656	TAA	G
0.37654	TAA	G
0.3765	TAG	C
0.37649	TAA	A
0.37649	TGA	T
0.3764	TAA	G
0.37638	TGA	G
0.37637	TGA	A
0.3763	TGA	C
0.37627	TGA	A
0.37626	TAA	A
0.37612	TAG	T
0.3761	TAG	G
0.3761	TGA	G
0.37604	TAA	T
0.37587	TAA	A
0.37583	TGA	C
0.37579	TAA	A
0.37579	TAG	A
0.37574	TAA	T
0.37573	TAA	A
0.37565	TAA	A
0.37562	TAA	C
0.37561	TAA	T
0.3756	TGA	A
0.37558	TGA	T
0.37555	TAA	T
0.37546	TAA	A
0.37543	TAG	A
0.37538	TAA	A
0.37531	TAA	T
0.37523	TGA	C
0.37518	TAA	T
0.37515	TGA	T
0.37514	TAG	G
0.37514	TGA	T
0.37511	TAA	C
0.37511	TAA	A
0.37508	TGA	T
0.37505	TGA	A
0.375	TAA	A
0.37497	TGA	G
0.37495	TGA	A
0.37492	TAG	C
0.3749	TAG	T
0.37488	TGA	G
0.37481	TAA	A
0.3748	TGA	C
0.37479	TGA	A
0.37477	TAG	C
0.37475	TAA	A
0.37468	TAG	A
0.37463	TAA	A
0.37458	TAA	C
0.37456	TAG	G
0.37451	TAA	A
0.37448	TAG	G
0.37447	TAG	A
0.37433	TAG	A
0.37432	TAA	T
0.37431	TAA	C
0.37431	TAG	G
0.37421	TAA	T
0.37415	TGA	C
0.37409	TAG	C
0.37408	TGA	A
0.37407	TGA	A
0.37381	TAA	A
0.37375	TGA	C
0.37367	TGA	A
0.3736	TGA	A
0.37354	TAA	A
0.37338	TAA	A
0.37337	TAA	C
0.37334	TAG	A
0.37333	TAA	A
0.37327	TAA	A
0.37325	TAA	A
0.37319	TGA	T
0.37316	TAA	A
0.37315	TAA	G
0.37314	TGA	C
0.37311	TAA	G
0.37311	TAA	A
0.37306	TAA	G
0.37303	TAA	A
0.37302	TAA	G
0.37301	TAA	A
0.37295	TAA	T
0.37291	TGA	A
0.3729	TAA	T
0.37277	TAG	T
0.37273	TAG	A
0.3727	TAA	C
0.37265	TAA	A
0.37261	TAA	A
0.37253	TAA	C
0.37251	TAA	A
0.37248	TAA	A
0.3724	TAA	T
0.37232	TAA	T
0.37225	TAG	T
0.3722	TAA	A
0.3722	TAA	C
0.37219	TAG	C
0.37213	TAA	A
0.37213	TAG	A
0.37212	TAA	T
0.37205	TAA	A
0.37202	TAG	A
0.37193	TAG	A
0.37178	TAA	G
0.37177	TGA	T
0.37168	TAA	A
0.37167	TAA	G
0.37163	TGA	C
0.37159	TAG	G
0.37157	TAG	C
0.37156	TAA	T
0.37155	TAA	A
0.37152	TAA	A
0.3715	TAA	C
0.37139	TGA	A
0.37138	TAG	T
0.37128	TAA	A
0.37127	TAA	G
0.37127	TAA	A
0.37123	TGA	T
0.3711	TAA	T
0.37105	TGA	T
0.37102	TGA	T
0.371	TAG	C
0.37099	TGA	C
0.37093	TGA	G
0.37089	TAA	G
0.37088	TAA	A
0.37088	TAA	A
0.37084	TAG	A
0.37074	TAA	C
0.37068	TAA	A
0.37063	TAG	A
0.37061	TAA	T
0.3706	TGA	G
0.37045	TAA	A
0.37045	TAA	T
0.37036	TAA	A
0.37032	TAA	A
0.37032	TAA	A
0.3703	TGA	A
0.37026	TAA	A
0.37022	TAA	T
0.37022	TGA	T
0.37011	TAA	G
0.37011	TAA	A
0.36996	TAA	G
0.36995	TAG	G
0.36992	TAA	A
0.36992	TGA	T
0.3699	TAA	T
0.36977	TGA	G
0.36975	TGA	C
0.36974	TGA	G
0.36971	TAG	G
0.36968	TAA	A
0.36964	TAA	A
0.36938	TAG	A
[truncated: 890 more rows]

## Sheet: Fig. 4C
ITE	stop codon	+4 base
0.78702	TAG	C
0.76317	TAG	C
0.76078	TAG	T
0.75362	TAA	G	MeanITE	TAA	TAG	TGA	T	A	G	C
0.74483	TAG	T	0.66126	68	130	12	41	22	67	80
0.74226	TAA	A	0.602238	47	113	50	34	26	55	95
0.73704	TAA	G	0.579005	20	118	72	35	32	51	92
0.73517	TAA	C	0.562071	17	99	94	37	29	53	91
0.73398	TAG	G	0.548107	29	79	102	35	27	46	102
0.73311	TAG	T	0.536563	19	73	118	37	35	42	96
0.72646	TAG	C	0.525179	23	91	96	33	40	48	89
0.72512	TAG	T	0.512416	19	74	117	41	36	48	85
0.72194	TAA	T	0.49729	19	80	111	43	42	56	69
0.72006	TAG	T	0.472623	23	70	117	33	40	53	84
0.71928	TAG	G	total	284	927	889	369	329	519	883
0.71746	TAG	A
0.71558	TAA	G
0.7149	TAG	T	MeanITE	TAA	TAG	TGA	T	A	G	C
0.7142	TAA	G	0.66126	68	130	12	41	22	67	80
0.71375	TAA	G	0.602238	47	113	50	34	26	55	95
0.71281	TAG	G	0.579005	20	118	72	35	32	51	92
0.712	TAA	G	0.562071	17	99	94	37	29	53	91
0.71039	TAA	C	0.548107	29	79	102	35	27	46	102
0.70897	TAG	G	0.536563	19	73	118	37	35	42	96
0.70721	TAG	T	0.525179	23	91	96	33	40	48	89
0.70526	TAA	C	0.512416	19	74	117	41	36	48	85
0.70447	TAG	C	0.49729	19	80	111	43	42	56	69
0.7026	TAG	C	0.472623	23	70	117	33	40	53	84
0.69999	TAG	G	total	284	927	889	369	329	519	883
0.69992	TAG	G
0.69969	TAA	G
0.69696	TAA	A	ITE	PTAA	PTAG	PTGA	PA	PC	PG	PT
0.69669	TAA	T	0.66126	0.32381	0.619048	0.0571429	0.104762	0.380952	0.319048	0.195238
0.69522	TAG	G	0.602238	0.22381	0.538095	0.238095	0.12381	0.452381	0.261905	0.161905
0.69321	TAA	A	0.579005	0.0952381	0.561905	0.342857	0.152381	0.438095	0.242857	0.166667
0.69256	TAG	G	0.562071	0.0809524	0.471429	0.447619	0.138095	0.433333	0.252381	0.17619
0.69179	TAA	T	0.548107	0.138095	0.37619	0.485714	0.128571	0.485714	0.219048	0.166667
0.69105	TAA	C	0.536563	0.0904762	0.347619	0.561905	0.166667	0.457143	0.2	0.17619
0.68938	TAG	A	0.525179	0.109524	0.433333	0.457143	0.190476	0.42381	0.228571	0.157143
0.68883	TAG	C	0.512416	0.0904762	0.352381	0.557143	0.171429	0.404762	0.228571	0.195238
0.68778	TAG	G	0.49729	0.0904762	0.380952	0.528571	0.2	0.328571	0.266667	0.204762
0.68689	TAA	T	0.472623	0.109524	0.333333	0.557143	0.190476	0.4	0.252381	0.157143
0.68533	TAA	T
0.68452	TGA	G
0.68452	TGA	G
0.68404	TAG	A
0.68329	TAG	G
0.68283	TAA	T
0.68178	TAG	C
0.68145	TAG	G
0.68097	TAA	T
0.68085	TAG	G
0.6791	TAG	C
0.67866	TAG	G
0.67738	TAA	C
0.677	TAA	G
0.67657	TAA	G
0.67557	TAA	C
0.67533	TAG	G
0.6751	TAG	C
0.67498	TAG	T
0.67437	TAG	C
0.67419	TAA	G
0.67363	TAA	C
0.67203	TAG	A
0.67165	TAG	C
0.67152	TAA	T
0.67147	TAG	C
0.67134	TAG	C
0.67124	TAA	C
0.67093	TAA	C
0.67048	TAG	G
0.66947	TAG	G
0.66893	TAA	C
0.66874	TAA	C
0.66755	TAA	G
0.66745	TAG	G
0.66573	TAA	T
0.66559	TAG	T
0.66486	TAA	G
0.6647	TAA	C
0.66411	TAG	T
0.66401	TAG	C
0.66346	TAG	G
0.66254	TAG	G
0.66228	TAG	C
0.66213	TAA	G
0.66109	TAA	C
0.66096	TAG	C
0.66063	TAG	G
0.66031	TAA	T
0.66021	TAG	G
0.65873	TGA	T
0.65725	TAG	G
0.65505	TAA	T
0.65388	TAG	C
0.6531	TAG	C
0.65308	TAG	G
0.65292	TAG	C
0.65278	TGA	C
0.65242	TAG	T
0.65239	TAG	T
0.65173	TAA	C
0.65153	TAG	C
0.6512	TAA	C
0.65078	TAA	C
0.65	TAG	C
0.64985	TAA	A
0.64983	TGA	T
0.64959	TAG	G
0.64941	TGA	T
0.64897	TAG	C
0.64858	TAG	C
0.64821	TAG	C
0.64786	TAG	C
0.64775	TGA	G
0.64741	TAA	C
0.64709	TAG	G
0.6468	TAA	C
0.64627	TAG	G
0.64592	TAG	G
0.64588	TAG	A
0.64462	TAG	C
0.64439	TGA	C
0.64374	TAA	C
0.64356	TAG	A
0.64307	TAA	C
0.64306	TAG	A
0.64257	TAG	T
0.64217	TGA	T
0.64182	TAG	G
0.64129	TAG	T
0.64122	TAA	C
0.64115	TAA	C
0.64111	TAA	G
0.64073	TAG	C
0.64067	TAG	C
0.64001	TAG	C
0.63972	TAG	C
0.63956	TAG	C
0.63947	TAG	G
0.63944	TAA	G
0.6394	TAG	G
0.63903	TAG	C
0.63871	TAG	C
0.63861	TAG	C
0.63837	TAG	G
0.63796	TGA	A
0.63752	TAG	T
0.6375	TAG	G
0.63746	TGA	G
0.63644	TAG	T
0.63631	TAG	G
0.63604	TAA	T
0.63597	TAG	A
0.63581	TAG	C
0.63514	TAG	G
0.63507	TAA	T
0.63453	TAG	T
0.6344	TAA	A
0.63435	TAG	T
0.63402	TAG	C
0.63394	TAG	C
0.63306	TAG	C
0.63302	TAA	T
0.63299	TAA	A
0.63287	TAA	A
0.63235	TAA	G
0.6323	TAA	C
0.63222	TAG	G
0.63204	TAG	G
0.6315	TAG	T
0.63139	TAG	C
0.63121	TAA	G
0.63088	TAG	C
0.63058	TAG	C
0.63042	TAG	A
0.6296	TAG	C
0.62938	TAG	A
0.62864	TAA	G
0.62861	TAG	G
0.62841	TGA	C
0.62832	TAG	T
0.62821	TAG	C
0.62818	TAA	G
0.62774	TAG	T
0.62738	TAA	A
0.62662	TAG	C
0.62632	TAG	G
0.62624	TAG	G
0.62613	TAG	A
0.62584	TAA	C
0.62583	TAG	C
0.62569	TAG	C
0.62564	TAG	T
0.62558	TAG	C
0.62551	TAG	G
0.6255	TAG	G
0.62526	TAG	C
0.62507	TAG	A
0.62507	TAG	C
0.62372	TAA	T
0.62361	TAG	C
0.62344	TAA	C
0.62288	TAG	G
0.62277	TAG	G
0.62262	TAA	C
0.62253	TAG	A
0.62252	TAG	G
0.62248	TAG	C
0.62233	TAG	C
0.62225	TAA	C
0.62214	TAA	G
0.62096	TAG	G
0.62009	TAG	C
0.6196	TAG	C
0.61908	TAG	C
0.61899	TAG	C
0.61893	TAG	G
0.61813	TGA	T
0.6176	TAG	C
0.61755	TAG	G
0.61724	TAA	C
0.61724	TAG	C
0.61647	TAG	C
0.61647	TAG	T
0.61641	TAA	C
0.61633	TGA	G
0.61625	TGA	G
0.61617	TAA	C
0.61606	TAG	G
0.61604	TAA	G
0.61592	TGA	C
0.61574	TAG	A
0.61562	TGA	C
0.61546	TAA	G
0.6152	TAG	T
0.61495	TAG	C
0.6147	TAG	C
0.61437	TAA	G
0.61414	TAG	C
0.61389	TAA	C
0.6138	TGA	T
0.61369	TAA	G
0.6134	TAG	A
0.61326	TGA	G
0.61318	TAA	G
0.61304	TGA	A
0.61279	TAA	C
0.61232	TGA	T
0.61193	TAG	C
0.61164	TAG	G
0.61136	TAG	G
0.61117	TGA	C
0.61114	TAG	T
0.61108	TGA	A
0.61093	TAG	T
0.61065	TAG	C
0.60996	TAG	A
0.60991	TAG	G
0.60904	TAG	C
0.60884	TAG	G
0.60861	TAG	A
0.6086	TAG	C
0.60823	TAG	G
0.60822	TAG	T
0.60787	TAG	C
0.60774	TGA	A
0.60765	TAA	G
0.6075	TAG	C
0.60744	TAG	G
0.60738	TAA	T
0.60734	TAG	C
0.60714	TAG	C
0.60704	TAG	G
0.60703	TAG	C
0.60651	TAA	G
0.60639	TAG	C
0.6057	TAG	C
0.60539	TAA	C
0.60538	TAG	T
0.60537	TAG	C
0.60536	TAG	C
0.60527	TAG	C
0.60525	TAG	A
0.60514	TAA	C
0.60475	TGA	T
0.60423	TAG	G
0.60412	TAA	T
0.60406	TAG	T
0.60398	TGA	T
0.60381	TAG	G
0.60371	TGA	T
0.6035	TAG	A
0.60338	TAG	C
0.60337	TAG	A
0.60326	TAG	C
0.60319	TAG	C
0.60313	TGA	T
0.60265	TAA	A
0.60246	TAG	T
0.60225	TAG	C
0.60175	TGA	C
0.60152	TAA	G
0.60135	TAA	G
0.60125	TAA	T
0.60122	TGA	A
0.60111	TGA	C
0.60109	TGA	C
0.60087	TAA	C
0.60087	TAG	C
0.6008	TAG	C
0.60065	TAG	C
0.60039	TGA	C
0.60038	TAG	G
0.60022	TGA	A
0.60018	TAA	G
0.59999	TAA	G
0.59997	TGA	T
0.59974	TAG	C
0.59962	TAG	C
0.59962	TAG	C
0.59961	TAG	C
0.59954	TAG	C
0.5995	TGA	C
0.59946	TAG	G
0.59943	TAA	G
0.59943	TAG	A
0.59921	TAG	C
0.59904	TAG	C
0.59868	TAG	C
0.59864	TGA	G
0.59859	TAG	A
0.59842	TAA	C
0.59838	TGA	G
0.5982	TAG	C
0.5981	TAA	C
0.59802	TAG	G
0.59794	TAA	C
0.59791	TGA	C
0.59762	TAG	C
0.59748	TAG	T
0.5974	TAA	C
0.5974	TGA	C
0.59733	TAA	C
0.5973	TAG	A
0.59726	TGA	C
0.59715	TAG	G
0.597	TAG	G
0.59674	TAG	C
0.59672	TGA	T
0.59655	TAG	G
0.59653	TGA	T
0.5965	TAA	G
0.59644	TGA	G
0.59632	TAG	C
0.59602	TAG	C
0.59595	TAG	A
0.5959	TAG	C
0.59578	TAA	T
0.59574	TAG	A
0.5956	TAG	G
0.59552	TAG	T
0.59548	TAG	C
0.59543	TAA	G
0.59535	TAG	G
0.59526	TGA	T
0.5949	TAG	T
0.59485	TGA	G
0.59481	TAG	C
0.59468	TAG	T
0.59459	TAA	A
0.59457	TAG	T
0.59433	TAG	G
0.59415	TAG	C
0.59395	TAA	C
0.59381	TAG	G
0.59368	TAA	T
0.59357	TGA	G
0.59343	TAG	A
0.59338	TAG	G
0.59325	TGA	C
0.59292	TGA	C
0.5929	TAG	G
0.59265	TAG	G
0.59245	TGA	C
0.59236	TAA	C
0.59234	TGA	C
0.5923	TAG	C
0.59226	TAA	C
0.59224	TAA	G
0.59222	TAG	A
0.59219	TGA	A
0.59177	TAG	G
0.59176	TGA	G
0.59162	TAG	C
0.59152	TAG	C
0.59143	TAA	T
0.59141	TAA	C
0.59133	TAG	A
0.59116	TAA	C
0.5911	TGA	C
0.59086	TGA	T
0.59084	TAA	A
0.59078	TGA	C
0.59056	TAA	G
0.59053	TGA	A
0.59033	TAA	G
0.59026	TGA	T
0.59016	TAG	A
0.59012	TGA	C
0.59005	TAG	C
0.58972	TAG	C
0.58963	TGA	G
0.58948	TAG	C
0.58937	TGA	C
0.58933	TAG	C
0.5891	TGA	T
0.58886	TAA	T
0.58873	TAG	C
0.58873	TGA	T
0.58858	TGA	A
0.58857	TAG	C
0.58841	TAG	G
0.58816	TGA	G
0.58794	TAA	G
0.58794	TAG	G
0.58785	TAA	C
0.58783	TGA	T
0.58765	TAG	C
0.58761	TAG	T
0.5876	TGA	C
0.58731	TAA	C
0.5872	TAG	A
0.58717	TAG	T
0.58694	TAG	C
0.58681	TAG	C
0.58679	TGA	A
0.58679	TGA	A
0.58679	TGA	A
0.58679	TGA	A
0.58674	TGA	T
0.58641	TAG	G
0.58637	TAG	T
0.58637	TGA	C
0.58617	TAG	C
0.58608	TGA	C
0.58601	TGA	G
0.58564	TAG	A
0.58546	TAG	A
0.58546	TGA	C
0.58544	TGA	A
0.58542	TAG	G
0.58532	TAG	G
0.58504	TAG	T
0.58503	TGA	G
0.58482	TAG	G
0.58476	TGA	C
0.58463	TAA	C
0.58462	TGA	C
0.58454	TGA	T
0.58453	TGA	C
0.58447	TGA	C
0.58439	TAG	C
0.58438	TGA	T
0.58435	TAG	A
0.5843	TGA	A
0.58427	TAG	C
0.58423	TGA	C
0.58416	TGA	G
0.58389	TGA	C
0.58381	TAG	C
0.58381	TAG	C
0.58375	TAG	A
0.5833	TAA	C
0.5833	TAG	G
0.58329	TAG	G
0.58323	TGA	T
0.58307	TAG	T
0.58302	TAG	G
0.58286	TAA	G
0.58272	TAG	G
0.58268	TAG	C
0.58255	TAG	C
0.58255	TGA	T
0.58245	TAG	C
0.5824	TAG	T
0.58239	TAG	G
0.5823	TAG	G
0.58223	TAA	C
0.58223	TAG	T
0.58215	TGA	T
0.58186	TAG	G
0.58184	TAG	G
0.58183	TAG	C
0.58182	TAG	A
0.58181	TAG	C
0.58178	TGA	C
0.58177	TGA	C
0.58161	TAG	C
0.58149	TGA	G
0.58139	TGA	T
0.58137	TAG	C
0.58118	TAG	A
0.58116	TAG	C
0.58085	TAG	A
0.58085	TAG	C
0.58084	TGA	C
0.58083	TAA	G
0.58083	TAG	C
0.58081	TAG	C
0.5808	TAG	C
0.58062	TAA	C
0.58038	TAA	T
0.58024	TGA	C
0.57997	TAG	C
0.57984	TAG	C
0.57975	TAG	G
0.57951	TAG	A
0.57947	TGA	C
0.57941	TGA	C
0.57925	TGA	G
0.57924	TAG	G
0.57924	TAG	C
0.57919	TAG	C
0.57903	TAA	C
0.57896	TAG	G
0.57869	TGA	C
0.57845	TAG	C
0.5782	TAG	G
0.57811	TAG	C
0.57809	TGA	T
0.578	TAG	G
0.57799	TAG	T
0.57798	TAG	C
0.57796	TAG	A
0.5776	TAG	C
0.57745	TAG	C
0.57745	TAG	G
0.57741	TAG	G
0.57736	TAG	C
0.57734	TGA	T
0.57718	TAG	C
0.57715	TAG	C
0.57709	TGA	T
0.577	TAG	T
0.57697	TAG	A
0.57688	TAG	C
0.57658	TAG	A
0.57656	TAG	C
0.57634	TAG	C
0.57632	TAG	C
0.57625	TAA	G
0.57624	TAG	C
0.57616	TGA	C
0.57611	TGA	G
0.57604	TAG	T
0.57589	TAG	T
0.57585	TAA	G
0.57582	TAG	A
0.57565	TGA	G
0.57562	TGA	G
0.57562	TGA	C
0.57539	TAG	G
0.57533	TAA	T
0.57521	TAG	C
0.57513	TAA	A
0.5751	TAG	G
0.5751	TGA	C
0.57501	TAG	A
0.57488	TAG	G
0.57487	TAG	A
0.57479	TAG	C
0.5746	TAA	A
0.5745	TGA	G
0.57448	TAA	C
0.57446	TAG	C
0.57428	TGA	C
0.57411	TAG	C
0.57409	TAG	C
0.574	TAG	G
0.57398	TAA	C
0.57372	TGA	A
0.57367	TGA	C
0.5735	TAG	G
0.5735	TAG	C
0.57348	TAA	G
0.57336	TAG	G
0.57335	TAG	C
0.57318	TAG	C
0.57316	TAG	A
0.57297	TGA	A
0.57293	TGA	C
0.57287	TGA	T
0.57286	TAG	C
0.57271	TAG	C
0.57265	TAG	C
0.57262	TAG	C
0.57257	TAG	G
0.57245	TAG	C
0.57238	TAG	A
0.57236	TGA	T
0.57233	TGA	G
0.57187	TAG	C
0.57175	TGA	T
0.57153	TGA	T
0.57152	TGA	T
0.57152	TGA	T
0.57147	TAG	C
0.57135	TGA	C
0.57128	TAG	G
0.57123	TGA	T
0.57114	TGA	C
0.571	TGA	G
0.57094	TAG	A
0.57092	TAG	C
0.57088	TAG	C
0.57083	TGA	T
0.57081	TGA	C
0.57079	TAG	G
0.57079	TGA	G
0.57078	TAG	T
0.57072	TGA	A
0.57059	TGA	C
0.57032	TAG	G
0.57028	TAG	G
0.57016	TAG	C
0.57	TAA	A
0.56986	TGA	T
0.56978	TGA	A
0.56971	TAG	G
0.56963	TGA	T
0.5696	TGA	A
0.56948	TGA	C
0.56939	TGA	T
0.56938	TGA	G
0.56933	TAG	G
0.56932	TGA	C
0.56922	TAG	G
0.56922	TAG	C
0.56917	TGA	C
0.56915	TGA	C
0.56905	TAG	C
0.56898	TAG	G
0.5687	TGA	T
0.56868	TGA	A
0.56857	TGA	C
0.56854	TAG	C
0.56852	TAG	G
0.56849	TGA	T
0.56842	TGA	C
0.56817	TGA	T
0.56812	TAG	A
0.56802	TAG	C
0.56796	TAG	T
0.56788	TAG	A
0.56786	TGA	T
0.56781	TGA	G
0.56775	TAA	T
0.5677	TAG	C
0.56761	TAA	C
0.56747	TAG	G
0.5674	TGA	T
0.56735	TAG	C
0.56722	TAG	C
0.56721	TAG	G
0.5672	TAG	G
0.56703	TAG	C
0.56673	TAG	C
0.56672	TAG	C
0.5667	TGA	C
0.56663	TAG	C
0.56647	TAG	C
0.56643	TAG	A
0.56637	TAA	C
0.56634	TAG	G
0.56608	TGA	C
0.56606	TAG	G
0.56599	TGA	A
0.56596	TGA	T
0.56583	TAG	G
0.56581	TAG	C
0.56556	TGA	G
0.56555	TAG	C
0.56515	TGA	C
0.56514	TGA	C
0.56513	TGA	C
0.56506	TAG	C
0.565	TGA	T
0.56492	TGA	C
0.56489	TAG	A
0.56489	TGA	T
0.56459	TAG	C
0.56457	TGA	A
0.56432	TAG	T
0.56427	TAG	G
0.56426	TAG	A
0.56423	TAA	C
0.5641	TGA	G
0.56402	TGA	A
0.56394	TAA	G
0.56391	TGA	C
0.5639	TAG	G
0.56389	TAG	G
0.56383	TGA	A
0.56367	TGA	C
0.56348	TAG	T
0.56332	TAG	G
0.56329	TGA	C
0.56328	TAA	A
0.5632	TGA	T
0.56309	TAG	G
0.56304	TAA	G
0.56304	TAG	C
0.56304	TGA	G
0.56291	TGA	C
0.56287	TAG	C
0.56284	TAA	C
0.56261	TAG	G
0.56255	TAG	G
0.56252	TGA	A
0.56249	TGA	T
0.56248	TAG	G
0.56245	TAG	C
0.56228	TGA	G
0.56226	TGA	A
0.56217	TAG	A
0.56209	TAG	G
0.56206	TAG	C
0.56198	TGA	C
0.56192	TAG	C
0.5619	TAG	G
0.5619	TGA	T
0.56178	TGA	T
0.56174	TGA	T
0.56171	TAG	C
0.56164	TAG	C
0.56159	TGA	C
0.56152	TGA	C
0.56151	TGA	C
0.56151	TGA	C
0.56148	TGA	C
0.56147	TAG	T
0.56147	TGA	T
0.56146	TAG	C
0.56139	TGA	C
0.56132	TAG	G
0.56128	TGA	T
0.56125	TAA	A
0.56124	TGA	T
0.56119	TAA	G
0.56116	TGA	T
0.56115	TGA	A
0.56092	TGA	C
0.56065	TAA	A
0.56054	TGA	T
0.56048	TAG	G
0.56044	TAG	C
0.56038	TAG	G
0.56032	TGA	A
0.56031	TAG	C
0.56025	TGA	C
0.56014	TAG	C
0.56012	TAG	G
0.55995	TGA	C
0.55985	TAA	G
0.55985	TAG	C
0.55983	TGA	C
0.5598	TAG	G
0.55953	TAG	C
0.55946	TAG	A
0.55946	TAG	C
0.55944	TGA	C
0.55938	TAG	G
0.55938	TAG	C
0.55934	TGA	T
0.55932	TGA	C
0.55929	TAA	C
0.55925	TAG	G
0.55925	TGA	C
0.55924	TGA	C
0.5591	TAG	C
0.55901	TAG	C
0.55893	TGA	C
0.55892	TAA	T
0.55872	TGA	C
0.55861	TAA	C
0.5586	TAG	T
0.5586	TGA	T
0.55856	TAG	G
0.55836	TGA	G
0.55834	TGA	T
0.55827	TAA	T
0.55821	TAG	A
0.5581	TAG	G
0.55798	TGA	T
0.55793	TGA	G
0.55792	TGA	C
0.55791	TGA	T
0.55778	TAG	C
0.55776	TAG	C
0.55763	TGA	A
0.55755	TAG	C
0.55748	TAG	G
0.55722	TGA	T
0.55716	TAG	G
0.55708	TAG	G
0.55704	TAG	G
0.55703	TAG	G
0.55701	TAG	C
0.55699	TGA	A
0.55688	TGA	T
0.55687	TGA	C
0.55656	TAG	A
0.55654	TAG	C
0.55643	TAG	A
0.55642	TAG	A
0.55631	TAG	T
0.55623	TGA	C
0.55622	TGA	A
0.5562	TAG	C
0.55616	TAG	G
0.55609	TGA	C
0.55608	TGA	C
0.55602	TAA	C
0.556	TGA	C
0.55593	TAG	G
0.55591	TGA	A
0.55588	TAG	C
0.55575	TGA	C
0.55573	TAG	G
0.55568	TGA	A
0.55559	TGA	G
0.55543	TGA	T
0.55542	TGA	G
0.55525	TAG	C
0.55508	TGA	C
0.55507	TAG	G
0.55507	TAG	C
0.55506	TAG	C
0.55494	TAG	C
0.55487	TGA	C
0.55482	TGA	C
0.55472	TGA	C
0.55467	TAG	T
0.55443	TAG	G
0.55437	TAG	C
0.55434	TGA	T
0.55432	TAA	A
0.55432	TAG	T
0.5543	TAG	C
0.55429	TAA	C
0.55425	TAG	C
0.55419	TAG	C
0.55416	TAG	C
0.55403	TGA	C
0.55402	TAA	C
0.55378	TGA	A
0.55352	TAA	C
0.55341	TAG	T
0.5533	TGA	C
0.55307	TGA	C
0.55296	TAG	C
0.55292	TGA	T
0.55284	TGA	T
0.55282	TAG	G
0.55272	TGA	G
0.55267	TAG	C
0.55266	TGA	T
0.5526	TAA	C
0.55244	TGA	C
0.55242	TAG	A
0.5523	TGA	A
0.55208	TAG	A
0.55202	TAG	T
0.552	TAG	T
0.55199	TAG	C
0.55195	TAG	G
0.55195	TGA	G
0.55195	TGA	T
0.55192	TAA	T
0.55185	TAG	G
0.55181	TAA	C
0.55177	TGA	G
0.55164	TGA	A
0.55159	TGA	T
0.55147	TGA	C
0.55133	TAA	A
0.55131	TGA	G
0.5513	TAG	C
0.5513	TGA	C
0.55128	TGA	A
0.55128	TGA	T
0.55116	TGA	C
0.5511	TAG	C
0.5511	TGA	C
0.55099	TAG	G
0.55091	TAG	C
0.55081	TAG	C
0.55054	TGA	G
0.55054	TGA	T
0.55046	TGA	T
0.55043	TAG	G
0.5504	TAG	C
0.55034	TAG	T
0.55033	TGA	C
0.55015	TAG	G
0.55011	TAA	C
0.55007	TAG	C
0.54987	TGA	G
0.54987	TGA	C
0.54987	TGA	C
0.54983	TGA	C
0.54977	TAG	C
0.54967	TGA	C
0.54966	TGA	G
0.54964	TGA	C
0.54962	TAG	C
0.54958	TAG	C
0.54936	TAG	C
0.54928	TAG	G
0.54924	TAG	G
0.5492	TGA	G
0.54919	TGA	T
0.54905	TAG	C
0.54903	TAA	A
0.54897	TAG	C
0.54896	TGA	T
0.54891	TAA	C
0.54891	TGA	C
0.5489	TAG	C
0.54878	TAG	C
0.54876	TAG	C
0.54868	TAA	C
0.54866	TGA	C
0.5486	TGA	T
0.54845	TGA	G
0.54838	TAA	C
0.54837	TGA	C
0.54836	TGA	T
0.54829	TGA	G
0.54827	TGA	T
0.54824	TGA	G
0.54821	TAG	A
0.54811	TGA	C
0.54805	TGA	T
0.54802	TAA	C
0.54787	TGA	C
0.54779	TAG	C
0.54757	TGA	C
0.54757	TGA	G
0.5475	TAG	G
0.54746	TGA	C
0.54737	TGA	C
0.54729	TAG	G
0.54729	TGA	G
0.54728	TGA	C
0.54709	TGA	T
0.54708	TAG	G
0.54704	TAG	C
0.54703	TGA	A
0.54693	TGA	A
0.54689	TAG	A
0.54688	TGA	A
0.5468	TGA	C
0.54678	TAG	G
0.54671	TGA	C
0.54665	TGA	C
0.54661	TGA	T
0.54659	TAA	C
0.54641	TAG	G
0.54641	TGA	T
0.54625	TAG	C
0.54624	TAA	C
0.54622	TAG	A
0.54622	TAG	C
0.54615	TAA	G
0.54609	TGA	G
0.54597	TAG	C
0.54594	TAG	A
0.54593	TGA	C
0.54586	TGA	G
0.54583	TGA	A
0.54573	TAA	C
0.54573	TAG	A
0.54573	TAG	G
0.5457	TGA	C
0.54567	TAG	G
0.54562	TGA	C
0.54561	TGA	C
0.54559	TAA	G
0.54556	TGA	T
0.54548	TAG	T
0.54547	TAA	C
0.54543	TAG	G
0.54528	TGA	C
0.54527	TGA	T
0.54516	TGA	C
0.54511	TAG	G
0.5451	TGA	A
0.54508	TAG	G
0.54507	TAA	C
0.54503	TAA	G
0.54497	TGA	T
0.54495	TAA	G
0.54491	TAG	C
0.54488	TGA	A
0.5448	TAA	C
0.54478	TGA	C
0.54476	TGA	C
0.54465	TGA	C
0.54449	TAA	G
0.54408	TGA	T
0.54407	TGA	A
0.54401	TAG	C
0.54399	TGA	A
0.54379	TAG	G
0.54371	TGA	C
0.54369	TGA	G
0.54367	TAG	A
0.54358	TAA	C
0.54353	TGA	C
0.54351	TGA	A
0.54339	TAG	T
0.54332	TGA	C
0.54331	TGA	C
0.54329	TGA	G
0.54322	TGA	T
0.54316	TGA	T
0.54305	TGA	A
0.54292	TAA	C
0.54289	TGA	C
0.54286	TGA	A
0.54285	TAG	C
0.54281	TAA	T
0.54256	TAG	C
0.54247	TAG	G
0.54245	TAG	C
0.54245	TAG	C
0.54245	TAG	C
0.54245	TAG	C
0.54238	TAA	C
0.54226	TAG	C
0.54217	TGA	A
0.54213	TAG	G
0.54206	TAG	C
0.54193	TAG	G
0.54188	TAG	G
0.54185	TGA	C
0.54179	TGA	T
0.54177	TAA	C
0.54177	TGA	T
0.54175	TAG	G
0.54172	TAG	G
0.54165	TAA	T
0.54162	TGA	C
0.54154	TAG	C
0.54153	TAG	G
0.54153	TGA	C
0.54151	TAG	C
0.54148	TAG	A
0.54143	TGA	C
0.54142	TGA	A
0.54135	TGA	T
0.5413	TGA	A
0.54121	TGA	C
0.54107	TGA	C
0.54106	TAG	G
0.54102	TAG	G
0.54093	TGA	C
0.54077	TGA	T
0.54076	TGA	A
0.54065	TGA	C
0.54062	TAG	G
0.54061	TGA	A
0.54048	TAG	G
0.5404	TGA	G
0.54032	TAG	C
0.54028	TGA	A
0.54023	TGA	T
0.54022	TGA	A
0.54018	TGA	A
0.54017	TAA	T
0.54011	TAA	C
0.5401	TAA	T
0.5401	TAG	G
0.53995	TGA	T
0.53991	TGA	C
0.5399	TAG	C
0.53985	TAG	A
0.53985	TGA	T
0.53985	TGA	C
0.53971	TAG	G
0.53971	TGA	C
0.5397	TGA	C
0.53949	TAG	G
0.53944	TGA	G
0.53943	TGA	A
0.53933	TAG	C
0.53933	TGA	C
0.53932	TGA	C
0.53919	TGA	G
0.53914	TGA	C
0.53913	TAA	A
0.53911	TAG	T
0.53908	TAG	C
0.53908	TGA	G
0.53901	TAG	A
0.53897	TGA	C
0.53893	TAA	C
0.53886	TAG	C
0.53884	TGA	T
0.53882	TGA	C
0.53878	TAG	C
0.53875	TGA	C
0.53866	TAA	G
0.53866	TGA	C
0.53864	TGA	C
0.53862	TGA	C
0.5386	TAA	C
0.53854	TGA	T
0.5385	TAG	A
0.53848	TAG	A
0.53829	TGA	T
0.53824	TGA	A
0.53822	TGA	C
0.53819	TAA	C
0.53818	TAG	C
0.53815	TAG	A
0.53814	TAG	C
0.53811	TAG	G
0.53798	TGA	C
0.53796	TGA	C
0.53786	TGA	C
0.53782	TGA	C
0.53781	TAG	C
0.53775	TAG	C
0.53774	TGA	T
0.53766	TGA	C
0.53761	TGA	T
0.5376	TGA	C
0.53757	TAG	C
0.53756	TAA	C
0.53756	TAG	G
0.53756	TGA	A
0.53754	TGA	A
0.53752	TGA	C
0.53751	TAG	G
0.53751	TGA	C
0.53741	TAG	C
0.53737	TAG	T
0.53735	TAG	C
0.53725	TGA	A
0.53715	TAA	T
0.53706	TGA	C
0.53692	TGA	C
0.53683	TGA	C
0.53682	TGA	T
0.53681	TGA	A
0.53676	TAG	A
0.53676	TGA	T
0.53662	TGA	G
0.53662	TGA	A
0.5366	TGA	A
0.53659	TGA	C
0.53656	TGA	A
0.53654	TAG	C
0.53642	TAG	A
0.53637	TAG	G
0.53633	TAG	C
0.53626	TAA	G
0.5361	TGA	C
0.53606	TGA	A
0.53586	TGA	C
0.5358	TAG	G
0.53571	TGA	T
0.53569	TGA	G
0.53565	TGA	G
0.53539	TAG	A
0.53538	TGA	C
0.53527	TGA	A
0.53524	TAA	C
0.53524	TAG	C
0.53516	TGA	C
0.53512	TGA	C
0.53508	TGA	G
0.53506	TGA	G
0.53506	TGA	C
0.53504	TAA	C
0.53497	TAG	C
0.53496	TAG	C
0.53481	TGA	C
0.53479	TAG	C
0.53478	TGA	T
0.53459	TGA	A
0.53446	TGA	C
0.53443	TAG	T
0.53434	TAG	C
0.53421	TAG	G
0.53415	TGA	G
0.53411	TGA	C
0.53409	TGA	C
0.53408	TAG	C
0.53408	TGA	C
0.53398	TGA	C
0.53395	TGA	C
0.53382	TAG	C
0.53373	TGA	A
0.53369	TAG	G
0.53344	TAG	A
0.53342	TAG	C
0.53338	TAG	T
0.53331	TGA	T
0.53318	TGA	T
0.5331	TAG	G
0.53306	TGA	T
0.53305	TAA	C
0.533	TGA	T
0.5329	TAA	T
0.53287	TAG	G
0.53283	TGA	C
0.5328	TGA	C
0.53274	TGA	C
0.53271	TAG	G
0.5327	TAA	T
0.53269	TGA	G
0.53259	TAG	T
0.53255	TGA	A
0.5325	TGA	C
0.53249	TAG	G
0.53246	TAG	T
0.53236	TAG	C
0.53212	TGA	T
0.53211	TAG	C
0.53209	TAG	C
0.53205	TAG	C
0.53203	TAG	C
0.53192	TGA	A
0.53179	TAG	G
0.53179	TGA	G
0.53168	TGA	A
0.5316	TGA	T
0.53151	TGA	C
0.53148	TGA	T
0.53143	TGA	T
0.53141	TGA	C
0.53141	TGA	G
0.5314	TAA	C
0.53131	TAG	C
0.53127	TGA	G
0.53121	TAG	G
0.53121	TAG	G
0.53116	TGA	A
0.53115	TAG	C
0.53114	TGA	C
0.53113	TGA	T
0.53113	TGA	T
0.53103	TGA	C
0.53088	TAG	G
0.53088	TGA	G
0.53087	TGA	C
0.53085	TAG	C
0.53074	TGA	T
0.53063	TAG	G
0.53061	TAG	C
0.53041	TAG	A
0.53039	TGA	A
0.53036	TAA	C
0.5303	TAA	A
0.5303	TAA	T
0.53018	TAA	C
0.53016	TAG	C
0.53016	TGA	G
0.53012	TGA	G
0.5301	TGA	C
0.53004	TGA	C
0.53004	TGA	C
0.53001	TAG	A
0.53	TGA	T
0.52999	TGA	C
0.52997	TAA	C
0.52979	TAA	C
0.52978	TGA	A
0.52976	TGA	A
0.52967	TGA	T
0.52964	TAA	G
0.52964	TGA	C
0.52964	TGA	C
0.52963	TGA	T
0.52956	TAA	G
0.52956	TGA	C
0.52955	TAG	C
0.52954	TGA	C
0.52953	TGA	C
0.52946	TAA	T
0.52945	TGA	G
0.52939	TGA	T
0.52934	TAG	G
0.52911	TGA	C
0.52906	TGA	C
0.52899	TAG	C
0.52893	TAA	C
0.52888	TAG	T
0.52885	TAG	A
0.52875	TGA	A
0.52868	TGA	G
0.52855	TAG	T
0.52854	TAG	C
0.52853	TAG	C
0.52853	TGA	C
0.52844	TAG	A
0.52836	TGA	T
0.52835	TAG	C
0.52833	TAG	C
0.52821	TAG	G
0.52819	TGA	T
0.52802	TAG	C
0.528	TGA	C
0.52785	TGA	C
0.52781	TGA	C
0.52778	TGA	C
0.52769	TAG	C
0.52764	TGA	A
0.52755	TAG	C
0.52753	TAG	A
0.52752	TAG	T
0.52744	TGA	A
0.52728	TGA	A
0.52727	TAG	G
0.52722	TAA	G
0.52721	TAG	A
0.52716	TGA	G
0.52706	TGA	C
0.52698	TAG	T
0.5269	TAA	C
0.52684	TAG	A
0.52683	TAA	C
0.52682	TGA	G
0.52675	TAG	G
0.52675	TGA	C
0.52668	TGA	C
0.52667	TGA	G
0.52657	TAG	C
0.52653	TAG	G
0.5265	TAG	A
0.52641	TAG	G
0.52638	TAG	G
0.52628	TAG	C
0.52621	TAG	T
0.52616	TAG	A
0.52595	TAA	C
0.52594	TGA	T
0.52593	TAG	T
0.52593	TGA	G
0.52585	TGA	T
0.52584	TAG	C
0.52574	TAG	A
0.5257	TGA	A
0.52568	TAG	G
0.52556	TAG	C
0.52556	TAG	C
0.52547	TGA	T
0.52545	TAG	G
0.52537	TAA	C
0.52532	TGA	A
0.5253	TGA	C
0.52529	TAG	T
0.52518	TGA	C
0.52513	TGA	T
0.52513	TGA	T
0.52511	TAG	G
0.52509	TGA	C
0.52506	TGA	T
0.52505	TGA	A
0.52501	TGA	A
0.52492	TAG	C
0.5248	TAA	C
0.52476	TAG	G
0.52474	TAG	C
0.52457	TAG	G
0.5245	TAA	C
0.5245	TGA	C
0.52421	TGA	A
0.52419	TGA	C
0.52413	TAG	T
0.52408	TAA	T
0.52408	TAG	G
0.52404	TGA	A
0.52385	TAG	C
0.52381	TAG	A
0.52365	TAG	G
0.52363	TGA	G
0.52363	TGA	C
0.52354	TAG	G
0.52337	TAA	C
0.52329	TGA	A
0.52328	TGA	C
0.52322	TGA	T
0.52321	TAG	C
0.52318	TAG	A
0.5231	TGA	A
0.52294	TAG	A
0.52287	TAG	G
0.52284	TAG	A
0.52274	TAG	G
0.52273	TGA	G
0.52257	TAA	C
0.52252	TGA	C
0.52247	TAG	T
0.52241	TAG	C
0.52239	TAG	A
0.52234	TAG	G
0.52234	TGA	C
0.52227	TGA	C
0.52217	TGA	C
0.52215	TGA	C
0.52211	TAG	C
0.52195	TGA	C
0.52192	TAG	T
0.52192	TGA	C
0.52191	TGA	A
0.52188	TGA	T
0.52184	TAG	C
0.5218	TAG	C
0.5218	TGA	G
0.52177	TGA	G
0.52171	TAG	C
0.52171	TGA	C
0.52161	TAG	G
0.5216	TGA	G
0.52155	TAG	C
0.52153	TGA	G
0.5214	TAA	A
0.52139	TAG	C
0.52097	TAG	T
0.52095	TAG	A
0.52094	TGA	T
0.52085	TAG	C
0.52083	TGA	T
0.52081	TAG	A
0.52076	TGA	C
0.52068	TAG	C
0.5206	TAG	C
0.52053	TGA	C
0.52046	TAA	C
0.52046	TAG	A
0.52044	TAG	C
0.52043	TAG	C
0.52039	TAG	G
0.52037	TGA	C
0.52021	TGA	G
0.52016	TAG	G
0.5201	TAG	G
0.5201	TAG	G
0.51996	TGA	C
0.51992	TAG	G
0.51991	TAG	C
0.51987	TAG	A
0.51987	TGA	T
0.51986	TGA	A
0.51985	TGA	G
0.51981	TGA	C
0.51979	TGA	C
0.51977	TGA	T
0.51976	TGA	G
0.51944	TAA	G
0.5192	TAG	A
0.51913	TGA	G
0.51889	TGA	A
0.51874	TAG	G
0.51867	TGA	T
0.51851	TAG	C
0.51823	TGA	A
0.51809	TGA	G
0.51794	TGA	G
0.51791	TAG	C
0.5179	TGA	C
0.51788	TGA	T
0.51784	TAA	G
0.51774	TGA	A
0.5176	TGA	A
0.51757	TGA	C
0.51756	TAA	G
0.51753	TAG	C
0.51747	TGA	C
0.51746	TAG	A
0.51743	TGA	C
0.5174	TAG	C
0.51737	TGA	G
0.51725	TAG	T
0.51725	TGA	C
0.51724	TGA	C
0.5172	TGA	A
0.51716	TAG	G
0.51716	TAG	G
0.51715	TAG	G
0.51691	TAA	C
0.51687	TAG	A
0.5168	TAG	C
0.51676	TGA	C
0.51674	TGA	T
0.5167	TGA	A
0.51665	TAG	T
0.5166	TGA	C
0.51652	TAG	C
0.51652	TGA	C
0.51646	TGA	C
0.51645	TGA	T
0.51644	TGA	C
0.51634	TGA	T
0.51621	TAG	C
0.5162	TGA	A
0.51596	TGA	G
0.51592	TAG	C
0.51583	TGA	C
0.51582	TAG	A
0.51579	TGA	C
0.51576	TGA	A
0.51572	TAA	G
0.51572	TAG	T
0.51572	TGA	T
0.5157	TAG	C
0.51563	TGA	T
0.51561	TGA	A
0.51557	TAG	C
0.51553	TAG	C
0.5155	TAA	T
0.51549	TAG	C
0.51528	TAG	C
0.51524	TAG	C
0.51515	TAA	C
0.51512	TAA	A
0.51502	TGA	G
0.515	TAG	A
0.51486	TAG	G
0.51477	TGA	C
0.51469	TGA	T
0.51467	TAG	C
0.51463	TAG	G
0.51456	TGA	T
0.5145	TGA	A
0.51441	TGA	T
0.51438	TAG	C
0.51438	TGA	T
0.51434	TGA	C
0.51432	TAG	C
0.51431	TGA	C
0.51428	TAG	G
0.5142	TAG	C
0.51412	TGA	C
0.51411	TAG	C
0.51404	TAG	G
0.51404	TGA	C
0.51393	TGA	T
0.51383	TAG	C
0.5138	TGA	T
0.51379	TAG	C
0.51379	TGA	A
0.51376	TAG	C
0.51371	TAG	A
0.5137	TGA	G
0.51362	TGA	C
0.51361	TGA	C
0.5136	TAG	A
0.51324	TAG	G
0.51323	TGA	C
0.51322	TGA	G
0.51317	TAG	A
0.51316	TGA	T
0.51307	TGA	A
0.51293	TGA	C
0.51285	TGA	A
0.5127	TGA	G
0.51269	TGA	C
0.51269	TGA	T
0.51268	TGA	G
0.51267	TGA	C
0.51263	TAG	G
0.51252	TGA	T
0.51252	TGA	T
0.51238	TGA	C
0.51236	TGA	T
0.51209	TAG	G
0.51205	TGA	G
0.51202	TGA	T
0.51201	TAG	C
0.51198	TAG	G
0.51188	TGA	T
0.51185	TGA	A
0.51182	TAG	C
0.51182	TAG	G
0.51182	TAG	G
0.51179	TGA	C
0.51168	TAA	T
0.51168	TAG	C
0.51157	TGA	G
0.51149	TAA	A
0.51149	TGA	T
0.51142	TGA	C
0.51128	TGA	T
0.51121	TAA	T
0.51117	TAA	A
0.51106	TAG	G
0.51087	TGA	T
0.51072	TGA	G
0.51061	TGA	T
0.51056	TAA	C
0.51052	TGA	C
0.51048	TGA	C
0.51043	TAG	G
0.51038	TAG	C
0.51033	TGA	A
0.51032	TAA	C
0.51028	TGA	A
0.51005	TGA	C
0.51001	TGA	G
0.51001	TGA	C
0.51	TGA	C
0.50992	TGA	C
0.50986	TAG	G
0.50979	TGA	C
0.50975	TGA	A
0.50966	TGA	A
0.50965	TAG	G
0.50941	TGA	G
0.50935	TGA	C
0.50934	TGA	G
0.50925	TAG	C
0.5092	TGA	T
0.50908	TAA	C
0.50908	TAG	G
0.50895	TAG	G
0.50893	TGA	C
0.50891	TAG	C
0.50889	TAG	C
0.50888	TGA	C
0.50862	TGA	C
0.5085	TAG	G
0.50846	TGA	T
0.5084	TGA	C
0.50833	TAA	T
0.5083	TAG	G
0.50825	TAG	T
0.50825	TAG	A
0.50824	TGA	C
0.50823	TGA	A
0.50815	TAG	G
0.50809	TAG	C
0.50784	TGA	G
0.50782	TGA	A
0.50782	TGA	T
0.50779	TAG	C
0.50777	TAA	T
0.50777	TAG	C
0.50743	TGA	T
0.50741	TAG	C
0.50731	TGA	G
0.50727	TAG	T
0.50723	TGA	A
0.507	TGA	C
0.50695	TAA	A
0.50691	TGA	A
0.5068	TAG	T
0.50673	TGA	A
0.50672	TGA	G
0.5067	TGA	G
0.50664	TGA	G
0.50644	TGA	C
0.50644	TGA	G
0.50637	TAG	C
0.50632	TAA	G
0.50631	TAG	C
0.5062	TAG	A
0.50611	TGA	C
0.50605	TAA	A
0.50603	TGA	T
0.50595	TAG	G
0.50592	TGA	C
0.50587	TGA	T
0.50567	TAG	C
0.50559	TGA	C
0.50539	TAG	C
0.50533	TGA	C
0.50526	TAG	C
0.50525	TAG	A
0.50519	TGA	A
0.50517	TGA	T
0.50515	TGA	C
0.50498	TAG	G
0.50494	TGA	C
0.50477	TAA	T
0.50474	TAG	G
0.50457	TAG	G
0.50428	TGA	A
0.50425	TAA	C
0.50423	TAA	C
0.50419	TGA	T
0.50407	TGA	C
0.50406	TAG	C
0.504	TGA	T
0.50396	TGA	T
0.50384	TGA	C
0.50379	TAG	A
0.50368	TGA	A
0.50365	TGA	T
0.50354	TGA	A
0.50349	TAG	A
0.50339	TAG	G
0.50335	TAG	A
0.50331	TAG	T
0.50326	TGA	C
0.50325	TGA	A
0.50301	TGA	A
0.50294	TAG	C
0.50291	TGA	C
0.5028	TGA	T
0.50279	TGA	C
0.50269	TAG	C
0.50265	TAG	G
0.50251	TGA	T
0.5024	TAA	A
0.50239	TAG	G
0.50237	TAA	G
0.50237	TGA	C
0.50223	TAG	C
0.50223	TAG	G
0.50208	TAG	A
0.50205	TAG	C
0.50204	TAG	T
0.50197	TGA	A
0.50193	TGA	G
0.50191	TAG	G
0.50187	TAG	A
0.50185	TAG	C
0.5018	TAG	G
0.50179	TAG	A
0.50173	TAG	G
0.50171	TGA	G
0.50141	TGA	C
0.50137	TGA	A
0.5011	TGA	A
0.50097	TGA	G
0.50091	TGA	A
0.50088	TGA	C
0.50075	TAA	T
0.50071	TAG	G
0.5007	TGA	G
0.50042	TAG	C
0.50035	TGA	G
0.5003	TGA	A
0.50011	TAA	G
0.49985	TAG	G
0.49973	TAG	T
0.4997	TAA	T
0.49959	TAA	T
0.49952	TGA	C
0.49951	TGA	C
0.49941	TAG	G
0.49934	TAG	C
0.49929	TGA	G
0.49928	TAA	G
0.49927	TAG	G
0.49922	TAG	C
0.49892	TGA	C
0.49887	TAG	C
0.49882	TGA	C
0.49873	TAG	C
0.49857	TAG	G
0.49849	TAG	C
0.49835	TGA	G
0.49827	TAA	C
0.49809	TAA	T
0.49805	TGA	T
0.49793	TGA	G
0.4979	TAG	G
0.49785	TGA	A
0.49783	TAG	C
0.4978	TAA	C
0.49776	TAG	G
0.4977	TGA	T
0.49762	TAG	A
0.49758	TGA	A
0.49752	TAG	A
0.49745	TGA	G
0.49744	TGA	C
0.49735	TAG	G
0.49734	TAG	C
0.49725	TAG	A
0.49724	TGA	T
0.49717	TGA	T
0.49715	TAG	G
0.49712	TAG	T
0.4971	TAG	C
0.49687	TAG	C
0.49682	TGA	C
0.49676	TAA	C
0.49672	TGA	C
0.49669	TAG	C
0.49658	TGA	C
0.49655	TGA	T
0.49643	TGA	C
0.49637	TAA	C
0.49628	TAG	C
0.4962	TGA	A
0.49616	TAG	G
0.49603	TGA	A
0.496	TGA	T
0.49573	TAG	T
0.49571	TGA	T
0.49571	TGA	A
0.49569	TAG	G
0.49564	TGA	G
0.49564	TGA	A
0.49555	TAG	C
0.49547	TAA	G
0.49537	TAG	C
0.49536	TGA	A
0.49488	TGA	C
0.4948	TGA	G
0.49476	TGA	A
0.49451	TGA	A
0.49434	TAA	T
0.49427	TGA	G
0.49393	TAG	A
0.49391	TAG	C
0.49386	TAG	C
0.49378	TGA	C
0.49376	TGA	T
0.49375	TAG	C
0.49375	TGA	G
0.49369	TGA	T
0.49368	TAG	G
0.49365	TGA	G
0.49364	TGA	G
0.4934	TGA	G
0.49333	TAA	C
0.49324	TGA	T
0.49308	TGA	G
0.49294	TAG	G
0.4927	TGA	G
0.49266	TAG	A
0.49256	TGA	C
0.49255	TAG	C
0.49251	TGA	G
0.49241	TGA	T
0.49231	TGA	G
0.49225	TAG	G
0.49225	TGA	G
0.49208	TAG	C
0.49192	TGA	T
0.4919	TGA	C
0.49187	TAG	T
0.4918	TGA	T
0.49174	TAG	A
0.49174	TGA	G
0.49164	TGA	T
0.49156	TAG	T
0.49153	TGA	C
0.49136	TGA	C
0.49116	TGA	A
0.49092	TGA	C
0.49087	TGA	G
0.49063	TAG	A
0.49057	TAA	T
0.49055	TGA	C
0.49047	TAG	A
0.4904	TGA	T
0.49029	TGA	C
0.49025	TAG	G
0.49023	TGA	G
0.49018	TAG	G
0.49012	TGA	A
0.49003	TAG	C
0.48999	TAG	T
0.48991	TAG	T
0.48976	TGA	C
0.48974	TGA	A
0.48955	TAG	G
0.48946	TGA	T
0.48945	TGA	C
0.48935	TGA	A
0.48933	TGA	A
0.48931	TGA	T
0.48901	TGA	T
0.48897	TAG	C
0.48874	TGA	A
0.4887	TGA	G
0.48828	TGA	C
0.48815	TGA	T
0.48803	TGA	T
0.48785	TGA	A
0.48776	TGA	C
0.48771	TGA	C
0.48741	TAA	C
0.48741	TAA	C
0.48734	TGA	G
0.48721	TAA	A
0.48719	TGA	T
0.48716	TGA	C
0.48715	TGA	G
0.48705	TGA	T
0.48673	TAA	A
0.48668	TGA	C
0.48667	TAA	C
0.48658	TAA	G
0.48656	TAG	G
0.48654	TAG	G
0.48652	TAG	C
0.48652	TGA	C
0.48626	TGA	C
0.48618	TAG	T
0.48585	TAG	A
0.48582	TAG	T
0.4858	TGA	C
0.4857	TAG	G
0.48568	TAG	C
0.48523	TAA	G
0.48513	TGA	A
0.48502	TAG	G
0.48497	TAG	T
0.48464	TGA	T
0.48463	TGA	A
0.48463	TGA	A
0.48452	TAG	C
0.48421	TGA	C
0.48414	TGA	C
0.48393	TAG	C
0.48383	TGA	C
0.48372	TAG	G
0.48371	TGA	G
0.48367	TGA	T
0.48357	TAG	G
0.48357	TGA	T
0.48329	TGA	T
0.48322	TGA	C
0.48315	TAG	C
0.48315	TAG	C
0.48311	TAA	C
0.48296	TAG	G
0.48287	TGA	A
0.48287	TGA	G
0.4828	TGA	T
0.48273	TGA	C
0.48229	TGA	C
0.48217	TGA	G
0.48213	TAG	A
0.4821	TGA	A
0.48199	TGA	C
0.48193	TAG	G
0.48187	TAG	C
0.48183	TGA	C
0.48166	TGA	A
0.48154	TAG	C
0.48144	TGA	C
0.48132	TAA	C
0.48117	TAG	C
0.48112	TAG	A
0.48103	TAG	C
0.48072	TAA	A
0.48068	TAG	A
0.48059	TAG	C
0.48057	TGA	G
0.48049	TAG	G
0.48048	TGA	T
0.4803	TGA	C
0.4801	TAG	A
0.48006	TAA	G
0.47926	TGA	C
0.47921	TGA	A
0.47875	TGA	T
0.47873	TGA	T
0.47871	TGA	C
0.47869	TGA	C
0.47848	TAG	T
0.47835	TAA	G
0.47799	TAG	G
0.47796	TGA	A
0.47782	TAA	A
0.4778	TGA	A
0.47766	TAG	G
0.47761	TGA	C
0.47749	TAG	T
0.47709	TAG	G
0.47704	TAG	G
0.47702	TGA	C
0.47701	TGA	C
0.47675	TGA	T
0.47671	TGA	T
0.47623	TGA	T
0.47604	TAG	C
0.47584	TAA	G
0.47532	TAA	C
0.47517	TAG	G
0.47508	TGA	T
0.47498	TGA	T
0.47476	TGA	C
0.47472	TGA	A
0.47434	TGA	G
0.47409	TGA	A
[truncated: 101 more rows]

## Sheet: Fig. 3A
100 UAA_HEG	A	C	G	T	PU		100 UAA_LEG	A	C	G	T	PU				%	GC content	PU HEG	PU LEG
A. ferrooxidans	23	23	26	28	0.28		A. ferrooxidans	30	16	25	29	0.29				A. ferrooxidans	0.587725	0.28	0.29
B. anthracis	6	2	15	77	0.77		B. anthracis	51	10	15	24	0.24				B. anthracis	0.353794	0.77	0.24
B. subtilis	10	9	18	63	0.63		B. subtilis	47	17	15	21	0.21				B. subtilis	0.435144	0.63	0.21
B. thetaiotaomicron	37	7	20	36	0.36		B. thetaiotaomicron	34	24	21	21	0.21				B. thetaiotaomicron	0.428372	0.36	0.21
C. jejuni	24	4	25	47	0.47		C. jejuni	58	2	15	25	0.25				C. jejuni	0.305486	0.47	0.25
D. deserti	27	12	44	17	0.17		D. deserti	26	31	33	10	0.1				D. deserti	0.633882	0.17	0.1
D. vulgaris	9	40	33	18	0.18		D. vulgaris	14	43	23	20	0.2				D. vulgaris	0.633882	0.18	0.2
E. coli	3	3	32	62	0.62		E. coli	32	18	20	30	0.3				E. coli	0.507907	0.62	0.3
L. lactis	11	1	24	64	0.64		L. lactis	56	7	14	23	0.23				L. lactis	0.353294	0.64	0.23
L. monocytogenes	22	1	24	53	0.53		L. monocytogenes	41	16	15	28	0.28				L. monocytogenes	0.37981	0.53	0.28
L. pneumonphila	31	12	20	37	0.37		L. pneumonphila	32	17	12	39	0.39				L. pneumophila	0.382695	0.37	0.39
M. aeruginosa	36	11	12	41	0.41		M. aeruginosa	29	8	44	19	0.19				M. aeruginoas	0.423306	0.41	0.19
M. tuberculosis	12	46	23	19	0.19		M. tuberculosis	14	49	21	16	0.16				M. tuberculosis	0.656147	0.19	0.16
N. meningitidis	19	5	24	52	0.52		N. meningitidis	61	13	12	14	0.14				N. meningitidis	0.515278	0.52	0.14
S. aureus	4	3	14	79	0.79		S. aureus	43	14	8	35	0.35				S. aureus	0.328778	0.79	0.35
S. enterica	5	3	35	57	0.57		S. enterica	19	28	18	35	0.35				S. enterica	0.522215	0.57	0.35
S. flexneri	3	3	33	61	0.61		S. flexneri	28	14	47	21	0.21				S. oneidensis	0.45961	0.7	0.29
S. oneidensis	3	10	17	70	0.7		S. oneidensis	24	29	18	29	0.29				S. pyogenes	0.385118	0.59	0.23
S. pyrogenes	10	9	22	59	0.59		S. pyrogenes	30	15	32	23	0.23				Y. pestis	0.476361	0.63	0.35
Y. pestis	2	8	27	63	0.63		Y. pestis	22	22	21	35	0.35
																S. flexneri	0.508895	0.63	0.35

## Sheet: Fig. 3B
100 UAG_HEG	A	C	G	T			100 UAG_HEG	A	C	G	T					%	GC content	PU HEG	PU LEG
A. ferrooxidans	18	30	36	16	0.16		A. ferrooxidans	26	27	28	19	0.19				A. ferrooxidans	0.587725	0.16	0.19
B. anthracis	27	9	30	34	0.34		B. anthracis	37	12	25	26	0.26				B. anthracis	0.353794	0.34	0.26
B. subtilis	30	17	33	20	0.2		B. subtilis	42	17	28	13	0.13				B. subtilis	0.435144	0.2	0.13
B. thetaiotaomicron	37	7	20	36	0.36		B. thetaiotaomicron	34	24	21	21	0.21				B. thetaiotaomicron	0.428372	0.36	0.21
C. jejuni	35	13	20	32	0.32		C. jejuni	35	13	20	32	0.32				C. jejuni	0.305486	0.32	0.32
D. deserti	29	20	41	10	0.1		D. deserti	21	28	39	12	0.12				D. deserti	0.633882	0.1	0.12
D. vulgaris	9	40	33	18	0.18		D. vulgaris	14	43	23	20	0.2				D. vulgaris	0.633882	0.18	0.2
E. coli	16	27	15	42	0.42		E. coli	20	23	30	27	0.27				E. coli	0.507907	0.42	0.27
L. lactis	42	3	21	34	0.34		L. lactis	37	6	20	37	0.37				L. lactis	0.353294	0.34	0.37
L. monocytogenes	36	17	27	20	0.2		L. monocytogenes	40	7	31	22	0.22				L. monocytogenes	0.37981	0.2	0.22
L. pneumonphila	31	19	17	33	0.33		L. pneumonphila	35	17	21	27	0.27				L. pneumophila	0.382695	0.33	0.27
M. aeruginosa	27	15	32	26	0.26		M. aeruginosa	22	21	7	50	0.5				M. aeruginoas	0.423306	0.26	0.5
M. tuberculosis	16	50	16	18	0.18		M. tuberculosis	12	44	24	20	0.2				M. tuberculosis	0.656147	0.18	0.2
N. meningitidis	26	15	27	32	0.32		N. meningitidis	21	20	31	28	0.28				N. meningitidis	0.515278	0.32	0.28
S. aureus	36	12	16	36	0.36		S. aureus	31	14	22	33	0.33				S. aureus	0.328778	0.36	0.33
S. enterica	20	29	15	36	0.36		S. enterica	11	46	16	27	0.27				S. enterica	0.522215	0.36	0.27
S. flexneri	23	30	7	40	0.4		S. flexneri	16	17	41	26	0.26				S. oneidensis	0.45961	0.32	0.27
S. oneidensis	18	24	26	32	0.32		S. oneidensis	18	31	24	27	0.27				S. pyogenes	0.385118	0.31	0.28
S. pyrogenes	32	7	30	31	0.31		S. pyrogenes	31	11	30	28	0.28				Y. pestis	0.476361	0.39	0.31
Y. pestis	15	32	14	39	0.39		Y. pestis	16	36	17	31	0.31
																S. flexneri	0.508895	0.4	0.26

## Sheet: Fig. 3C
100 UGA_HEG	A	C	G	T			100 UGA_LEG	A	C	G	T					%	GC content	PU HEG	PU LEG
A. ferrooxidans	21	18	29	32	0.32		A. ferrooxidans	20	25	29	26	0.26				A. ferrooxidans	0.587725	0.32	0.26
B. anthracis	35	9	25	31	0.31		B. anthracis	49	11	19	21	0.21				B. anthracis	0.353794	0.31	0.21
B. subtilis	40	11	17	32	0.32		B. subtilis	37	15	15	33	0.33				B. subtilis	0.435144	0.32	0.33
B. thetaiotaomicron	33	12	10	45	0.45		B. thetaiotaomicron	40	13	14	33	0.33				B. thetaiotaomicron	0.428372	0.45	0.33
C. jejuni	44	5	17	34	0.34		C. jejuni	41	5	12	42	0.42				C. jejuni	0.305486	0.34	0.42
D. deserti	36	19	31	14	0.14		D. deserti	21	29	32	18	0.18				D. deserti	0.633882	0.14	0.18
D. vulgaris	15	38	20	27	0.27		D. vulgaris	20	41	17	22	0.22				D. vulgaris	0.633882	0.27	0.22
E. coli	9	4	17	70	0.7		E. coli	32	8	21	39	0.39				E. coli	0.507907	0.7	0.39
L. lactis	31	8	27	34	0.34		L. lactis	41	18	9	32	0.32				L. lactis	0.353294	0.34	0.32
L. monocytogenes	36	8	24	32	0.32		L. monocytogenes	37	13	15	35	0.35				L. monocytogenes	0.37981	0.32	0.35
L. pneumonphila	30	8	23	39	0.39		L. pneumonphila	39	10	22	29	0.29				L. pneumophila	0.382695	0.39	0.29
M. aeruginosa	27	12	28	33	0.33		M. aeruginosa	31	22	27	20	0.2				M. aeruginoas	0.423306	0.33	0.2
M. tuberculosis	5	38	36	21	0.21		M. tuberculosis	11	37	26	26	0.26				M. tuberculosis	0.656147	0.21	0.26
N. meningitidis	24	10	10	56	0.56		N. meningitidis	35	27	13	25	0.25				N. meningitidis	0.515278	0.56	0.25
S. aureus	17	12	22	49	0.49		S. aureus	37	10	13	40	0.4				S. aureus	0.328778	0.49	0.4
S. enterica	12	3	25	60	0.6		S. enterica	31	14	20	35	0.35				S. enterica	0.522215	0.6	0.35
S. flexneri	8	5	21	66	0.66		S. flexneri	31	15	18	36	0.36				S. oneidensis	0.45961	0.43	0.36
S. oneidensis	28	6	23	43	0.43		S. oneidensis	21	17	26	36	0.36				S. pyogenes	0.385118	0.52	0.36
S. pyrogenes	12	19	17	52	0.52		S. pyrogenes	23	18	14	45	0.45				Y. pestis	0.476361	0.66	0.45
Y. pestis	11	8	15	66	0.66		Y. pestis	24	12	19	45	0.45							0.45
																S. flexneri	0.508895	0.66

## Sheet: Fig. 5A
UAA	Total ribosomal protein genes	+4A	+4C	+4G	+4T	PUAA	PU(UAA)		UAG	+4A	+4C	+4G	+4T	PUAG	PU(UAG)				UGA	+4A	+4C	+4G	+4T	PUGA	PU(UGA)
M. tuberculosis	58	1	4	2	1	0.137931	0.125		A. ferrooxidans	0	0	4	1	0.0862069	0.2				A. ferrooxidans	6	5	6	9	0.448276	0.346154
D. vulgaris	56	4	7	10	4	0.446429	0.16		B. anthracis	2	0	1	1	0.0714286	0.25				B. anthracis	0	0	0	0
M. aeruginoas	53	19	7	5	9	0.754717	0.225		B. henselae	0	1	4	2	0.132075	0.285714				B. henselae	2	1	5	4	0.226415	0.333333
H. pylori	54	11	1	15	10	0.685185	0.27027		B. subtilis	0	0	2	2	0.0740741	0.5				B. subtilis	0	0	0	0
A. ferrooxidans	56	7	2	9	7	0.446429	0.28		B. thetaiotaomicron	0	0	0	1	0.0178571	1				B. thetaiotaomicron	0	0	1	3	0.0714286	0.75
Synechocystis	52	5	9	10	10	0.653846	0.294118		C. jejuni	0	0	0	0						C. jejuni	1	0	2	2	0.0961538	0.4
D. deserti	51	5	2	14	9	0.588235	0.3		D. deserti	0	0	0	0						D. deserti	8	4	4	5	0.411765	0.238095
B. henselae	55	13	2	9	12	0.654545	0.333333		D. vulgaris	1	8	15	7	0.563636	0.225806				D. vulgaris	0	0	0	0
P. aeruginosa	58	3	3	21	15	0.724138	0.357143		E. coli	0	0	0	0						E. coli	1	0	1	3	0.0862069	0.6
L. pneumophila	54	6	6	16	16	0.814815	0.363636		H. pylori	1	4	2	4	0.203704	0.363636				H. pylori	2	1	1	2	0.111111	0.333333
L. interrogans	54	10	3	10	19	0.777778	0.452381		L. interrogans	1	0	1	0	0.037037	0				L. interrogans	3	1	3	3	0.185185	0.3
C. jejuni	54	4	1	21	23	0.907407	0.469388		L. lactis	3	0	0	0	0.0555556	0				L. lactis	0	0	0	0
S. enterica	59	5	1	20	30	0.949153	0.535714		L. monocytogenes	2	0	0	0	0.0338983	0				L. monocytogenes	0	0	0	0
E. coli	57	2	1	20	29	0.912281	0.557692		L. pneumophila	1	1	0	0	0.0350877	0				L. pneumophila	2	1	1	4	0.140351	0.5
S. flexneri	53	2	1	19	28	0.943396	0.56		M. aeruginoas	3	0	5	3	0.207547	0.272727				M. aeruginoas	0	0	0	2	0.0377358	1
Y. pestis	56	1	4	17	29	0.910714	0.568627		M. tuberculosis	3	8	4	6	0.375	0.285714				M. tuberculosis	1	12	5	11	0.517857	0.37931
L. monocytogenes	57	10	0	13	32	0.964912	0.581818		N. meningitidis	1	0	0	1	0.0350877	0.5				N. meningitidis	3	1	0	4	0.140351	0.5
B. thetaiotaomicron	55	6	3	10	31	0.909091	0.62		P. aeruginosa	0	0	1	0	0.0181818	0				P. aeruginosa	1	0	3	11	0.272727	0.733333
L. lactis	57	5	0	15	34	0.947368	0.62963		S. aureus	0	0	0	0						S. aureus	0	0	0	0
B. subtilis	56	2	5	11	34	0.928571	0.653846		S. enterica	0	0	0	0						S. enterica	0	0	1	2	0.0535714	0.666667
S. oneidensis	62	2	4	13	38	0.919355	0.666667		S. flexneri	0	0	0	0						S. flexneri	0	0	1	2	0.0483871	0.666667
B. anthracis	56	8	1	8	35	0.928571	0.673077		S. oneidensis	0	0	3	1	0.0714286	0.25				S. oneidensis	0	0	0	1	0.0178571	1
S. pyogenes	51	3	1	12	33	0.960784	0.673469		S. pyogenes	0	0	0	2	0.0392157	1				S. pyogenes	0	0	0	0
N. meningitidis	57	4	1	9	33	0.824561	0.702128		Synechocystis	6	0	5	6	0.298246	0.352941				Synechocystis	0	0	0	1	0.0175439	1
S. aureus	53	2	0	7	44	1	0.830189		Y. pestis	0	0	0	0						Y. pestis	0	0	2	3	0.0943396	0.6

## Sheet: Fig. 5B
UAA	Total ribosomal protein genes	+4A	+4C	+4G	+4T	PUAA	PU(UAA)		UAG	+4A	+4C	+4G	+4T	PUAG	PU(UAG)				UGA	+4A	+4C	+4G	+4T	PUGA	PU(UGA)
M. tuberculosis	58	1	4	2	1	0.137931	0.125		A. ferrooxidans	0	0	4	1	0.0862069	0.2				A. ferrooxidans	6	5	6	9	0.448276	0.346154
D. vulgaris	56	4	7	10	4	0.446429	0.16		B. anthracis	2	0	1	1	0.0714286	0.25				B. anthracis	0	0	0	0
M. aeruginoas	53	19	7	5	9	0.754717	0.225		B. henselae	0	1	4	2	0.132075	0.285714				B. henselae	2	1	5	4	0.226415	0.333333
H. pylori	54	11	1	15	10	0.685185	0.27027		B. subtilis	0	0	2	2	0.0740741	0.5				B. subtilis	0	0	0	0
A. ferrooxidans	56	7	2	9	7	0.446429	0.28		B. thetaiotaomicron	0	0	0	1	0.0178571	1				B. thetaiotaomicron	0	0	1	3	0.0714286	0.75
Synechocystis	52	5	9	10	10	0.653846	0.294118		C. jejuni	0	0	0	0						C. jejuni	1	0	2	2	0.0961538	0.4
D. deserti	51	5	2	14	9	0.588235	0.3		D. deserti	0	0	0	0						D. deserti	8	4	4	5	0.411765	0.238095
B. henselae	55	13	2	9	12	0.654545	0.333333		D. vulgaris	1	8	15	7	0.563636	0.225806				D. vulgaris	0	0	0	0
P. aeruginosa	58	3	3	21	15	0.724138	0.357143		E. coli	0	0	0	0						E. coli	1	0	1	3	0.0862069	0.6
L. pneumophila	54	6	6	16	16	0.814815	0.363636		H. pylori	1	4	2	4	0.203704	0.363636				H. pylori	2	1	1	2	0.111111	0.333333
L. interrogans	54	10	3	10	19	0.777778	0.452381		L. interrogans	1	0	1	0	0.037037	0				L. interrogans	3	1	3	3	0.185185	0.3
C. jejuni	54	4	1	21	23	0.907407	0.469388		L. lactis	3	0	0	0	0.0555556	0				L. lactis	0	0	0	0
S. enterica	59	5	1	20	30	0.949153	0.535714		L. monocytogenes	2	0	0	0	0.0338983	0				L. monocytogenes	0	0	0	0
E. coli	57	2	1	20	29	0.912281	0.557692		L. pneumophila	1	1	0	0	0.0350877	0				L. pneumophila	2	1	1	4	0.140351	0.5
S. flexneri	53	2	1	19	28	0.943396	0.56		M. aeruginoas	3	0	5	3	0.207547	0.272727				M. aeruginoas	0	0	0	2	0.0377358	1
Y. pestis	56	1	4	17	29	0.910714	0.568627		M. tuberculosis	3	8	4	6	0.375	0.285714				M. tuberculosis	1	12	5	11	0.517857	0.37931
L. monocytogenes	57	10	0	13	32	0.964912	0.581818		N. meningitidis	1	0	0	1	0.0350877	0.5				N. meningitidis	3	1	0	4	0.140351	0.5
B. thetaiotaomicron	55	6	3	10	31	0.909091	0.62		P. aeruginosa	0	0	1	0	0.0181818	0				P. aeruginosa	1	0	3	11	0.272727	0.733333
L. lactis	57	5	0	15	34	0.947368	0.62963		S. aureus	0	0	0	0						S. aureus	0	0	0	0
B. subtilis	56	2	5	11	34	0.928571	0.653846		S. enterica	0	0	0	0						S. enterica	0	0	1	2	0.0535714	0.666667
S. oneidensis	62	2	4	13	38	0.919355	0.666667		S. flexneri	0	0	0	0						S. flexneri	0	0	1	2	0.0483871	0.666667
B. anthracis	56	8	1	8	35	0.928571	0.673077		S. oneidensis	0	0	3	1	0.0714286	0.25				S. oneidensis	0	0	0	1	0.0178571	1
S. pyogenes	51	3	1	12	33	0.960784	0.673469		S. pyogenes	0	0	0	2	0.0392157	1				S. pyogenes	0	0	0	0
N. meningitidis	57	4	1	9	33	0.824561	0.702128		Synechocystis	6	0	5	6	0.298246	0.352941				Synechocystis	0	0	0	1	0.0175439	1
S. aureus	53	2	0	7	44	1	0.830189		Y. pestis	0	0	0	0						Y. pestis	0	0	2	3	0.0943396	0.6

[truncated: 2 more sheets: Fig. 5C, Fig. 6]
